# Supplementary material for: Comparative phylogenetic, antimicrobial resistance, and clinical characterization of human spondylodiscitis-associated Staphylococcus pseudintermedius
Source: Front Microbiol. 2026 Feb 17;17:1735075. doi: 10.3389/fmicb.2026.1735075 (PMC12953532; doi:10.3389/fmicb.2026.1735075)
Supplement: Supplementary file 1 [file Table_1.XLSX]

## Sheet: annotation chromosome prokka
locus_tag	ftype	length_bp	gene	EC_number	COG	product
Ssdh_HGW2412_00001	CDS	1344	dnaA			Chromosomal replication initiator protein DnaA
Ssdh_HGW2412_00002	CDS	1131	dnaN			Beta sliding clamp
Ssdh_HGW2412_00003	CDS	690	bdbD		COG1651	Disulfide bond formation protein D
Ssdh_HGW2412_00004	CDS	240				hypothetical protein
Ssdh_HGW2412_00005	CDS	1116	recF		COG1195	DNA replication and repair protein RecF
Ssdh_HGW2412_00006	CDS	1923	gyrB	5.6.2.2		DNA gyrase subunit B
Ssdh_HGW2412_00007	CDS	2637	gyrA	5.6.2.2	COG0188	DNA gyrase subunit A
Ssdh_HGW2412_00008	CDS	816	nnrD	4.2.1.136	COG0063	ADP-dependent (S)-NAD(P)H-hydrate dehydratase
Ssdh_HGW2412_00009	CDS	1503	hutH	4.3.1.3		Histidine ammonia-lyase
Ssdh_HGW2412_00010	CDS	1281	serS	6.1.1.11		Serine--tRNA ligase
Ssdh_HGW2412_00011	CDS	693	ygaZ		COG1296	Inner membrane protein YgaZ
Ssdh_HGW2412_00012	CDS	330				hypothetical protein
Ssdh_HGW2412_00013	CDS	966	metXA	2.3.1.31	COG2021	Homoserine O-acetyltransferase
Ssdh_HGW2412_00014	CDS	990				hypothetical protein
Ssdh_HGW2412_00015	CDS	1968	gdpP	3.1.4.59	COG3887	Cyclic-di-AMP phosphodiesterase GdpP
Ssdh_HGW2412_00016	CDS	447	rplI			50S ribosomal protein L9
Ssdh_HGW2412_00017	CDS	204				hypothetical protein
Ssdh_HGW2412_00018	CDS	1401	dnaC	3.6.4.12	COG0305	Replicative DNA helicase
Ssdh_HGW2412_00019	CDS	1284	purA	6.3.4.4		Adenylosuccinate synthetase
Ssdh_HGW2412_00020	CDS	894				hypothetical protein
Ssdh_HGW2412_00021	tRNA	75				tRNA-Glu(ttc)
Ssdh_HGW2412_00022	tRNA	75				tRNA-Asp(gtc)
Ssdh_HGW2412_00023	CDS	339				hypothetical protein
Ssdh_HGW2412_00024	CDS	732	walR		COG0745	Transcriptional regulatory protein WalR
Ssdh_HGW2412_00025	CDS	1833	walK	2.7.13.3		Sensor protein kinase WalK
Ssdh_HGW2412_00026	CDS	1338				hypothetical protein
Ssdh_HGW2412_00027	CDS	780				hypothetical protein
Ssdh_HGW2412_00028	CDS	783	yycJ	3.-.-.-	COG1235	Putative metallo-hydrolase YycJ
Ssdh_HGW2412_00029	CDS	480	rlmH	2.1.1.177	COG1576	Ribosomal RNA large subunit methyltransferase H
Ssdh_HGW2412_00030	CDS	912				hypothetical protein
Ssdh_HGW2412_00031	CDS	3615				hypothetical protein
Ssdh_HGW2412_00032	CDS	153				hypothetical protein
Ssdh_HGW2412_00033	CDS	570				hypothetical protein
Ssdh_HGW2412_00034	CDS	960			COG2826	IS30 family transposase IS1252
Ssdh_HGW2412_00035	CDS	663				hypothetical protein
Ssdh_HGW2412_00036	CDS	1176				hypothetical protein
Ssdh_HGW2412_00037	CDS	186				hypothetical protein
Ssdh_HGW2412_00038	CDS	1116	ald1	1.4.1.1		Alanine dehydrogenase 1
Ssdh_HGW2412_00039	CDS	1041	tdcB	4.3.1.19		L-threonine dehydratase catabolic TdcB
Ssdh_HGW2412_00040	CDS	1323	steT		COG0531	Serine/threonine exchanger SteT
Ssdh_HGW2412_00041	CDS	2049	copB	7.2.2.8		Copper-exporting P-type ATPase B
Ssdh_HGW2412_00042	CDS	573				hypothetical protein
Ssdh_HGW2412_00043	CDS	705	yydK		COG2188	putative HTH-type transcriptional regulator YydK
Ssdh_HGW2412_00044	CDS	1443	bglA	3.2.1.86	COG2723	Aryl-phospho-beta-D-glucosidase BglA
Ssdh_HGW2412_00045	CDS	174				hypothetical protein
Ssdh_HGW2412_00046	CDS	2787				hypothetical protein
Ssdh_HGW2412_00047	CDS	1425				hypothetical protein
Ssdh_HGW2412_00048	CDS	351				hypothetical protein
Ssdh_HGW2412_00049	CDS	681	hchA	3.5.1.124		Protein/nucleic acid deglycase HchA
Ssdh_HGW2412_00050	CDS	666	yhfK_1	4.-.-.-	COG0702	putative sugar epimerase YhfK
Ssdh_HGW2412_00051	CDS	1005	yfmJ	1.-.-.-	COG2130	Putative NADP-dependent oxidoreductase YfmJ
Ssdh_HGW2412_00052	CDS	357				hypothetical protein
Ssdh_HGW2412_00053	CDS	1167	dapE	3.5.1.18		putative succinyl-diaminopimelate desuccinylase
Ssdh_HGW2412_00054	CDS	471	msrAB			Peptide methionine sulfoxide reductase msrA/msrB
Ssdh_HGW2412_00055	CDS	735	cobB	2.3.1.286	COG0846	NAD-dependent protein deacetylase
Ssdh_HGW2412_00056	CDS	729	arcR			HTH-type transcriptional regulator ArcR
Ssdh_HGW2412_00057	CDS	942	arcC2	2.7.2.2		Carbamate kinase 2
Ssdh_HGW2412_00058	CDS	1431	arcD		COG0531	Arginine/ornithine antiporter
Ssdh_HGW2412_00059	CDS	1008	arcB_1	2.1.3.3		Ornithine carbamoyltransferase, catabolic
Ssdh_HGW2412_00060	CDS	1236	arcA	3.5.3.6		Arginine deiminase
Ssdh_HGW2412_00061	CDS	480	argR_1			Arginine repressor
Ssdh_HGW2412_00062	CDS	873				hypothetical protein
Ssdh_HGW2412_00063	CDS	603	desR		COG2197	Transcriptional regulatory protein DesR
Ssdh_HGW2412_00064	CDS	1101	desK	2.7.13.3	COG4585	Sensor histidine kinase DesK
Ssdh_HGW2412_00065	CDS	732				hypothetical protein
Ssdh_HGW2412_00066	CDS	873	lnrL_1	3.6.3.-	COG1131	Linearmycin resistance ATP-binding protein LnrL
Ssdh_HGW2412_00067	CDS	324				hypothetical protein
Ssdh_HGW2412_00068	CDS	834	atl_1		COG4193	Bifunctional autolysin
Ssdh_HGW2412_00069	CDS	501	yagU		COG3477	Inner membrane protein YagU
Ssdh_HGW2412_00070	CDS	558	chrR	1.6.5.2	COG0431	Quinone reductase
Ssdh_HGW2412_00071	CDS	4323				hypothetical protein
Ssdh_HGW2412_00072	CDS	282				hypothetical protein
Ssdh_HGW2412_00073	CDS	1242	femA_1	2.3.2.17	COG2348	Aminoacyltransferase FemA
Ssdh_HGW2412_00074	CDS	981	cytR		COG1609	HTH-type transcriptional repressor CytR
Ssdh_HGW2412_00075	CDS	1077	gfo	1.1.99.28		Glucose--fructose oxidoreductase
Ssdh_HGW2412_00076	CDS	1041	rifL	1.1.1.-		Putative UDP-kanosamine synthase oxidoreductase subunit
Ssdh_HGW2412_00077	CDS	969				hypothetical protein
Ssdh_HGW2412_00078	CDS	1659	malL	3.2.1.10	COG0366	Oligo-1,6-glucosidase
Ssdh_HGW2412_00079	CDS	270				hypothetical protein
Ssdh_HGW2412_00080	CDS	840	malG		COG3833	Maltose/maltodextrin transport system permease protein MalG
Ssdh_HGW2412_00081	CDS	1269				hypothetical protein
Ssdh_HGW2412_00082	CDS	1260	cycB		COG2182	Cyclodextrin-binding protein
Ssdh_HGW2412_00083	CDS	1098	msmX	7.5.2.-	COG3839	Oligosaccharides import ATP-binding protein MsmX
Ssdh_HGW2412_00084	CDS	1173	amhT		COG0475	Ammonium/H(+) antiporter subunit AmhT
Ssdh_HGW2412_00085	CDS	486	amhM		COG0490	Ammonium/H(+) antiporter subunit AmhM
Ssdh_HGW2412_00086	CDS	444				hypothetical protein
Ssdh_HGW2412_00087	CDS	891	mhqO	1.13.11.-	COG0346	Putative ring-cleaving dioxygenase MhqO
Ssdh_HGW2412_00088	CDS	1191				hypothetical protein
Ssdh_HGW2412_00089	CDS	435				hypothetical protein
Ssdh_HGW2412_00090	CDS	204				hypothetical protein
Ssdh_HGW2412_00091	CDS	636				hypothetical protein
Ssdh_HGW2412_00092	CDS	204				hypothetical protein
Ssdh_HGW2412_00093	CDS	753				hypothetical protein
Ssdh_HGW2412_00094	CDS	888	btuD_1	7.6.2.8		Vitamin B12 import ATP-binding protein BtuD
Ssdh_HGW2412_00095	CDS	576				hypothetical protein
Ssdh_HGW2412_00096	CDS	4695				hypothetical protein
Ssdh_HGW2412_00097	CDS	711	nagR		COG2188	HTH-type transcriptional repressor NagR
Ssdh_HGW2412_00098	CDS	1116	agaS	3.5.99.-	COG2222	D-galactosamine-6-phosphate deaminase AgaS
Ssdh_HGW2412_00099	CDS	939	lacC_1	2.7.1.144	COG1105	Tagatose-6-phosphate kinase
Ssdh_HGW2412_00100	CDS	942	lacD_1	4.1.2.40		Tagatose 1,6-diphosphate aldolase
Ssdh_HGW2412_00101	CDS	1773	bga	3.2.1.23		Beta-galactosidase
Ssdh_HGW2412_00102	CDS	480	sorB	2.7.1.206	COG3444	PTS system sorbose-specific EIIB component
Ssdh_HGW2412_00103	CDS	900				hypothetical protein
Ssdh_HGW2412_00104	CDS	885	manZ_1		COG3716	PTS system mannose-specific EIID component
Ssdh_HGW2412_00105	CDS	402				hypothetical protein
Ssdh_HGW2412_00106	CDS	1155	nagA	3.5.1.25	COG1820	N-acetylglucosamine-6-phosphate deacetylase
Ssdh_HGW2412_00107	CDS	516				hypothetical protein
Ssdh_HGW2412_00108	CDS	2013	glcB_1			PTS system glucoside-specific EIICBA component
Ssdh_HGW2412_00109	CDS	933	ldh_1	1.1.1.27	COG0039	L-lactate dehydrogenase
Ssdh_HGW2412_00110	CDS	1362				hypothetical protein
Ssdh_HGW2412_00111	CDS	768	kdgR			Pectin degradation repressor protein KdgR
Ssdh_HGW2412_00112	CDS	204				hypothetical protein
Ssdh_HGW2412_00113	CDS	726				hypothetical protein
Ssdh_HGW2412_00114	CDS	1044	adh	1.1.1.1	COG1063	Alcohol dehydrogenase
Ssdh_HGW2412_00115	CDS	759				hypothetical protein
Ssdh_HGW2412_00116	CDS	1188				hypothetical protein
Ssdh_HGW2412_00117	CDS	1605	lutP		COG1620	L-lactate permease
Ssdh_HGW2412_00118	CDS	678	bioD	6.3.3.3		ATP-dependent dethiobiotin synthetase BioD
Ssdh_HGW2412_00119	CDS	1353	bioK	2.6.1.105	COG0161	L-Lysine--8-amino-7-oxononanoate transaminase
Ssdh_HGW2412_00120	CDS	1122	bioF	2.3.1.47		8-amino-7-oxononanoate synthase
Ssdh_HGW2412_00121	CDS	693	bioW	6.2.1.14	COG1424	6-carboxyhexanoate--CoA ligase
Ssdh_HGW2412_00122	CDS	1035				hypothetical protein
Ssdh_HGW2412_00123	CDS	1005	icaC		COG3936	putative poly-beta-1,6-N-acetyl-D-glucosamine export protein
Ssdh_HGW2412_00124	CDS	867	icaB	3.5.1.-	COG0726	Poly-beta-1,6-N-acetyl-D-glucosamine N-deacetylase
Ssdh_HGW2412_00125	CDS	297	icaD			Poly-beta-1,6-N-acetyl-D-glucosamine synthesis protein IcaD
Ssdh_HGW2412_00126	CDS	1227	icaA	2.4.1.-	COG1215	Poly-beta-1,6-N-acetyl-D-glucosamine synthase
Ssdh_HGW2412_00127	CDS	882				hypothetical protein
Ssdh_HGW2412_00128	CDS	525				hypothetical protein
Ssdh_HGW2412_00129	CDS	627	azoR	1.7.1.17		FMN-dependent NADH-azoreductase
Ssdh_HGW2412_00130	CDS	693				hypothetical protein
Ssdh_HGW2412_00131	CDS	417				hypothetical protein
Ssdh_HGW2412_00132	CDS	1428		4.1.1.105	COG0076	Tryptophan decarboxylase
Ssdh_HGW2412_00133	CDS	309				hypothetical protein
Ssdh_HGW2412_00134	CDS	435				Acid shock protein
Ssdh_HGW2412_00135	CDS	531	yfiT	3.-.-.-		Putative metal-dependent hydrolase YfiT
Ssdh_HGW2412_00136	CDS	1491	katA	1.11.1.6		Catalase
Ssdh_HGW2412_00137	CDS	324				hypothetical protein
Ssdh_HGW2412_00138	CDS	447	dps		COG0783	General stress protein 20U
Ssdh_HGW2412_00139	CDS	1377	sglT_1			Sodium/glucose cotransporter
Ssdh_HGW2412_00140	CDS	1158	dapX_1	2.6.1.-	COG0436	putative N-acetyl-LL-diaminopimelate aminotransferase
Ssdh_HGW2412_00141	CDS	1596	xylB_1	2.7.1.17		Xylulose kinase
Ssdh_HGW2412_00142	CDS	1110		1.-.-.-	COG0492	Putative flavoprotein monooxygenase
Ssdh_HGW2412_00143	CDS	1335				hypothetical protein
Ssdh_HGW2412_00144	CDS	1050				hypothetical protein
Ssdh_HGW2412_00145	CDS	663	lolD	3.6.3.-	COG1136	Lipoprotein-releasing system ATP-binding protein LolD
Ssdh_HGW2412_00146	CDS	423				hypothetical protein
Ssdh_HGW2412_00147	CDS	1326	rclA		COG1249	putative pyridine nucleotide-disulfide oxidoreductase RclA
Ssdh_HGW2412_00148	CDS	183				hypothetical protein
Ssdh_HGW2412_00149	CDS	807				hypothetical protein
Ssdh_HGW2412_00150	CDS	495				hypothetical protein
Ssdh_HGW2412_00151	CDS	1905	lip_1	3.1.1.3		Lipase
Ssdh_HGW2412_00152	CDS	258				hypothetical protein
Ssdh_HGW2412_00153	CDS	267				hypothetical protein
Ssdh_HGW2412_00154	CDS	102				hypothetical protein
Ssdh_HGW2412_00155	CDS	1494	mqo2	1.1.5.4		putative malate:quinone oxidoreductase 2
Ssdh_HGW2412_00156	CDS	285				hypothetical protein
Ssdh_HGW2412_00157	CDS	321				hypothetical protein
Ssdh_HGW2412_00158	CDS	309				hypothetical protein
Ssdh_HGW2412_00159	CDS	1101				hypothetical protein
Ssdh_HGW2412_00160	CDS	1098				hypothetical protein
Ssdh_HGW2412_00161	CDS	264				hypothetical protein
Ssdh_HGW2412_00162	CDS	384				hypothetical protein
Ssdh_HGW2412_00163	CDS	2496				hypothetical protein
Ssdh_HGW2412_00164	CDS	1395				hypothetical protein
Ssdh_HGW2412_00165	CDS	1878				hypothetical protein
Ssdh_HGW2412_00166	CDS	1044				hypothetical protein
Ssdh_HGW2412_00167	CDS	591				hypothetical protein
Ssdh_HGW2412_00168	CDS	354				hypothetical protein
Ssdh_HGW2412_00169	CDS	504			COG2826	IS30 family transposase ISSau5
Ssdh_HGW2412_00170	CDS	432			COG2826	IS30 family transposase ISSau5
Ssdh_HGW2412_00171	CDS	6003				hypothetical protein
Ssdh_HGW2412_00172	CDS	9624				hypothetical protein
Ssdh_HGW2412_00173	CDS	1224	secY_1		COG0201	Protein translocase subunit SecY
Ssdh_HGW2412_00174	CDS	1566	asp1			Accessory Sec system protein Asp1
Ssdh_HGW2412_00175	CDS	1545	asp2			Accessory Sec system protein Asp2
Ssdh_HGW2412_00176	CDS	927				hypothetical protein
Ssdh_HGW2412_00177	CDS	2388	secA_1		COG0653	Protein translocase subunit SecA
Ssdh_HGW2412_00178	CDS	1509	gtfA_1	2.4.1.-	COG0438	UDP-N-acetylglucosamine--peptide N-acetylglucosaminyltransferase GtfA subunit
Ssdh_HGW2412_00179	CDS	1332	gtfB_1			UDP-N-acetylglucosamine--peptide N-acetylglucosaminyltransferase stabilizing protein GtfB
Ssdh_HGW2412_00180	CDS	1182	fadA	2.3.1.16	COG0183	3-ketoacyl-CoA thiolase
Ssdh_HGW2412_00181	CDS	2265	fadN	1.1.1.35	COG1024	putative 3-hydroxyacyl-CoA dehydrogenase
Ssdh_HGW2412_00182	CDS	1212	caiA	1.3.8.13		Crotonobetainyl-CoA reductase
Ssdh_HGW2412_00183	CDS	1515	lcfB	6.2.1.3	COG0318	Long-chain-fatty-acid--CoA ligase
Ssdh_HGW2412_00184	CDS	1572	carA_1	2.8.3.23	COG4670	Caffeate CoA-transferase
Ssdh_HGW2412_00185	CDS	1173	yhhS_1			putative MFS-type transporter YhhS
Ssdh_HGW2412_00186	CDS	1044				hypothetical protein
Ssdh_HGW2412_00187	CDS	765	ssuC		COG0600	Putative aliphatic sulfonates transport permease protein SsuC
Ssdh_HGW2412_00188	CDS	948				hypothetical protein
Ssdh_HGW2412_00189	CDS	741	ssuB	3.6.3.-	COG1116	Aliphatic sulfonates import ATP-binding protein SsuB
Ssdh_HGW2412_00190	CDS	513				hypothetical protein
Ssdh_HGW2412_00191	CDS	456				hypothetical protein
Ssdh_HGW2412_00192	CDS	516	resA			Thiol-disulfide oxidoreductase ResA
Ssdh_HGW2412_00193	CDS	972	rbsR		COG1609	Ribose operon repressor
Ssdh_HGW2412_00194	CDS	894	rbsK	2.7.1.15	COG0524	Ribokinase
Ssdh_HGW2412_00195	CDS	216	rbsD_1	5.4.99.62	COG1869	D-ribose pyranase
Ssdh_HGW2412_00196	CDS	453				hypothetical protein
Ssdh_HGW2412_00197	CDS	459				hypothetical protein
Ssdh_HGW2412_00198	CDS	687	saeR			Response regulator SaeR
Ssdh_HGW2412_00199	CDS	1035	saeS	2.7.13.3		Histidine protein kinase SaeS
Ssdh_HGW2412_00200	CDS	1935				hypothetical protein
Ssdh_HGW2412_00201	CDS	450	cmtB		COG1762	Mannitol-specific cryptic phosphotransferase enzyme IIA component
Ssdh_HGW2412_00202	CDS	285				hypothetical protein
Ssdh_HGW2412_00203	CDS	1362	ulaA_1		COG3037	Ascorbate-specific PTS system EIIC component
Ssdh_HGW2412_00204	CDS	1851	nrdD	1.1.98.6	COG1328	Anaerobic ribonucleoside-triphosphate reductase
Ssdh_HGW2412_00205	CDS	540				hypothetical protein
Ssdh_HGW2412_00206	CDS	1278		2.5.1.-	COG2873	O-acetyl-L-homoserine sulfhydrylase
Ssdh_HGW2412_00207	CDS	1380	dmoA	1.14.13.131		Dimethyl-sulfide monooxygenase
Ssdh_HGW2412_00208	CDS	1497	actP			Cation/acetate symporter ActP
Ssdh_HGW2412_00209	CDS	117				hypothetical protein
Ssdh_HGW2412_00210	CDS	390				hypothetical protein
Ssdh_HGW2412_00211	CDS	693				hypothetical protein
Ssdh_HGW2412_00212	CDS	1638				hypothetical protein
Ssdh_HGW2412_00213	CDS	891	fda	4.1.2.13		Fructose-bisphosphate aldolase class 1
Ssdh_HGW2412_00214	CDS	687	aldC_1	4.1.1.5	COG3527	Alpha-acetolactate decarboxylase
Ssdh_HGW2412_00215	CDS	936	panE	1.1.1.169	COG1893	2-dehydropantoate 2-reductase
Ssdh_HGW2412_00216	CDS	1380	uhpT		COG2271	Hexose-6-phosphate:phosphate antiporter
Ssdh_HGW2412_00217	CDS	744			COG4753	putative response regulatory protein
Ssdh_HGW2412_00218	CDS	1554		2.7.13.3	COG2972	putative sensor-like histidine kinase
Ssdh_HGW2412_00219	CDS	954				hypothetical protein
Ssdh_HGW2412_00220	CDS	1191				hypothetical protein
Ssdh_HGW2412_00221	CDS	2754				hypothetical protein
Ssdh_HGW2412_00222	CDS	864	gtaB	2.7.7.9		UTP--glucose-1-phosphate uridylyltransferase
Ssdh_HGW2412_00223	CDS	1308	dcuA		COG2704	Anaerobic C4-dicarboxylate transporter DcuA
Ssdh_HGW2412_00224	CDS	1191	sauU_1			putative sulfoacetate transporter SauU
Ssdh_HGW2412_00225	CDS	1380	melB		COG2211	Melibiose carrier protein
Ssdh_HGW2412_00226	CDS	2997	ebgA	3.2.1.23	COG3250	Evolved beta-galactosidase subunit alpha
Ssdh_HGW2412_00227	CDS	948	rihB	3.2.2.8	COG1957	Pyrimidine-specific ribonucleoside hydrolase RihB
Ssdh_HGW2412_00228	CDS	843		3.1.1.23	COG2267	Monoacylglycerol lipase
Ssdh_HGW2412_00229	CDS	1491	cls_1	2.7.8.-		Cardiolipin synthase
Ssdh_HGW2412_00230	CDS	1737	thiC	4.1.99.17	COG0422	Phosphomethylpyrimidine synthase
Ssdh_HGW2412_00231	CDS	1011	nixA		COG3376	Nickel transporter NixA
Ssdh_HGW2412_00232	CDS	1179	yycB_1		COG2807	putative transporter YycB
Ssdh_HGW2412_00233	CDS	549	sutR		COG1396	HTH-type transcriptional regulator SutR
Ssdh_HGW2412_00234	CDS	588	spsB_1	3.4.21.89		Signal peptidase IB
Ssdh_HGW2412_00235	CDS	630				hypothetical protein
Ssdh_HGW2412_00236	CDS	1440	phoB	3.1.3.1	COG1785	Alkaline phosphatase 3
Ssdh_HGW2412_00237	CDS	396	nudG	3.6.1.65	COG0494	CTP pyrophosphohydrolase
Ssdh_HGW2412_00238	CDS	2865	uvrB_1			UvrABC system protein B
Ssdh_HGW2412_00239	CDS	1323	mntH_1			Divalent metal cation transporter MntH
Ssdh_HGW2412_00240	CDS	1626	betL		COG1292	Glycine betaine transporter BetL
Ssdh_HGW2412_00241	CDS	552	opcR		COG1510	HTH-type transcriptional repressor OpcR
Ssdh_HGW2412_00242	CDS	1494	gbsA	1.2.1.8	COG1012	Betaine aldehyde dehydrogenase
Ssdh_HGW2412_00243	CDS	1695	betA	1.1.99.1		Oxygen-dependent choline dehydrogenase
Ssdh_HGW2412_00244	CDS	942	arcB_2	2.1.3.3		Ornithine carbamoyltransferase, catabolic
Ssdh_HGW2412_00245	CDS	630	hisI	3.5.4.19		Histidine biosynthesis bifunctional protein HisIE
Ssdh_HGW2412_00246	CDS	765	hisF	4.3.2.10	COG0107	Imidazole glycerol phosphate synthase subunit HisF
Ssdh_HGW2412_00247	CDS	705	hisA	5.3.1.16	COG0106	1-(5-phosphoribosyl)-5-[(5-phosphoribosylamino)methylideneamino] imidazole-4-carboxamide isomerase
Ssdh_HGW2412_00248	CDS	576	hisH	4.3.2.10	COG0118	Imidazole glycerol phosphate synthase subunit HisH
Ssdh_HGW2412_00249	CDS	582	hisB	4.2.1.19		Imidazoleglycerol-phosphate dehydratase
Ssdh_HGW2412_00250	CDS	1014	hisC_1	2.6.1.9	COG0079	Histidinol-phosphate aminotransferase
Ssdh_HGW2412_00251	CDS	1260	hisD	1.1.1.23	COG0141	Histidinol dehydrogenase
Ssdh_HGW2412_00252	CDS	615	hisG	2.4.2.17	COG0040	ATP phosphoribosyltransferase
Ssdh_HGW2412_00253	CDS	810	hisZ			ATP phosphoribosyltransferase regulatory subunit
Ssdh_HGW2412_00254	CDS	663	deoC1	4.1.2.4		Deoxyribose-phosphate aldolase 1
Ssdh_HGW2412_00255	CDS	1179	deoB	5.4.2.7		Phosphopentomutase
Ssdh_HGW2412_00256	CDS	6417				hypothetical protein
Ssdh_HGW2412_00257	CDS	1752	ypdA	2.7.13.3	COG3275	Sensor histidine kinase YpdA
Ssdh_HGW2412_00258	CDS	735	lytR		COG3279	Sensory transduction protein LytR
Ssdh_HGW2412_00259	CDS	435	lrgA		COG1380	Antiholin-like protein LrgA
Ssdh_HGW2412_00260	CDS	702	lrgB		COG1346	Antiholin-like protein LrgB
Ssdh_HGW2412_00261	CDS	963	dhaK	2.7.1.121	COG2376	PTS-dependent dihydroxyacetone kinase, dihydroxyacetone-binding subunit DhaK
Ssdh_HGW2412_00262	CDS	582	dhaL	2.7.1.121	COG2376	PTS-dependent dihydroxyacetone kinase, ADP-binding subunit DhaL
Ssdh_HGW2412_00263	CDS	360	dhaM	2.7.1.121	COG3412	PTS-dependent dihydroxyacetone kinase, phosphotransferase subunit DhaM
Ssdh_HGW2412_00264	CDS	351				hypothetical protein
Ssdh_HGW2412_00265	CDS	1389	gabD	1.2.1.79	COG1012	Succinate-semialdehyde dehydrogenase [NADP(+)]
Ssdh_HGW2412_00266	CDS	303				hypothetical protein
Ssdh_HGW2412_00267	CDS	330	isdI	1.14.99.48		Heme oxygenase (staphylobilin-producing) 2
Ssdh_HGW2412_00268	CDS	966	pip	3.4.11.5	COG0596	Proline iminopeptidase
Ssdh_HGW2412_00269	CDS	729				hypothetical protein
Ssdh_HGW2412_00270	CDS	1923	manP		COG1299	PTS system mannose-specific EIIBCA component
Ssdh_HGW2412_00271	CDS	1860				hypothetical protein
Ssdh_HGW2412_00272	CDS	2076			COG1705	N-acetylmuramoyl-L-alanine amidase domain-containing protein
Ssdh_HGW2412_00273	CDS	2835				hypothetical protein
Ssdh_HGW2412_00274	CDS	615	yrrT	2.1.1.-		putative methyltransferase YrrT
Ssdh_HGW2412_00275	CDS	729	queH	1.17.99.6		Epoxyqueuosine reductase QueH
Ssdh_HGW2412_00276	CDS	1497	nikA		COG0747	Nickel-binding protein NikA
Ssdh_HGW2412_00277	CDS	987	nikB		COG0601	Nickel import system permease protein NikB
Ssdh_HGW2412_00278	CDS	825	nikC		COG1173	Nickel import system permease protein NikC
Ssdh_HGW2412_00279	CDS	777	nikD	7.2.2.11	COG0444	Nickel import system ATP-binding protein NikD
Ssdh_HGW2412_00280	CDS	690	nikE	7.2.2.11	COG4608	Nickel import system ATP-binding protein NikE
Ssdh_HGW2412_00281	CDS	2169	tagF_1	2.7.8.12	COG1887	Teichoic acid poly(glycerol phosphate) polymerase
Ssdh_HGW2412_00282	CDS	2172	tagF_2	2.7.8.12	COG1887	Teichoic acid poly(glycerol phosphate) polymerase
Ssdh_HGW2412_00283	CDS	1488	tagE	2.4.1.52	COG0438	Poly(glycerol-phosphate) alpha-glucosyltransferase
Ssdh_HGW2412_00284	CDS	945	wbgU	5.1.3.7		UDP-N-acetylglucosamine 4-epimerase
Ssdh_HGW2412_00285	CDS	2520	mshA_1	2.4.1.250		D-inositol-3-phosphate glycosyltransferase
Ssdh_HGW2412_00286	CDS	1500				hypothetical protein
Ssdh_HGW2412_00287	CDS	444				hypothetical protein
Ssdh_HGW2412_00288	CDS	990				hypothetical protein
Ssdh_HGW2412_00289	CDS	663	yfkO	1.-.-.-	COG0778	Putative NAD(P)H nitroreductase YfkO
Ssdh_HGW2412_00290	CDS	864		2.7.1.-	COG3001	putative ketoamine kinase
Ssdh_HGW2412_00291	CDS	453				hypothetical protein
Ssdh_HGW2412_00292	CDS	603				hypothetical protein
Ssdh_HGW2412_00293	CDS	642				hypothetical protein
Ssdh_HGW2412_00294	CDS	1044				hypothetical protein
Ssdh_HGW2412_00295	CDS	696	yknY	3.6.3.-	COG1136	putative ABC transporter ATP-binding protein YknY
Ssdh_HGW2412_00296	CDS	1176	macB_1	3.6.3.-	COG0577	Macrolide export ATP-binding/permease protein MacB
Ssdh_HGW2412_00297	CDS	2088	lip_2	3.1.1.3	COG1075	Lipase
Ssdh_HGW2412_00298	CDS	1467	lip_3	3.1.1.3	COG1075	Lipase
Ssdh_HGW2412_00299	CDS	945	czcD		COG1230	Cadmium, cobalt and zinc/H(+)-K(+) antiporter
Ssdh_HGW2412_00300	CDS	900			COG4413	Urea transporter
Ssdh_HGW2412_00301	CDS	303	ureA	3.5.1.5	COG0831	Urease subunit gamma
Ssdh_HGW2412_00302	CDS	360	ureB	3.5.1.5		Urease subunit beta
Ssdh_HGW2412_00303	CDS	1716	ureC	3.5.1.5		Urease subunit alpha
Ssdh_HGW2412_00304	CDS	546	dcd	3.5.4.30	COG0717	dCTP deaminase, dUMP-forming
Ssdh_HGW2412_00305	CDS	903	yciC_1		COG0523	Putative metal chaperone YciC
Ssdh_HGW2412_00306	CDS	423				hypothetical protein
Ssdh_HGW2412_00307	CDS	261	fer			Ferredoxin
Ssdh_HGW2412_00308	CDS	1686				hypothetical protein
Ssdh_HGW2412_00309	CDS	1248				hypothetical protein
Ssdh_HGW2412_00310	CDS	1233				hypothetical protein
Ssdh_HGW2412_00311	CDS	1230	mdrP_1			Na(+), Li(+), K(+)/H(+) antiporter
Ssdh_HGW2412_00312	CDS	930	cynR			HTH-type transcriptional regulator CynR
Ssdh_HGW2412_00313	CDS	393	cidA		COG1380	Holin-like protein CidA
Ssdh_HGW2412_00314	CDS	687	cidB		COG1346	Holin-like protein CidB
Ssdh_HGW2412_00315	CDS	177				hypothetical protein
Ssdh_HGW2412_00316	CDS	879				hypothetical protein
Ssdh_HGW2412_00317	CDS	450	sarZ			HTH-type transcriptional regulator SarZ
Ssdh_HGW2412_00318	CDS	630	yodC	1.-.-.-	COG0778	Putative NAD(P)H nitroreductase YodC
Ssdh_HGW2412_00319	CDS	720				hypothetical protein
Ssdh_HGW2412_00320	CDS	558				hypothetical protein
Ssdh_HGW2412_00321	CDS	708	isaA	3.2.-.-		putative transglycosylase IsaA
Ssdh_HGW2412_00322	CDS	1419		2.7.4.-	COG2326	Polyphosphate:AMP phosphotransferase
Ssdh_HGW2412_00323	CDS	876	menH_1	4.2.99.20		2-succinyl-6-hydroxy-2,4-cyclohexadiene-1-carboxylate synthase
Ssdh_HGW2412_00324	CDS	210				hypothetical protein
Ssdh_HGW2412_00325	CDS	1125				hypothetical protein
Ssdh_HGW2412_00326	CDS	1518	aur	3.4.24.29		Zinc metalloproteinase aureolysin
Ssdh_HGW2412_00327	CDS	882	yghA	1.-.-.-		putative oxidoreductase YghA
Ssdh_HGW2412_00328	CDS	1158				hypothetical protein
Ssdh_HGW2412_00329	CDS	396				hypothetical protein
Ssdh_HGW2412_00330	CDS	1131	cdaR_1		COG3835	Carbohydrate diacid regulator
Ssdh_HGW2412_00331	CDS	285				hypothetical protein
Ssdh_HGW2412_00332	CDS	321				hypothetical protein
Ssdh_HGW2412_00333	CDS	309				hypothetical protein
Ssdh_HGW2412_00334	CDS	1101				hypothetical protein
Ssdh_HGW2412_00335	CDS	1098				hypothetical protein
Ssdh_HGW2412_00336	CDS	264				hypothetical protein
Ssdh_HGW2412_00337	CDS	384				hypothetical protein
Ssdh_HGW2412_00338	CDS	2496				hypothetical protein
Ssdh_HGW2412_00339	CDS	1395				hypothetical protein
Ssdh_HGW2412_00340	CDS	1878				hypothetical protein
Ssdh_HGW2412_00341	CDS	1044				hypothetical protein
Ssdh_HGW2412_00342	CDS	591				hypothetical protein
Ssdh_HGW2412_00343	CDS	354				hypothetical protein
Ssdh_HGW2412_00344	CDS	504			COG2826	IS30 family transposase ISSau5
Ssdh_HGW2412_00345	CDS	432			COG2826	IS30 family transposase ISSau5
Ssdh_HGW2412_00346	CDS	3486				hypothetical protein
Ssdh_HGW2412_00347	CDS	1482	gtfA_2	2.4.1.-	COG0438	UDP-N-acetylglucosamine--peptide N-acetylglucosaminyltransferase GtfA subunit
Ssdh_HGW2412_00348	CDS	1326	gtfB_2			UDP-N-acetylglucosamine--peptide N-acetylglucosaminyltransferase stabilizing protein GtfB
Ssdh_HGW2412_00349	CDS	183				hypothetical protein
Ssdh_HGW2412_00350	CDS	501	queF	1.7.1.13	COG0780	NADPH-dependent 7-cyano-7-deazaguanine reductase
Ssdh_HGW2412_00351	CDS	882	cntI			Pseudopaline exporter CntI
Ssdh_HGW2412_00352	CDS	399	nrdI		COG1780	Protein NrdI
Ssdh_HGW2412_00353	CDS	2106	nrdE	1.17.4.1	COG0209	Ribonucleoside-diphosphate reductase subunit alpha
Ssdh_HGW2412_00354	CDS	963	nrdF	1.17.4.1	COG0208	Ribonucleoside-diphosphate reductase subunit beta
Ssdh_HGW2412_00355	CDS	315				hypothetical protein
Ssdh_HGW2412_00356	CDS	930	murB	1.3.1.98	COG0812	UDP-N-acetylenolpyruvoylglucosamine reductase
Ssdh_HGW2412_00357	CDS	519				hypothetical protein
Ssdh_HGW2412_00358	CDS	894				hypothetical protein
Ssdh_HGW2412_00359	CDS	321				hypothetical protein
Ssdh_HGW2412_00360	CDS	1116	glxK	2.7.1.31	COG1929	Glycerate 3-kinase
Ssdh_HGW2412_00361	CDS	1224	pepT_1	3.4.11.4	COG2195	Peptidase T
Ssdh_HGW2412_00362	CDS	504				hypothetical protein
Ssdh_HGW2412_00363	CDS	762				hypothetical protein
Ssdh_HGW2412_00364	CDS	1071				hypothetical protein
Ssdh_HGW2412_00365	CDS	1059	tagO	2.7.8.33	COG0472	putative undecaprenyl-phosphate N-acetylglucosaminyl 1-phosphate transferase
Ssdh_HGW2412_00366	CDS	636				hypothetical protein
Ssdh_HGW2412_00367	CDS	948			COG1307	DegV domain-containing protein
Ssdh_HGW2412_00368	CDS	1287	comFA	3.6.4.12	COG4098	ComF operon protein 1
Ssdh_HGW2412_00369	CDS	669				hypothetical protein
Ssdh_HGW2412_00370	CDS	561	hpf			Ribosome hibernation promotion factor
Ssdh_HGW2412_00371	CDS	2529	secA_2		COG0653	Protein translocase subunit SecA
Ssdh_HGW2412_00372	CDS	987	prfB			Peptide chain release factor 2
Ssdh_HGW2412_00373	CDS	642	yfbR	3.1.3.89	COG1896	5'-deoxynucleotidase YfbR
Ssdh_HGW2412_00374	CDS	168				hypothetical protein
Ssdh_HGW2412_00375	CDS	1983	uvrB_2			UvrABC system protein B
Ssdh_HGW2412_00376	CDS	2844	uvrA_1			UvrABC system protein A
Ssdh_HGW2412_00377	CDS	351				hypothetical protein
Ssdh_HGW2412_00378	CDS	942	hprK	2.7.11.-		HPr kinase/phosphorylase
Ssdh_HGW2412_00379	CDS	837	lgt	2.5.1.145		Phosphatidylglycerol--prolipoprotein diacylglyceryl transferase
Ssdh_HGW2412_00380	CDS	486	dapH_1	2.3.1.89		2,3,4,5-tetrahydropyridine-2,6-dicarboxylate N-acetyltransferase
Ssdh_HGW2412_00381	CDS	1440				hypothetical protein
Ssdh_HGW2412_00382	CDS	933	trxB	1.8.1.9		Thioredoxin reductase
Ssdh_HGW2412_00383	CDS	909				Nucleotide-binding protein
Ssdh_HGW2412_00384	CDS	996			COG0391	Gluconeogenesis factor
Ssdh_HGW2412_00385	CDS	945	whiA		COG1481	putative cell division protein WhiA
Ssdh_HGW2412_00386	tRNA	72				tRNA-Arg(ccg)
Ssdh_HGW2412_00387	CDS	588	clpP	3.4.21.92		ATP-dependent Clp protease proteolytic subunit
Ssdh_HGW2412_00388	CDS	498	yncA	2.3.1.-	COG1247	L-methionine sulfoximine/L-methionine sulfone acetyltransferase
Ssdh_HGW2412_00389	CDS	903				Epimerase family protein
Ssdh_HGW2412_00390	CDS	102				hypothetical protein
Ssdh_HGW2412_00391	CDS	666				hypothetical protein
Ssdh_HGW2412_00392	CDS	231				hypothetical protein
Ssdh_HGW2412_00393	CDS	1038	cggR		COG2390	Central glycolytic genes regulator
Ssdh_HGW2412_00394	CDS	1008	gapA1	1.2.1.12		Glyceraldehyde-3-phosphate dehydrogenase 1
Ssdh_HGW2412_00395	CDS	1191	pgk	2.7.2.3		Phosphoglycerate kinase
Ssdh_HGW2412_00396	CDS	762	tpiA	5.3.1.1		Triosephosphate isomerase
Ssdh_HGW2412_00397	CDS	1518	gpmI	5.4.2.12		2,3-bisphosphoglycerate-independent phosphoglycerate mutase
Ssdh_HGW2412_00398	CDS	1305	eno	4.2.1.11		Enolase
Ssdh_HGW2412_00399	CDS	468				hypothetical protein
Ssdh_HGW2412_00400	CDS	234	secG		COG1314	putative protein-export membrane protein SecG
Ssdh_HGW2412_00401	CDS	741	est	3.1.1.1		Carboxylesterase
Ssdh_HGW2412_00402	CDS	2358	rnr	3.1.13.1	COG0557	Ribonuclease R
Ssdh_HGW2412_00403	CDS	465	smpB		COG0691	SsrA-binding protein
Ssdh_HGW2412_00404	tmRNA	358	ssrA			transfer-messenger RNA, SsrA
Ssdh_HGW2412_00405	CDS	795	entC2			Enterotoxin type C-2
Ssdh_HGW2412_00406	CDS	282				hypothetical protein
Ssdh_HGW2412_00407	CDS	492				hypothetical protein
Ssdh_HGW2412_00408	CDS	468				hypothetical protein
Ssdh_HGW2412_00409	CDS	423	fosB	2.5.1.-		Metallothiol transferase FosB
Ssdh_HGW2412_00410	CDS	306				hypothetical protein
Ssdh_HGW2412_00411	CDS	777				hypothetical protein
Ssdh_HGW2412_00412	CDS	441				hypothetical protein
Ssdh_HGW2412_00413	CDS	1224	fmtA	3.1.1.103	COG1680	Teichoic acid D-alanine hydrolase
Ssdh_HGW2412_00414	CDS	372				hypothetical protein
Ssdh_HGW2412_00415	CDS	489				hypothetical protein
Ssdh_HGW2412_00416	CDS	420				Organic hydroperoxide resistance protein-like protein
Ssdh_HGW2412_00417	CDS	1005	ldhD	1.1.1.28		D-lactate dehydrogenase
Ssdh_HGW2412_00418	CDS	726	aroD	4.2.1.10		3-dehydroquinate dehydratase
Ssdh_HGW2412_00419	CDS	546	fbiB	6.3.2.34		Bifunctional F420 biosynthesis protein FbiB
Ssdh_HGW2412_00420	CDS	321	ydbP		COG0526	Thioredoxin-like protein YdbP
Ssdh_HGW2412_00421	CDS	357	mgsR		COG1393	Regulatory protein MgsR
Ssdh_HGW2412_00422	CDS	381	gcvH			Glycine cleavage system H protein
Ssdh_HGW2412_00423	CDS	396	rnmV_1	3.1.26.8		Ribonuclease M5
Ssdh_HGW2412_00424	CDS	318				hypothetical protein
Ssdh_HGW2412_00425	CDS	1029	metN2	3.6.3.-		Methionine import ATP-binding protein MetN 2
Ssdh_HGW2412_00426	CDS	696	metP		COG2011	Methionine import system permease protein MetP
Ssdh_HGW2412_00427	CDS	822	metQ_1		COG1464	Methionine-binding lipoprotein MetQ
Ssdh_HGW2412_00428	CDS	819	metQ_2		COG1464	Methionine-binding lipoprotein MetQ
Ssdh_HGW2412_00429	CDS	861				hypothetical protein
Ssdh_HGW2412_00430	CDS	771	sufC		COG0396	Vegetative protein 296
Ssdh_HGW2412_00431	CDS	1308				hypothetical protein
Ssdh_HGW2412_00432	CDS	1242	csd	2.8.1.7		putative cysteine desulfurase
Ssdh_HGW2412_00433	CDS	450	sufU	2.-.-.-	COG0822	Zinc-dependent sulfurtransferase SufU
Ssdh_HGW2412_00434	CDS	1398				hypothetical protein
Ssdh_HGW2412_00435	CDS	1050	xerC_1			Tyrosine recombinase XerC
Ssdh_HGW2412_00436	CDS	834				hypothetical protein
Ssdh_HGW2412_00437	CDS	168				hypothetical protein
Ssdh_HGW2412_00438	CDS	705	lexA_1	3.4.21.88		LexA repressor
Ssdh_HGW2412_00439	CDS	243				hypothetical protein
Ssdh_HGW2412_00440	CDS	444				hypothetical protein
Ssdh_HGW2412_00441	CDS	720				hypothetical protein
Ssdh_HGW2412_00442	CDS	225				hypothetical protein
Ssdh_HGW2412_00443	CDS	177				hypothetical protein
Ssdh_HGW2412_00444	CDS	261				hypothetical protein
Ssdh_HGW2412_00445	CDS	225				hypothetical protein
Ssdh_HGW2412_00446	CDS	486				hypothetical protein
Ssdh_HGW2412_00447	CDS	669				hypothetical protein
Ssdh_HGW2412_00448	CDS	438	ssbA_1		COG0629	Single-stranded DNA-binding protein A
Ssdh_HGW2412_00449	CDS	681				hypothetical protein
Ssdh_HGW2412_00450	CDS	324				hypothetical protein
Ssdh_HGW2412_00451	CDS	417				hypothetical protein
Ssdh_HGW2412_00452	CDS	741				hypothetical protein
Ssdh_HGW2412_00453	CDS	777				hypothetical protein
Ssdh_HGW2412_00454	CDS	180				hypothetical protein
Ssdh_HGW2412_00455	CDS	330				hypothetical protein
Ssdh_HGW2412_00456	CDS	219				hypothetical protein
Ssdh_HGW2412_00457	CDS	309				hypothetical protein
Ssdh_HGW2412_00458	CDS	162				hypothetical protein
Ssdh_HGW2412_00459	CDS	252				hypothetical protein
Ssdh_HGW2412_00460	CDS	453				hypothetical protein
Ssdh_HGW2412_00461	CDS	186				hypothetical protein
Ssdh_HGW2412_00462	CDS	396				hypothetical protein
Ssdh_HGW2412_00463	CDS	213				hypothetical protein
Ssdh_HGW2412_00464	CDS	402				hypothetical protein
Ssdh_HGW2412_00465	CDS	216				hypothetical protein
Ssdh_HGW2412_00466	CDS	162				hypothetical protein
Ssdh_HGW2412_00467	CDS	312				hypothetical protein
Ssdh_HGW2412_00468	CDS	489				hypothetical protein
Ssdh_HGW2412_00469	CDS	465				hypothetical protein
Ssdh_HGW2412_00470	CDS	189				hypothetical protein
Ssdh_HGW2412_00471	CDS	171				hypothetical protein
Ssdh_HGW2412_00472	CDS	153				hypothetical protein
Ssdh_HGW2412_00473	CDS	420				hypothetical protein
Ssdh_HGW2412_00474	CDS	489				hypothetical protein
Ssdh_HGW2412_00475	CDS	1266				hypothetical protein
Ssdh_HGW2412_00476	CDS	1365				hypothetical protein
Ssdh_HGW2412_00477	CDS	951				hypothetical protein
Ssdh_HGW2412_00478	CDS	177				hypothetical protein
Ssdh_HGW2412_00479	CDS	594				hypothetical protein
Ssdh_HGW2412_00480	CDS	837				hypothetical protein
Ssdh_HGW2412_00481	CDS	285				hypothetical protein
Ssdh_HGW2412_00482	CDS	297				hypothetical protein
Ssdh_HGW2412_00483	CDS	336				hypothetical protein
Ssdh_HGW2412_00484	CDS	414				hypothetical protein
Ssdh_HGW2412_00485	CDS	423				hypothetical protein
Ssdh_HGW2412_00486	CDS	597				hypothetical protein
Ssdh_HGW2412_00487	CDS	498				hypothetical protein
Ssdh_HGW2412_00488	CDS	282				hypothetical protein
Ssdh_HGW2412_00489	CDS	2994				hypothetical protein
Ssdh_HGW2412_00490	CDS	915				hypothetical protein
Ssdh_HGW2412_00491	CDS	1503				hypothetical protein
Ssdh_HGW2412_00492	CDS	1956				hypothetical protein
Ssdh_HGW2412_00493	CDS	1500				hypothetical protein
Ssdh_HGW2412_00494	CDS	426				hypothetical protein
Ssdh_HGW2412_00495	CDS	150				hypothetical protein
Ssdh_HGW2412_00496	CDS	288				hypothetical protein
Ssdh_HGW2412_00497	CDS	1887				hypothetical protein
Ssdh_HGW2412_00498	CDS	1062				hypothetical protein
Ssdh_HGW2412_00499	CDS	327				hypothetical protein
Ssdh_HGW2412_00500	CDS	144				hypothetical protein
Ssdh_HGW2412_00501	CDS	306				hypothetical protein
Ssdh_HGW2412_00502	CDS	1389				hypothetical protein
Ssdh_HGW2412_00503	CDS	918				hypothetical protein
Ssdh_HGW2412_00504	CDS	480				hypothetical protein
Ssdh_HGW2412_00505	CDS	285				hypothetical protein
Ssdh_HGW2412_00506	CDS	999				hypothetical protein
Ssdh_HGW2412_00507	CDS	345				hypothetical protein
Ssdh_HGW2412_00508	CDS	123				hypothetical protein
Ssdh_HGW2412_00509	CDS	708				hypothetical protein
Ssdh_HGW2412_00510	CDS	849				hypothetical protein
Ssdh_HGW2412_00511	CDS	825				hypothetical protein
Ssdh_HGW2412_00512	CDS	1320	mggB	3.1.3.-	COG0737	Mannosylglucosyl-3-phosphoglycerate phosphatase
Ssdh_HGW2412_00513	CDS	918	lipA	2.8.1.8		Lipoyl synthase
Ssdh_HGW2412_00514	CDS	366				hypothetical protein
Ssdh_HGW2412_00515	CDS	267				hypothetical protein
Ssdh_HGW2412_00516	CDS	477				hypothetical protein
Ssdh_HGW2412_00517	CDS	786	yutF	3.1.3.-	COG0647	Acid sugar phosphatase
Ssdh_HGW2412_00518	CDS	966	ghrB_1	1.1.1.79	COG1052	Glyoxylate/hydroxypyruvate reductase B
Ssdh_HGW2412_00519	CDS	243	nfuA			Fe/S biogenesis protein NfuA
Ssdh_HGW2412_00520	CDS	339				hypothetical protein
Ssdh_HGW2412_00521	CDS	1065	ndh	1.6.99.3	COG1252	NADH dehydrogenase
Ssdh_HGW2412_00522	CDS	237				hypothetical protein
Ssdh_HGW2412_00523	CDS	360			COG0316	Protein
Ssdh_HGW2412_00524	CDS	1203		1.6.99.-	COG1252	NADH dehydrogenase-like protein
Ssdh_HGW2412_00525	CDS	1488	pepA_1	3.4.11.10		cytosol aminopeptidase
Ssdh_HGW2412_00526	CDS	1314				hypothetical protein
Ssdh_HGW2412_00527	CDS	378		3.1.2.-	COG2050	Putative esterase
Ssdh_HGW2412_00528	CDS	357	mnhG1		COG1320	Na(+)/H(+) antiporter subunit G1
Ssdh_HGW2412_00529	CDS	294	mnhF1		COG2212	Na(+)/H(+) antiporter subunit F1
Ssdh_HGW2412_00530	CDS	480	mnhE1		COG1863	Na(+)/H(+) antiporter subunit E1
Ssdh_HGW2412_00531	CDS	1500	mnhD1		COG0651	Na(+)/H(+) antiporter subunit D1
Ssdh_HGW2412_00532	CDS	348	mnhC1_1		COG1006	Na(+)/H(+) antiporter subunit C1
Ssdh_HGW2412_00533	CDS	447	mnhB1		COG2111	Na(+)/H(+) antiporter subunit B1
Ssdh_HGW2412_00534	CDS	2418	mnhA1			Na(+)/H(+) antiporter subunit A1
Ssdh_HGW2412_00535	CDS	381	kapB			Kinase-associated lipoprotein B
Ssdh_HGW2412_00536	CDS	594		5.2.1.8		Putative peptidyl-prolyl cis-trans isomerase
Ssdh_HGW2412_00537	CDS	261				hypothetical protein
Ssdh_HGW2412_00538	CDS	1191	fmdA	3.5.1.49		Formamidase
Ssdh_HGW2412_00539	CDS	267				hypothetical protein
Ssdh_HGW2412_00540	CDS	201	cspLA		COG1278	Cold shock-like protein CspLA
Ssdh_HGW2412_00541	CDS	306				hypothetical protein
Ssdh_HGW2412_00542	CDS	390	yugI		COG1098	General stress protein 13
Ssdh_HGW2412_00543	CDS	1545	putC	1.2.1.88	COG1012	1-pyrroline-5-carboxylate dehydrogenase 2
Ssdh_HGW2412_00544	CDS	1200	rocD2	2.6.1.13		Ornithine aminotransferase 2
Ssdh_HGW2412_00545	CDS	1245	gluD	1.4.1.2		NAD-specific glutamate dehydrogenase
Ssdh_HGW2412_00546	CDS	936	glpQ_1	3.1.4.46	COG0584	Glycerophosphodiester phosphodiesterase
Ssdh_HGW2412_00547	CDS	1392	argH	4.3.2.1	COG0165	Argininosuccinate lyase
Ssdh_HGW2412_00548	CDS	1203	argG	6.3.4.5		Argininosuccinate synthase
Ssdh_HGW2412_00549	CDS	1332	pgi	5.3.1.9	COG0166	Glucose-6-phosphate isomerase
Ssdh_HGW2412_00550	CDS	519	spsB_2	3.4.21.89		Signal peptidase IB
Ssdh_HGW2412_00551	CDS	579	spsB_3	3.4.21.89		Signal peptidase IB
Ssdh_HGW2412_00552	CDS	3465	addB	3.1.-.-	COG3857	ATP-dependent helicase/deoxyribonuclease subunit B
Ssdh_HGW2412_00553	CDS	3645	addA	3.1.-.-		ATP-dependent helicase/nuclease subunit A
Ssdh_HGW2412_00554	CDS	906				putative protein
Ssdh_HGW2412_00555	CDS	390				hypothetical protein
Ssdh_HGW2412_00556	CDS	1326	cdr	1.8.1.14		Coenzyme A disulfide reductase
Ssdh_HGW2412_00557	CDS	825	yitU	3.1.3.104	COG0561	5-amino-6-(5-phospho-D-ribitylamino)uracil phosphatase YitU
Ssdh_HGW2412_00558	CDS	309	sufT			Fe-S protein maturation auxiliary factor SufT
Ssdh_HGW2412_00559	CDS	1845	oatA_1	2.3.1.-		O-acetyltransferase OatA
Ssdh_HGW2412_00560	CDS	2622	clpB			Chaperone protein ClpB
Ssdh_HGW2412_00561	CDS	906	hel		COG2503	Lipoprotein E
Ssdh_HGW2412_00562	CDS	198				hypothetical protein
Ssdh_HGW2412_00563	CDS	942	fabH	2.3.1.180		3-oxoacyl-[acyl-carrier-protein] synthase 3
Ssdh_HGW2412_00564	CDS	1245	fabF	2.3.1.179		3-oxoacyl-[acyl-carrier-protein] synthase 2
Ssdh_HGW2412_00565	CDS	378				hypothetical protein
Ssdh_HGW2412_00566	CDS	927	oppB		COG0601	Oligopeptide transport system permease protein OppB
Ssdh_HGW2412_00567	CDS	1062	oppC_1		COG1173	Oligopeptide transport system permease protein OppC
Ssdh_HGW2412_00568	CDS	1080	oppD		COG0444	Oligopeptide transport ATP-binding protein OppD
Ssdh_HGW2412_00569	CDS	942	oppF		COG4608	Oligopeptide transport ATP-binding protein OppF
Ssdh_HGW2412_00570	CDS	1665	dppE		COG4166	Dipeptide-binding protein DppE
Ssdh_HGW2412_00571	CDS	990	trpS	6.1.1.2		Tryptophan--tRNA ligase
Ssdh_HGW2412_00572	CDS	396	spxA			Regulatory protein Spx
Ssdh_HGW2412_00573	CDS	699	mecA		COG4862	Adapter protein MecA
Ssdh_HGW2412_00574	CDS	1092				hypothetical protein
Ssdh_HGW2412_00575	CDS	660				hypothetical protein
Ssdh_HGW2412_00576	CDS	966				hypothetical protein
Ssdh_HGW2412_00577	CDS	1809	pepF1_1	3.4.24.-		Oligoendopeptidase F, plasmid
Ssdh_HGW2412_00578	CDS	729	htpX	3.4.24.-		Protease HtpX
Ssdh_HGW2412_00579	CDS	789				hypothetical protein
Ssdh_HGW2412_00580	CDS	372	yjbI		COG2346	Group 2 truncated hemoglobin YjbI
Ssdh_HGW2412_00581	CDS	582	yjbK	3.6.1.-	COG4116	Putative triphosphatase YjbK
Ssdh_HGW2412_00582	CDS	348				hypothetical protein
Ssdh_HGW2412_00583	CDS	639	yjbM	2.7.6.5	COG2357	GTP pyrophosphokinase YjbM
Ssdh_HGW2412_00584	CDS	810	nadK	2.7.1.23		NAD kinase
Ssdh_HGW2412_00585	CDS	855				hypothetical protein
Ssdh_HGW2412_00586	CDS	1386	mgtE		COG2239	Magnesium transporter MgtE
Ssdh_HGW2412_00587	CDS	1836	kefB			Glutathione-regulated potassium-efflux system protein KefB
Ssdh_HGW2412_00588	CDS	768	fabI	1.3.1.39		Enoyl-[acyl-carrier-protein] reductase [NADPH] FabI
Ssdh_HGW2412_00589	CDS	1098			COG0628	Putative transport protein
Ssdh_HGW2412_00590	CDS	1572	acp			Sodium/proton-dependent alanine carrier protein
Ssdh_HGW2412_00591	CDS	735				hypothetical protein
Ssdh_HGW2412_00592	CDS	507		3.1.-.-		Putative phosphoesterase
Ssdh_HGW2412_00593	CDS	894	manZ_2		COG3716	PTS system mannose-specific EIID component
Ssdh_HGW2412_00594	CDS	897				hypothetical protein
Ssdh_HGW2412_00595	CDS	1488		3.1.6.1	COG3119	Arylsulfatase
Ssdh_HGW2412_00596	CDS	1185	ltaA			putative glycolipid permease LtaA
Ssdh_HGW2412_00597	CDS	1176	ugtP	2.4.1.315	COG0707	Processive diacylglycerol beta-glucosyltransferase
Ssdh_HGW2412_00598	CDS	201				hypothetical protein
Ssdh_HGW2412_00599	CDS	1485	murE	6.3.2.7	COG0769	UDP-N-acetylmuramoyl-L-alanyl-D-glutamate--L-lysine ligase
Ssdh_HGW2412_00600	CDS	240				hypothetical protein
Ssdh_HGW2412_00601	CDS	1563	prfC			Peptide chain release factor 3
Ssdh_HGW2412_00602	CDS	804				hypothetical protein
Ssdh_HGW2412_00603	CDS	1653				hypothetical protein
Ssdh_HGW2412_00604	CDS	1305	ktrB_1		COG0168	Ktr system potassium uptake protein B
Ssdh_HGW2412_00605	CDS	1143	dltD		COG3966	Protein DltD
Ssdh_HGW2412_00606	CDS	237	dltC		COG0236	D-alanyl carrier protein
Ssdh_HGW2412_00607	CDS	1218				hypothetical protein
Ssdh_HGW2412_00608	CDS	1455	dltA	6.2.1.54		D-alanine--D-alanyl carrier protein ligase
Ssdh_HGW2412_00609	CDS	129				hypothetical protein
Ssdh_HGW2412_00610	CDS	1524	cpdB	3.1.3.6	COG0737	2',3'-cyclic-nucleotide 2'-phosphodiesterase/3'-nucleotidase
Ssdh_HGW2412_00611	CDS	3585	sdrD			Serine-aspartate repeat-containing protein D
Ssdh_HGW2412_00612	CDS	120				hypothetical protein
Ssdh_HGW2412_00613	tRNA	91				tRNA-Ser(gct)
Ssdh_HGW2412_00614	tRNA	75				tRNA-Asn(gtt)
Ssdh_HGW2412_00615	CDS	618				hypothetical protein
Ssdh_HGW2412_00616	CDS	219				hypothetical protein
Ssdh_HGW2412_00617	CDS	993		6.3.1.20		Lipoate--protein ligase 1
Ssdh_HGW2412_00618	CDS	186				hypothetical protein
Ssdh_HGW2412_00619	CDS	603				hypothetical protein
Ssdh_HGW2412_00620	CDS	411				hypothetical protein
Ssdh_HGW2412_00621	CDS	576				hypothetical protein
Ssdh_HGW2412_00622	CDS	651	fetA	3.6.3.-	COG4619	putative iron export ATP-binding protein FetA
Ssdh_HGW2412_00623	CDS	765	fetB		COG0390	putative iron export permease protein FetB
Ssdh_HGW2412_00624	CDS	939	menA	2.5.1.74	COG1575	1,4-dihydroxy-2-naphthoate octaprenyltransferase
Ssdh_HGW2412_00625	CDS	1359	pchA	5.4.4.2	COG1169	Salicylate biosynthesis isochorismate synthase
Ssdh_HGW2412_00626	CDS	1671	menD	2.2.1.9		2-succinyl-5-enolpyruvyl-6-hydroxy-3-cyclohexene-1-carboxylate synthase
Ssdh_HGW2412_00627	CDS	792	menH_2	4.2.99.20	COG0596	2-succinyl-6-hydroxy-2,4-cyclohexadiene-1-carboxylate synthase
Ssdh_HGW2412_00628	CDS	819	menB	4.1.3.36	COG0447	1,4-dihydroxy-2-naphthoyl-CoA synthase
Ssdh_HGW2412_00629	CDS	1161	dapX_2	2.6.1.-	COG0436	putative N-acetyl-LL-diaminopimelate aminotransferase
Ssdh_HGW2412_00630	CDS	1011				hypothetical protein
Ssdh_HGW2412_00631	CDS	1806	oatA_2	2.3.1.-		O-acetyltransferase OatA
Ssdh_HGW2412_00632	CDS	4167	atl_2		COG4193	Bifunctional autolysin
Ssdh_HGW2412_00633	CDS	429		2.3.1.-		Acetyltransferase
Ssdh_HGW2412_00634	CDS	471				hypothetical protein
Ssdh_HGW2412_00635	CDS	1179	tagU_1	2.7.8.-		Polyisoprenyl-teichoic acid--peptidoglycan teichoic acid transferase TagU
Ssdh_HGW2412_00636	CDS	1671	pgcA	5.4.2.2	COG1109	Phosphoglucomutase
Ssdh_HGW2412_00637	CDS	1281	wecC	1.1.1.336	COG0677	UDP-N-acetyl-D-mannosamine dehydrogenase
Ssdh_HGW2412_00638	CDS	933				hypothetical protein
Ssdh_HGW2412_00639	CDS	2562				hypothetical protein
Ssdh_HGW2412_00640	CDS	1869				hypothetical protein
Ssdh_HGW2412_00641	CDS	810	tagG_1		COG1682	Teichoic acid translocation permease protein TagG
Ssdh_HGW2412_00642	CDS	1191				hypothetical protein
Ssdh_HGW2412_00643	CDS	921	btuD_2	7.6.2.8		Vitamin B12 import ATP-binding protein BtuD
Ssdh_HGW2412_00644	CDS	816				hypothetical protein
Ssdh_HGW2412_00645	CDS	1332	mshA_2	2.4.1.250		D-inositol-3-phosphate glycosyltransferase
Ssdh_HGW2412_00646	CDS	636				hypothetical protein
Ssdh_HGW2412_00647	CDS	153				hypothetical protein
Ssdh_HGW2412_00648	CDS	906	rihC	3.2.-.-	COG1957	Non-specific ribonucleoside hydrolase RihC
Ssdh_HGW2412_00649	CDS	291	qoxD	1.10.3.-		Quinol oxidase subunit 4
Ssdh_HGW2412_00650	CDS	609	qoxC	1.10.3.-		Quinol oxidase subunit 3
Ssdh_HGW2412_00651	CDS	1992	qoxB	1.10.3.-		putative quinol oxidase subunit 1
Ssdh_HGW2412_00652	CDS	1101	qoxA	1.10.3.-		putative quinol oxidase subunit 2
Ssdh_HGW2412_00653	CDS	336				hypothetical protein
Ssdh_HGW2412_00654	CDS	1146	hmp	1.14.12.17	COG1017	Flavohemoprotein
Ssdh_HGW2412_00655	CDS	858	folD			Bifunctional protein FolD protein
Ssdh_HGW2412_00656	CDS	483	purE	5.4.99.18	COG0041	N5-carboxyaminoimidazole ribonucleotide mutase
Ssdh_HGW2412_00657	CDS	1134	purK	6.3.4.18		N5-carboxyaminoimidazole ribonucleotide synthase
Ssdh_HGW2412_00658	CDS	702	purC	6.3.2.6		Phosphoribosylaminoimidazole-succinocarboxamide synthase
Ssdh_HGW2412_00659	CDS	261	purS	6.3.5.3	COG1828	Phosphoribosylformylglycinamidine synthase subunit PurS
Ssdh_HGW2412_00660	CDS	672	purQ	6.3.5.3		Phosphoribosylformylglycinamidine synthase subunit PurQ
Ssdh_HGW2412_00661	CDS	2190	purL	6.3.5.3		Phosphoribosylformylglycinamidine synthase subunit PurL
Ssdh_HGW2412_00662	CDS	1422	purF	2.4.2.14	COG0034	Amidophosphoribosyltransferase
Ssdh_HGW2412_00663	CDS	1032	purM	6.3.3.1		Phosphoribosylformylglycinamidine cyclo-ligase
Ssdh_HGW2412_00664	CDS	567	purN	2.1.2.2		Phosphoribosylglycinamide formyltransferase
Ssdh_HGW2412_00665	CDS	1479	purH			Bifunctional purine biosynthesis protein PurH
Ssdh_HGW2412_00666	CDS	1254	purD	6.3.4.13		Phosphoribosylamine--glycine ligase
Ssdh_HGW2412_00667	CDS	792	ecfT_1			Energy-coupling factor transporter transmembrane protein EcfT
Ssdh_HGW2412_00668	CDS	1404	ykoD	3.6.3.-	COG1122	Putative HMP/thiamine import ATP-binding protein YkoD
Ssdh_HGW2412_00669	CDS	576	ykoE		COG4721	Putative HMP/thiamine permease protein YkoE
Ssdh_HGW2412_00670	CDS	132				hypothetical protein
Ssdh_HGW2412_00671	CDS	1332				hypothetical protein
Ssdh_HGW2412_00672	CDS	1170	rlmI	2.1.1.191	COG1092	Ribosomal RNA large subunit methyltransferase I
Ssdh_HGW2412_00673	CDS	531				hypothetical protein
Ssdh_HGW2412_00674	CDS	267	ptsH			Phosphocarrier protein HPr
Ssdh_HGW2412_00675	CDS	1722	ptsI	2.7.3.9	COG1080	Phosphoenolpyruvate-protein phosphotransferase
Ssdh_HGW2412_00676	CDS	234				hypothetical protein
Ssdh_HGW2412_00677	CDS	1344	ythA	1.10.3.-	COG1271	Putative cytochrome bd menaquinol oxidase subunit I
Ssdh_HGW2412_00678	CDS	1023	ythB		COG1294	Putative cytochrome bd menaquinol oxidase subunit II
Ssdh_HGW2412_00679	CDS	660	ktrA		COG0569	Ktr system potassium uptake protein A
Ssdh_HGW2412_00680	CDS	180				hypothetical protein
Ssdh_HGW2412_00681	CDS	1680	rnj1	3.1.-.-		Ribonuclease J 1
Ssdh_HGW2412_00682	CDS	216				hypothetical protein
Ssdh_HGW2412_00683	CDS	273				hypothetical protein
Ssdh_HGW2412_00684	CDS	552	def_1	3.5.1.88	COG0242	Peptide deformylase
Ssdh_HGW2412_00685	CDS	633				hypothetical protein
Ssdh_HGW2412_00686	CDS	1125	pdhA	1.2.4.1		Pyruvate dehydrogenase E1 component subunit alpha
Ssdh_HGW2412_00687	CDS	978	pdhB	1.2.4.1	COG0022	Pyruvate dehydrogenase E1 component subunit beta
Ssdh_HGW2412_00688	CDS	1302	pdhC_1	2.3.1.12		Dihydrolipoyllysine-residue acetyltransferase component of pyruvate dehydrogenase complex
Ssdh_HGW2412_00689	CDS	1407	pdhD	1.8.1.4		Dihydrolipoyl dehydrogenase
Ssdh_HGW2412_00690	CDS	273				hypothetical protein
Ssdh_HGW2412_00691	CDS	540				hypothetical protein
Ssdh_HGW2412_00692	CDS	1101	potA	7.6.2.11		Spermidine/putrescine import ATP-binding protein PotA
Ssdh_HGW2412_00693	CDS	807	potB		COG1176	Spermidine/putrescine transport system permease protein PotB
Ssdh_HGW2412_00694	CDS	813				hypothetical protein
Ssdh_HGW2412_00695	CDS	1074	potD		COG0687	Spermidine/putrescine-binding periplasmic protein
Ssdh_HGW2412_00696	CDS	1011				hypothetical protein
Ssdh_HGW2412_00697	CDS	690				hypothetical protein
Ssdh_HGW2412_00698	CDS	612				hypothetical protein
Ssdh_HGW2412_00699	CDS	819	suhB_1	3.1.3.25	COG0483	Inositol-1-monophosphatase
Ssdh_HGW2412_00700	CDS	186				hypothetical protein
Ssdh_HGW2412_00701	CDS	1851	typA		COG1217	GTP-binding protein TypA/BipA
Ssdh_HGW2412_00702	CDS	1128		1.-.-.-		putative oxidoreductase
Ssdh_HGW2412_00703	CDS	204				hypothetical protein
Ssdh_HGW2412_00704	CDS	483				hypothetical protein
Ssdh_HGW2412_00705	CDS	276				hypothetical protein
Ssdh_HGW2412_00706	CDS	1233	ftsW	2.4.1.129	COG0772	putative peptidoglycan glycosyltransferase FtsW
Ssdh_HGW2412_00707	CDS	1344				hypothetical protein
Ssdh_HGW2412_00708	CDS	159				hypothetical protein
Ssdh_HGW2412_00709	CDS	3450	pycA	6.4.1.1		Pyruvate carboxylase
Ssdh_HGW2412_00710	CDS	915	ctaA	1.3.-.-		Heme A synthase
Ssdh_HGW2412_00711	CDS	912	ctaB2	2.5.1.141	COG0109	Protoheme IX farnesyltransferase 2
Ssdh_HGW2412_00712	CDS	462				hypothetical protein
Ssdh_HGW2412_00713	CDS	1071				hypothetical protein
Ssdh_HGW2412_00714	CDS	441				hypothetical protein
Ssdh_HGW2412_00715	CDS	933	glpQ_2	3.1.4.46	COG0584	Glycerophosphodiester phosphodiesterase
Ssdh_HGW2412_00716	CDS	246				hypothetical protein
Ssdh_HGW2412_00717	CDS	390				hypothetical protein
Ssdh_HGW2412_00718	CDS	552	rsmD	2.1.1.171	COG0742	Ribosomal RNA small subunit methyltransferase D
Ssdh_HGW2412_00719	CDS	492	coaD	2.7.7.3		Phosphopantetheine adenylyltransferase
Ssdh_HGW2412_00720	CDS	1137	tmcAL	6.3.4.-	COG1323	tRNA(Met) cytidine acetate ligase
Ssdh_HGW2412_00721	CDS	540				hypothetical protein
Ssdh_HGW2412_00722	CDS	174	rpmF			50S ribosomal protein L32
Ssdh_HGW2412_00723	CDS	747		2.1.1.-		Putative TrmH family tRNA/rRNA methyltransferase
Ssdh_HGW2412_00724	CDS	1071	pheS	6.1.1.20	COG0016	Phenylalanine--tRNA ligase alpha subunit
Ssdh_HGW2412_00725	CDS	2406	pheT	6.1.1.20		Phenylalanine--tRNA ligase beta subunit
Ssdh_HGW2412_00726	CDS	594				hypothetical protein
Ssdh_HGW2412_00727	CDS	495				hypothetical protein
Ssdh_HGW2412_00728	CDS	939	rnhC	3.1.26.4	COG1039	Ribonuclease HIII
Ssdh_HGW2412_00729	CDS	267	zapA		COG3027	Cell division protein ZapA
Ssdh_HGW2412_00730	CDS	522				hypothetical protein
Ssdh_HGW2412_00731	CDS	1710	polX		COG1387	DNA polymerase/3'-5' exonuclease PolX
Ssdh_HGW2412_00732	CDS	2349	mutS2	3.1.-.-		Endonuclease MutS2
Ssdh_HGW2412_00733	CDS	315	trxA		COG0526	Thioredoxin
Ssdh_HGW2412_00734	CDS	1788	uvrC		COG0322	UvrABC system protein C
Ssdh_HGW2412_00735	CDS	612	sdhC		COG2009	Succinate dehydrogenase cytochrome b558 subunit
Ssdh_HGW2412_00736	CDS	1767	frdA	1.3.5.4		Fumarate reductase flavoprotein subunit
Ssdh_HGW2412_00737	CDS	816	frdB	1.3.5.1	COG0479	Fumarate reductase iron-sulfur subunit
Ssdh_HGW2412_00738	CDS	798	murI	5.1.1.3		Glutamate racemase
Ssdh_HGW2412_00739	CDS	585		3.6.1.66		dITP/XTP pyrophosphatase
Ssdh_HGW2412_00740	CDS	510				hypothetical protein
Ssdh_HGW2412_00741	CDS	243				hypothetical protein
Ssdh_HGW2412_00742	CDS	396	hin_1		COG1961	DNA-invertase hin
Ssdh_HGW2412_00743	CDS	630	blaZ	3.5.2.6		Beta-lactamase
Ssdh_HGW2412_00744	CDS	1758	blaR1			beta-lactam sensor/signal transducer BlaR1
Ssdh_HGW2412_00745	CDS	381	blaI			Penicillinase repressor
Ssdh_HGW2412_00746	CDS	594	hin_2		COG1961	DNA-invertase hin
Ssdh_HGW2412_00747	CDS	1443				hypothetical protein
Ssdh_HGW2412_00748	CDS	816				ISNCY family transposase ISBli29
Ssdh_HGW2412_00749	CDS	1851	cadA_1	3.6.3.3		Cadmium-transporting ATPase
Ssdh_HGW2412_00750	CDS	237	copZ_1			Copper chaperone CopZ
Ssdh_HGW2412_00751	CDS	552	dps1	1.16.-.-	COG0783	DNA protection during starvation protein 1
Ssdh_HGW2412_00752	CDS	693	fixK		COG0664	Nitrogen fixation regulation protein FixK
Ssdh_HGW2412_00753	CDS	675				IS6 family transposase IS431R
Ssdh_HGW2412_00754	CDS	525				hypothetical protein
Ssdh_HGW2412_00755	CDS	330				hypothetical protein
Ssdh_HGW2412_00756	tRNA	75				tRNA-Arg(tct)
Ssdh_HGW2412_00757	CDS	444				hypothetical protein
Ssdh_HGW2412_00758	CDS	1305	ktrB_2		COG0168	Ktr system potassium uptake protein B
Ssdh_HGW2412_00759	CDS	132				Hemolysin H1U
Ssdh_HGW2412_00760	CDS	687	yfnB	3.-.-.-	COG1011	Putative HAD-hydrolase YfnB
Ssdh_HGW2412_00761	CDS	450		2.3.1.-		putative N-acetyltransferase
Ssdh_HGW2412_00762	CDS	1614	bshC	6.-.-.-	COG4365	Putative cysteine ligase BshC
Ssdh_HGW2412_00763	CDS	432	mraZ			Transcriptional regulator MraZ
Ssdh_HGW2412_00764	CDS	936	rsmH_1	2.1.1.199		Ribosomal RNA small subunit methyltransferase H
Ssdh_HGW2412_00765	CDS	387	ftsL			Cell division protein FtsL
Ssdh_HGW2412_00766	CDS	2100	pbpB		COG0768	Penicillin-binding protein 2B
Ssdh_HGW2412_00767	CDS	966	mraY	2.7.8.13	COG0472	Phospho-N-acetylmuramoyl-pentapeptide-transferase
Ssdh_HGW2412_00768	CDS	1350	murD	6.3.2.9		UDP-N-acetylmuramoylalanine--D-glutamate ligase
Ssdh_HGW2412_00769	CDS	891	divIB			Cell division protein DivIB
Ssdh_HGW2412_00770	CDS	1401	ftsA			Cell division protein FtsA
Ssdh_HGW2412_00771	CDS	1173	ftsZ		COG0206	Cell division protein FtsZ
Ssdh_HGW2412_00772	CDS	813		1.10.3.-	COG1496	Polyphenol oxidase
Ssdh_HGW2412_00773	CDS	675			COG0325	Pyridoxal phosphate homeostasis protein
Ssdh_HGW2412_00774	CDS	561	sepF			Cell division protein SepF
Ssdh_HGW2412_00775	CDS	294				hypothetical protein
Ssdh_HGW2412_00776	CDS	405	rbsD_2	5.4.99.62	COG1869	D-ribose pyranase
Ssdh_HGW2412_00777	CDS	882	glcU		COG4975	Glucose uptake protein GlcU
Ssdh_HGW2412_00778	CDS	828	murR_1			HTH-type transcriptional regulator MurR
Ssdh_HGW2412_00779	CDS	924	nanA_1	4.1.3.3	COG0329	N-acetylneuraminate lyase
Ssdh_HGW2412_00780	CDS	1542	sglT_2			Sodium/glucose cotransporter
Ssdh_HGW2412_00781	CDS	450				hypothetical protein
Ssdh_HGW2412_00782	CDS	2088	nanB	3.2.1.18	COG4409	Sialidase B
Ssdh_HGW2412_00783	CDS	1116	yjhC	1.-.-.-	COG0673	putative oxidoreductase YjhC
Ssdh_HGW2412_00784	CDS	771				hypothetical protein
Ssdh_HGW2412_00785	CDS	600				hypothetical protein
Ssdh_HGW2412_00786	CDS	2748	ileS	6.1.1.5		Isoleucine--tRNA ligase
Ssdh_HGW2412_00787	CDS	486	lspA	3.4.23.36	COG0597	Lipoprotein signal peptidase
Ssdh_HGW2412_00788	CDS	918	rluD	5.4.99.23	COG0564	Ribosomal large subunit pseudouridine synthase D
Ssdh_HGW2412_00789	CDS	525	pyrR			Bifunctional protein PyrR
Ssdh_HGW2412_00790	CDS	1293	pyrP			Uracil permease
Ssdh_HGW2412_00791	CDS	879	pyrB	2.1.3.2		Aspartate carbamoyltransferase
Ssdh_HGW2412_00792	CDS	1278	pyrC	3.5.2.3		Dihydroorotase
Ssdh_HGW2412_00793	CDS	1101	carA_2	6.3.5.5		Carbamoyl-phosphate synthase small chain
Ssdh_HGW2412_00794	CDS	3174	carB	6.3.5.5		Carbamoyl-phosphate synthase large chain
Ssdh_HGW2412_00795	CDS	765	pyrK		COG0543	Dihydroorotate dehydrogenase B (NAD(+)), electron transfer subunit
Ssdh_HGW2412_00796	CDS	921	pyrD	1.3.1.14	COG0167	Dihydroorotate dehydrogenase B (NAD(+)), catalytic subunit
Ssdh_HGW2412_00797	CDS	705	pyrF	4.1.1.23		Orotidine 5'-phosphate decarboxylase
Ssdh_HGW2412_00798	CDS	609	pyrE	2.4.2.10		Orotate phosphoribosyltransferase
Ssdh_HGW2412_00799	CDS	90				hypothetical protein
Ssdh_HGW2412_00800	CDS	414				hypothetical protein
Ssdh_HGW2412_00801	CDS	1704	rqcH			Rqc2 RqcH
Ssdh_HGW2412_00802	CDS	624	gmk	2.7.4.8		Guanylate kinase
Ssdh_HGW2412_00803	CDS	210	rpoZ	2.7.7.6		DNA-directed RNA polymerase subunit omega
Ssdh_HGW2412_00804	CDS	102				hypothetical protein
Ssdh_HGW2412_00805	CDS	459				hypothetical protein
Ssdh_HGW2412_00806	CDS	1218	mdrP_2			Na(+), Li(+), K(+)/H(+) antiporter
Ssdh_HGW2412_00807	CDS	1275	ramC	2.7.-.-	COG0515	putative SapB synthase
Ssdh_HGW2412_00808	CDS	1209	coaBC		COG0452	Coenzyme A biosynthesis bifunctional protein CoaBC
Ssdh_HGW2412_00809	CDS	2409	priA	3.6.4.-	COG1198	Primosomal protein N'
Ssdh_HGW2412_00810	CDS	495	def_2	3.5.1.88	COG0242	Peptide deformylase
Ssdh_HGW2412_00811	CDS	933	fmt	2.1.2.9		Methionyl-tRNA formyltransferase
Ssdh_HGW2412_00812	CDS	1302	rsmB	2.1.1.176	COG0144	Ribosomal RNA small subunit methyltransferase B
Ssdh_HGW2412_00813	CDS	1095	rlmN	2.1.1.192		putative dual-specificity RNA methyltransferase RlmN
Ssdh_HGW2412_00814	CDS	744	stp	3.1.3.16	COG0631	Serine/threonine phosphatase stp
Ssdh_HGW2412_00815	CDS	2007	prkC	2.7.11.1		Serine/threonine-protein kinase PrkC
Ssdh_HGW2412_00816	CDS	1269	cypC	1.11.2.4		Fatty-acid peroxygenase
Ssdh_HGW2412_00817	CDS	876	rsgA	3.6.1.-		Small ribosomal subunit biogenesis GTPase RsgA
Ssdh_HGW2412_00818	CDS	651	rpe	5.1.3.1		Ribulose-phosphate 3-epimerase
Ssdh_HGW2412_00819	CDS	642	thiN	2.7.6.2	COG1564	Thiamine pyrophosphokinase
Ssdh_HGW2412_00820	CDS	189	rpmB			50S ribosomal protein L28
Ssdh_HGW2412_00821	CDS	375				putative protein
Ssdh_HGW2412_00822	CDS	1665				putative protein
Ssdh_HGW2412_00823	CDS	666	sdhB_1	4.3.1.17		L-serine dehydratase, beta chain
Ssdh_HGW2412_00824	CDS	888	sdhA_1	4.3.1.17		L-serine dehydratase, alpha chain
Ssdh_HGW2412_00825	CDS	2046	recG	3.6.4.12		ATP-dependent DNA helicase RecG
Ssdh_HGW2412_00826	CDS	588	fapR		COG2050	Transcription factor FapR
Ssdh_HGW2412_00827	CDS	987	plsX	2.3.1.274		Phosphate acyltransferase
Ssdh_HGW2412_00828	CDS	927	fabD	2.3.1.39		Malonyl CoA-acyl carrier protein transacylase
Ssdh_HGW2412_00829	CDS	738	fabG_1	1.1.1.100		3-oxoacyl-[acyl-carrier-protein] reductase FabG
Ssdh_HGW2412_00830	CDS	234	acpP		COG0236	Acyl carrier protein
Ssdh_HGW2412_00831	CDS	732	rnc	3.1.26.3		Ribonuclease 3
Ssdh_HGW2412_00832	CDS	3573	smc		COG1196	Chromosome partition protein Smc
Ssdh_HGW2412_00833	CDS	1200	ftsY			Signal recognition particle receptor FtsY
Ssdh_HGW2412_00834	CDS	336				hypothetical protein
Ssdh_HGW2412_00835	CDS	1368	ffh		COG0541	Signal recognition particle protein
Ssdh_HGW2412_00836	CDS	294	hsdR	3.1.21.3		Type-1 restriction enzyme R protein
Ssdh_HGW2412_00837	CDS	672				hypothetical protein
Ssdh_HGW2412_00838	CDS	276	rpsP			30S ribosomal protein S16
Ssdh_HGW2412_00839	CDS	504	rimM			Ribosome maturation factor RimM
Ssdh_HGW2412_00840	CDS	732	trmD	2.1.1.228		tRNA (guanine-N(1)-)-methyltransferase
Ssdh_HGW2412_00841	CDS	351	rplS			50S ribosomal protein L19
Ssdh_HGW2412_00842	CDS	138				hypothetical protein
Ssdh_HGW2412_00843	CDS	633				hypothetical protein
Ssdh_HGW2412_00844	CDS	2595				hypothetical protein
Ssdh_HGW2412_00845	CDS	2610				hypothetical protein
Ssdh_HGW2412_00846	CDS	384				hypothetical protein
Ssdh_HGW2412_00847	CDS	873	rbgA		COG1161	Ribosome biogenesis GTPase A
Ssdh_HGW2412_00848	CDS	786	rnhB	3.1.26.4	COG0164	Ribonuclease HII
Ssdh_HGW2412_00849	CDS	276				hypothetical protein
Ssdh_HGW2412_00850	CDS	1167	sucC	6.2.1.5		Succinate--CoA ligase [ADP-forming] subunit beta
Ssdh_HGW2412_00851	CDS	906	sucD	6.2.1.5		Succinate--CoA ligase [ADP-forming] subunit alpha
Ssdh_HGW2412_00852	CDS	888				hypothetical protein
Ssdh_HGW2412_00853	CDS	2070	topA	5.6.2.1		DNA topoisomerase 1
Ssdh_HGW2412_00854	CDS	1305	trmFO	2.1.1.74		Methylenetetrahydrofolate--tRNA-(uracil-5-)-methyltransferase TrmFO
Ssdh_HGW2412_00855	CDS	891	xerC_2		COG4974	Tyrosine recombinase XerC
Ssdh_HGW2412_00856	CDS	543	hslV	3.4.25.2		ATP-dependent protease subunit HslV
Ssdh_HGW2412_00857	CDS	1410	hslU			ATP-dependent protease ATPase subunit HslU
Ssdh_HGW2412_00858	CDS	774	codY			GTP-sensing transcriptional pleiotropic repressor CodY
Ssdh_HGW2412_00859	CDS	798	rpsB			30S ribosomal protein S2
Ssdh_HGW2412_00860	CDS	879	tsf			Elongation factor Ts
Ssdh_HGW2412_00861	CDS	723	pyrH	2.7.4.22		Uridylate kinase
Ssdh_HGW2412_00862	CDS	555	frr			Ribosome-recycling factor
Ssdh_HGW2412_00863	CDS	762	uppS	2.5.1.-		Isoprenyl transferase
Ssdh_HGW2412_00864	CDS	783				hypothetical protein
Ssdh_HGW2412_00865	CDS	1134	dxr	1.1.1.267	COG0743	1-deoxy-D-xylulose 5-phosphate reductoisomerase
Ssdh_HGW2412_00866	CDS	1281		3.4.24.-		Putative zinc metalloprotease
Ssdh_HGW2412_00867	CDS	1704	proS	6.1.1.15		Proline--tRNA ligase
Ssdh_HGW2412_00868	CDS	4308	polC	2.7.7.7		DNA polymerase III PolC-type
Ssdh_HGW2412_00869	CDS	468	rimP		COG0779	Ribosome maturation factor RimP
Ssdh_HGW2412_00870	CDS	1179	nusA		COG0195	Transcription termination/antitermination protein NusA
Ssdh_HGW2412_00871	CDS	288				hypothetical protein
Ssdh_HGW2412_00872	CDS	306	rplGA		COG1358	putative ribosomal protein YlxQ
Ssdh_HGW2412_00873	CDS	2157	infB			Translation initiation factor IF-2
Ssdh_HGW2412_00874	CDS	240				hypothetical protein
Ssdh_HGW2412_00875	CDS	345	rbfA			Ribosome-binding factor A
Ssdh_HGW2412_00876	CDS	918	truB	5.4.99.25		tRNA pseudouridine synthase B
Ssdh_HGW2412_00877	CDS	972	ribF		COG0196	Bifunctional riboflavin kinase/FMN adenylyltransferase
Ssdh_HGW2412_00878	CDS	270	rpsO			30S ribosomal protein S15
Ssdh_HGW2412_00879	CDS	2094	pnp_1	2.7.7.8	COG1185	Polyribonucleotide nucleotidyltransferase
Ssdh_HGW2412_00880	CDS	1674	rnj2	3.1.-.-		Ribonuclease J 2
Ssdh_HGW2412_00881	CDS	2364	ftsK			DNA translocase FtsK
Ssdh_HGW2412_00882	CDS	717				hypothetical protein
Ssdh_HGW2412_00883	CDS	1275				hypothetical protein
Ssdh_HGW2412_00884	CDS	1290				hypothetical protein
Ssdh_HGW2412_00885	CDS	705	fabG_2	1.1.1.100		3-oxoacyl-[acyl-carrier-protein] reductase FabG
Ssdh_HGW2412_00886	CDS	846				hypothetical protein
Ssdh_HGW2412_00887	CDS	396				hypothetical protein
Ssdh_HGW2412_00888	CDS	585	pgsA	2.7.8.5		CDP-diacylglycerol--glycerol-3-phosphate 3-phosphatidyltransferase
Ssdh_HGW2412_00889	CDS	1176	cinA			Putative competence-damage inducible protein
Ssdh_HGW2412_00890	CDS	1044	recA			Protein RecA
Ssdh_HGW2412_00891	CDS	1560	rny	3.1.-.-		Ribonuclease Y
Ssdh_HGW2412_00892	CDS	219				hypothetical protein
Ssdh_HGW2412_00893	CDS	381	cadC			Cadmium resistance transcriptional regulatory protein CadC
Ssdh_HGW2412_00894	CDS	2175	cadA_2	3.6.3.3		Cadmium-transporting ATPase
Ssdh_HGW2412_00895	CDS	795	ymdB	3.1.4.16	COG1692	2',3'-cyclic-nucleotide 2'-phosphodiesterase
Ssdh_HGW2412_00896	CDS	1761	korA	1.2.7.3	COG0674	2-oxoglutarate oxidoreductase subunit KorA
Ssdh_HGW2412_00897	CDS	867				hypothetical protein
Ssdh_HGW2412_00898	CDS	300				hypothetical protein
Ssdh_HGW2412_00899	CDS	1551	miaB	2.8.4.3		tRNA-2-methylthio-N(6)-dimethylallyladenosine synthase
Ssdh_HGW2412_00900	CDS	378	ymcA		COG4550	putative protein YmcA
Ssdh_HGW2412_00901	CDS	510				hypothetical protein
Ssdh_HGW2412_00902	CDS	2598	mutS_1		COG0249	DNA mismatch repair protein MutS
Ssdh_HGW2412_00903	CDS	1941	mutL			DNA mismatch repair protein MutL
Ssdh_HGW2412_00904	CDS	534	glpP		COG1954	Glycerol uptake operon antiterminator regulatory protein
Ssdh_HGW2412_00905	CDS	1029	mccF			Microcin C7 self-immunity protein MccF
Ssdh_HGW2412_00906	CDS	816	glpF		COG0580	Glycerol uptake facilitator protein
Ssdh_HGW2412_00907	CDS	1503	glpK	2.7.1.30	COG0554	Glycerol kinase
Ssdh_HGW2412_00908	CDS	1671	glpD	1.1.5.3		Aerobic glycerol-3-phosphate dehydrogenase
Ssdh_HGW2412_00909	CDS	90				hypothetical protein
Ssdh_HGW2412_00910	CDS	207	hfq		COG1923	RNA-binding protein Hfq
Ssdh_HGW2412_00911	CDS	957	miaA	2.5.1.75	COG0324	tRNA dimethylallyltransferase
Ssdh_HGW2412_00912	CDS	954		3.1.1.23	COG2267	Monoacylglycerol lipase
Ssdh_HGW2412_00913	CDS	474	bsaA			Glutathione peroxidase BsaA
Ssdh_HGW2412_00914	CDS	1233	hflX		COG2262	GTPase HflX
Ssdh_HGW2412_00915	CDS	1248				hypothetical protein
Ssdh_HGW2412_00916	CDS	369	glnR		COG0789	HTH-type transcriptional regulator GlnR
Ssdh_HGW2412_00917	CDS	1341	glnA	6.3.1.2		Glutamine synthetase
Ssdh_HGW2412_00918	CDS	201	xerD_1			Tyrosine recombinase XerD
Ssdh_HGW2412_00919	CDS	342				hypothetical protein
Ssdh_HGW2412_00920	CDS	180				hypothetical protein
Ssdh_HGW2412_00921	CDS	309				hypothetical protein
Ssdh_HGW2412_00922	CDS	747	ugpQ	3.1.4.46	COG0584	Glycerophosphodiester phosphodiesterase, cytoplasmic
Ssdh_HGW2412_00923	CDS	1293	yihN			Inner membrane protein YihN
Ssdh_HGW2412_00924	CDS	243				hypothetical protein
Ssdh_HGW2412_00925	CDS	171				hypothetical protein
Ssdh_HGW2412_00926	CDS	486	gph_1	3.1.3.18		Phosphoglycolate phosphatase
Ssdh_HGW2412_00927	CDS	642				hypothetical protein
Ssdh_HGW2412_00928	CDS	141				hypothetical protein
Ssdh_HGW2412_00929	CDS	96				hypothetical protein
Ssdh_HGW2412_00930	CDS	198				hypothetical protein
Ssdh_HGW2412_00931	CDS	507	nucH	3.1.31.1		Thermonuclease
Ssdh_HGW2412_00932	CDS	870				hypothetical protein
Ssdh_HGW2412_00933	CDS	363				hypothetical protein
Ssdh_HGW2412_00934	CDS	285				hypothetical protein
Ssdh_HGW2412_00935	CDS	321				hypothetical protein
Ssdh_HGW2412_00936	CDS	309				hypothetical protein
Ssdh_HGW2412_00937	CDS	1101				hypothetical protein
Ssdh_HGW2412_00938	CDS	1098				hypothetical protein
Ssdh_HGW2412_00939	CDS	264				hypothetical protein
Ssdh_HGW2412_00940	CDS	384				hypothetical protein
Ssdh_HGW2412_00941	CDS	2496				hypothetical protein
Ssdh_HGW2412_00942	CDS	1395				hypothetical protein
Ssdh_HGW2412_00943	CDS	1878				hypothetical protein
Ssdh_HGW2412_00944	CDS	1044				hypothetical protein
Ssdh_HGW2412_00945	CDS	591				hypothetical protein
Ssdh_HGW2412_00946	CDS	354				hypothetical protein
Ssdh_HGW2412_00947	CDS	504			COG2826	IS30 family transposase ISSau5
Ssdh_HGW2412_00948	CDS	432			COG2826	IS30 family transposase ISSau5
Ssdh_HGW2412_00949	CDS	588				hypothetical protein
Ssdh_HGW2412_00950	CDS	1353	yclM	2.7.2.4	COG0527	Aspartokinase 3
Ssdh_HGW2412_00951	CDS	1284				hypothetical protein
Ssdh_HGW2412_00952	CDS	1065	thrC	4.2.3.1	COG0498	Threonine synthase
Ssdh_HGW2412_00953	CDS	921	thrB	2.7.1.39	COG0083	Homoserine kinase
Ssdh_HGW2412_00954	CDS	804		3.1.3.-		Putative phosphatase
Ssdh_HGW2412_00955	CDS	315				hypothetical protein
Ssdh_HGW2412_00956	CDS	1452	lysP_1		COG0833	Lysine-specific permease
Ssdh_HGW2412_00957	CDS	150	rpmG2_1			50S ribosomal protein L33 2
Ssdh_HGW2412_00958	CDS	270	rpsN2		COG0199	Alternate 30S ribosomal protein S14
Ssdh_HGW2412_00959	CDS	978	guaC	1.7.1.7		GMP reductase
Ssdh_HGW2412_00960	CDS	810				hypothetical protein
Ssdh_HGW2412_00961	CDS	624	lexA_2	3.4.21.88	COG1974	LexA repressor
Ssdh_HGW2412_00962	CDS	234				hypothetical protein
Ssdh_HGW2412_00963	CDS	237				hypothetical protein
Ssdh_HGW2412_00964	CDS	1986	tkt	2.2.1.1		Transketolase
Ssdh_HGW2412_00965	CDS	240				hypothetical protein
Ssdh_HGW2412_00966	CDS	468				hypothetical protein
Ssdh_HGW2412_00967	CDS	1122	sbcD			Nuclease SbcCD subunit D
Ssdh_HGW2412_00968	CDS	3033	sbcC			Nuclease SbcCD subunit C
Ssdh_HGW2412_00969	CDS	360	mscL			Large-conductance mechanosensitive channel
Ssdh_HGW2412_00970	CDS	1635	opuD_1		COG1292	Glycine betaine transporter OpuD
Ssdh_HGW2412_00971	CDS	2706	acnA	4.2.1.3		Aconitate hydratase A
Ssdh_HGW2412_00972	CDS	465		3.1.2.28		1,4-dihydroxy-2-naphthoyl-CoA hydrolase
Ssdh_HGW2412_00973	CDS	306				putative protein
Ssdh_HGW2412_00974	CDS	582	plsY	2.3.1.275	COG0344	Glycerol-3-phosphate acyltransferase
Ssdh_HGW2412_00975	CDS	1998	parE	5.6.2.2		DNA topoisomerase 4 subunit B
Ssdh_HGW2412_00976	CDS	2412	parC	5.6.2.2	COG0188	DNA topoisomerase 4 subunit A
Ssdh_HGW2412_00977	CDS	1464	alsT_1		COG1115	Amino-acid carrier protein AlsT
Ssdh_HGW2412_00978	CDS	852	glcT		COG3711	GlcA/glcB genes antiterminator
Ssdh_HGW2412_00979	CDS	2040	ptsG_1	2.7.1.199		PTS system glucose-specific EIICBA component
Ssdh_HGW2412_00980	CDS	1203				hypothetical protein
Ssdh_HGW2412_00981	CDS	2520	mprF	2.3.2.3		Phosphatidylglycerol lysyltransferase
Ssdh_HGW2412_00982	CDS	519	msrA1	1.8.4.11		Peptide methionine sulfoxide reductase MsrA 1
Ssdh_HGW2412_00983	CDS	972	msrR			Regulatory protein MsrR
Ssdh_HGW2412_00984	CDS	186		5.3.2.-		putative tautomerase
Ssdh_HGW2412_00985	CDS	408				hypothetical protein
Ssdh_HGW2412_00986	CDS	1263	dinB1	2.7.7.7	COG0389	DNA polymerase IV 1
Ssdh_HGW2412_00987	CDS	1092				hypothetical protein
Ssdh_HGW2412_00988	CDS	1035	ysdC_1	3.4.11.-	COG1363	Putative aminopeptidase YsdC
Ssdh_HGW2412_00989	CDS	1266	femA_2	2.3.2.17	COG2348	Aminoacyltransferase FemA
Ssdh_HGW2412_00990	CDS	1260	femB	2.3.2.18		Aminoacyltransferase FemB
Ssdh_HGW2412_00991	CDS	324				hypothetical protein
Ssdh_HGW2412_00992	CDS	1800	pepF1_2	3.4.24.-		Oligoendopeptidase F, plasmid
Ssdh_HGW2412_00993	CDS	3621				hypothetical protein
Ssdh_HGW2412_00994	CDS	912	cvfB			Conserved virulence factor B
Ssdh_HGW2412_00995	CDS	1611	ybiT		COG0488	putative ABC transporter ATP-binding protein YbiT
Ssdh_HGW2412_00996	CDS	987	asd	1.2.1.11	COG0136	Aspartate-semialdehyde dehydrogenase
Ssdh_HGW2412_00997	CDS	879	dapA	4.3.3.7	COG0329	4-hydroxy-tetrahydrodipicolinate synthase
Ssdh_HGW2412_00998	CDS	723	dapB	1.17.1.8	COG0289	4-hydroxy-tetrahydrodipicolinate reductase
Ssdh_HGW2412_00999	CDS	720	dapH_2	2.3.1.89	COG2171	2,3,4,5-tetrahydropyridine-2,6-dicarboxylate N-acetyltransferase
Ssdh_HGW2412_01000	CDS	1155	scmP_1	3.5.1.-	COG1473	N-acetylcysteine deacetylase
Ssdh_HGW2412_01001	CDS	1080	alr1_1	5.1.1.1		Alanine racemase 1
Ssdh_HGW2412_01002	CDS	1266	lysA	4.1.1.20	COG0019	Diaminopimelate decarboxylase
Ssdh_HGW2412_01003	CDS	180				hypothetical protein
Ssdh_HGW2412_01004	CDS	201	cspA		COG1278	Cold shock protein CspA
Ssdh_HGW2412_01005	CDS	309				hypothetical protein
Ssdh_HGW2412_01006	CDS	273	acyP	3.6.1.7	COG1254	Acylphosphatase
Ssdh_HGW2412_01007	CDS	639				hypothetical protein
Ssdh_HGW2412_01008	CDS	1167				TelA-like protein
Ssdh_HGW2412_01009	CDS	216	opuD_2		COG1292	Glycine betaine transporter OpuD
Ssdh_HGW2412_01010	CDS	1347	brnQ		COG1114	Branched-chain amino acid transport system 2 carrier protein
Ssdh_HGW2412_01011	CDS	1890				hypothetical protein
Ssdh_HGW2412_01012	CDS	798	nirQ		COG0714	Denitrification regulatory protein NirQ
Ssdh_HGW2412_01013	CDS	204				hypothetical protein
Ssdh_HGW2412_01014	CDS	825				hypothetical protein
Ssdh_HGW2412_01015	CDS	240				hypothetical protein
Ssdh_HGW2412_01016	CDS	1278	odhB	2.3.1.61		Dihydrolipoyllysine-residue succinyltransferase component of 2-oxoglutarate dehydrogenase complex
Ssdh_HGW2412_01017	CDS	2787	odhA	1.2.4.2		2-oxoglutarate dehydrogenase E1 component
Ssdh_HGW2412_01018	CDS	1368	arlS	2.7.13.3		Signal transduction histidine-protein kinase ArlS
Ssdh_HGW2412_01019	CDS	678	arlR		COG0745	Response regulator ArlR
Ssdh_HGW2412_01020	CDS	624				hypothetical protein
Ssdh_HGW2412_01021	CDS	1086	murG	2.4.1.227		UDP-N-acetylglucosamine--N-acetylmuramyl-(pentapeptide) pyrophosphoryl-undecaprenol N-acetylglucosamine transferase
Ssdh_HGW2412_01022	CDS	510				hypothetical protein
Ssdh_HGW2412_01023	CDS	1530		3.4.21.-		putative CtpA-like serine protease
Ssdh_HGW2412_01024	CDS	222				hypothetical protein
Ssdh_HGW2412_01025	CDS	501	crr			PTS system glucose-specific EIIA component
Ssdh_HGW2412_01026	CDS	429	msrB	1.8.4.12	COG0229	Peptide methionine sulfoxide reductase MsrB
Ssdh_HGW2412_01027	CDS	525	msrA2	1.8.4.11		Peptide methionine sulfoxide reductase MsrA 2
Ssdh_HGW2412_01028	CDS	855				DegV domain-containing protein
Ssdh_HGW2412_01029	CDS	480	folA	1.5.1.3	COG0262	Dihydrofolate reductase
Ssdh_HGW2412_01030	CDS	954	thyA	2.1.1.45	COG0207	Thymidylate synthase
Ssdh_HGW2412_01031	CDS	441				hypothetical protein
Ssdh_HGW2412_01032	CDS	1119				hypothetical protein
Ssdh_HGW2412_01033	CDS	699				queuosine precursor transporter
Ssdh_HGW2412_01034	CDS	405	rnhA		COG0328	14.7 kDa ribonuclease H-like protein
Ssdh_HGW2412_01035	CDS	882	ypcP	3.1.11.-	COG0258	5'-3' exonuclease
Ssdh_HGW2412_01036	CDS	3456	der_1			GTPase Der
Ssdh_HGW2412_01037	CDS	918	rarD		COG2962	Protein RarD
Ssdh_HGW2412_01038	CDS	1128	rlmL	2.1.1.173	COG0116	Ribosomal RNA large subunit methyltransferase L
Ssdh_HGW2412_01039	CDS	336	gpsB			Cell cycle protein GpsB
Ssdh_HGW2412_01040	CDS	558				hypothetical protein
Ssdh_HGW2412_01041	CDS	342				hypothetical protein
Ssdh_HGW2412_01042	CDS	627	recU	3.1.22.4		Holliday junction resolvase RecU
Ssdh_HGW2412_01043	CDS	2223	ponA		COG0744	Penicillin-binding protein 1A/1B
Ssdh_HGW2412_01044	CDS	336				hypothetical protein
Ssdh_HGW2412_01045	CDS	675	nth	4.2.99.18	COG0177	Endonuclease III
Ssdh_HGW2412_01046	CDS	693	dnaD		COG3935	DNA replication protein DnaD
Ssdh_HGW2412_01047	CDS	1293	asnS	6.1.1.22		Asparagine--tRNA ligase
Ssdh_HGW2412_01048	CDS	2703	dinG	3.1.-.-		3'-5' exonuclease DinG
Ssdh_HGW2412_01049	CDS	972	birA	6.3.4.15	COG0340	Bifunctional ligase/repressor BirA
Ssdh_HGW2412_01050	CDS	1203	cca	2.7.7.72		CCA-adding enzyme
Ssdh_HGW2412_01051	CDS	1125	bshA	2.4.1.-	COG0438	N-acetyl-alpha-D-glucosaminyl L-malate synthase
Ssdh_HGW2412_01052	CDS	324	ypjD		COG1694	putative protein YpjD
Ssdh_HGW2412_01053	CDS	699				hypothetical protein
Ssdh_HGW2412_01054	CDS	594				hypothetical protein
Ssdh_HGW2412_01055	CDS	558				hypothetical protein
Ssdh_HGW2412_01056	CDS	1242	bepA	3.4.-.-		Beta-barrel assembly-enhancing protease
Ssdh_HGW2412_01057	CDS	1290	aroA_1	2.5.1.19		3-phosphoshikimate 1-carboxyvinyltransferase
Ssdh_HGW2412_01058	CDS	1074	aroB	4.2.3.4		3-dehydroquinate synthase
Ssdh_HGW2412_01059	CDS	1170	aroC	4.2.3.5	COG0082	Chorismate synthase
Ssdh_HGW2412_01060	CDS	453	ndk	2.7.4.6		Nucleoside diphosphate kinase
Ssdh_HGW2412_01061	CDS	957	hepT	2.5.1.30	COG0142	Heptaprenyl diphosphate synthase component 2
Ssdh_HGW2412_01062	CDS	714	menG	2.1.1.163		Demethylmenaquinone methyltransferase
Ssdh_HGW2412_01063	CDS	570				hypothetical protein
Ssdh_HGW2412_01064	CDS	273	hup			DNA-binding protein HU
Ssdh_HGW2412_01065	CDS	999	gpsA	1.1.1.94		Glycerol-3-phosphate dehydrogenase [NAD(P)+]
Ssdh_HGW2412_01066	CDS	1311	der_2			GTPase Der
Ssdh_HGW2412_01067	CDS	1185	rpsA			30S ribosomal protein S1
Ssdh_HGW2412_01068	CDS	660	cmk	2.7.4.25		Cytidylate kinase
Ssdh_HGW2412_01069	CDS	969	ansZ	3.5.1.1	COG0252	L-asparaginase 2
Ssdh_HGW2412_01070	CDS	987		1.18.1.2	COG0492	Ferredoxin--NADP reductase
Ssdh_HGW2412_01071	CDS	1356				hypothetical protein
Ssdh_HGW2412_01072	CDS	1377	recQ_1	3.6.4.12	COG0514	ATP-dependent DNA helicase RecQ
Ssdh_HGW2412_01073	CDS	948				hypothetical protein
Ssdh_HGW2412_01074	CDS	249				Ferredoxin
Ssdh_HGW2412_01075	CDS	546	ribU			Riboflavin transporter RibU
Ssdh_HGW2412_01076	CDS	1758	srrB	2.7.13.3		Sensor protein SrrB
Ssdh_HGW2412_01077	CDS	726	srrA		COG0745	Transcriptional regulatory protein SrrA
Ssdh_HGW2412_01078	CDS	747	rluB	5.4.99.22	COG1187	Ribosomal large subunit pseudouridine synthase B
Ssdh_HGW2412_01079	CDS	543	scpB		COG1386	Segregation and condensation protein B
Ssdh_HGW2412_01080	CDS	729	scpA		COG1354	Segregation and condensation protein A
Ssdh_HGW2412_01081	CDS	507				hypothetical protein
Ssdh_HGW2412_01082	CDS	888	xerD_2			Tyrosine recombinase XerD
Ssdh_HGW2412_01083	CDS	456	fur		COG0735	Ferric uptake regulation protein
Ssdh_HGW2412_01084	CDS	543	nudF	3.6.1.13	COG0494	ADP-ribose pyrophosphatase
Ssdh_HGW2412_01085	CDS	921	yajO	1.1.-.-	COG0667	1-deoxyxylulose-5-phosphate synthase YajO
Ssdh_HGW2412_01086	CDS	756				hypothetical protein
Ssdh_HGW2412_01087	CDS	816	proC	1.5.1.2		Pyrroline-5-carboxylate reductase
Ssdh_HGW2412_01088	CDS	918	rnz	3.1.26.11	COG1234	Ribonuclease Z
Ssdh_HGW2412_01089	CDS	1485	zwf	1.1.1.49	COG0364	Glucose-6-phosphate 1-dehydrogenase
Ssdh_HGW2412_01090	CDS	858				hypothetical protein
Ssdh_HGW2412_01091	CDS	273				hypothetical protein
Ssdh_HGW2412_01092	CDS	498				hypothetical protein
Ssdh_HGW2412_01093	CDS	276				hypothetical protein
Ssdh_HGW2412_01094	CDS	1404	gnd	1.1.1.44		6-phosphogluconate dehydrogenase, decarboxylating
Ssdh_HGW2412_01095	CDS	1116	pepT_2	3.4.11.4	COG2195	Peptidase T
Ssdh_HGW2412_01096	CDS	978				hypothetical protein
Ssdh_HGW2412_01097	CDS	438				hypothetical protein
Ssdh_HGW2412_01098	CDS	1275	pdhC_2	2.3.1.12		Dihydrolipoyllysine-residue acetyltransferase component of pyruvate dehydrogenase complex
Ssdh_HGW2412_01099	CDS	984	bfmBAB	1.2.4.4	COG0022	2-oxoisovalerate dehydrogenase subunit beta
Ssdh_HGW2412_01100	CDS	999	bfmBAA	1.2.4.4	COG1071	2-oxoisovalerate dehydrogenase subunit alpha
Ssdh_HGW2412_01101	CDS	1419	lpd	1.8.1.4	COG1249	Dihydrolipoyl dehydrogenase
Ssdh_HGW2412_01102	CDS	1059	buk2	2.7.2.7	COG3426	Butyrate kinase 2
Ssdh_HGW2412_01103	CDS	894				hypothetical protein
Ssdh_HGW2412_01104	CDS	1683	recN		COG0497	DNA repair protein RecN
Ssdh_HGW2412_01105	CDS	453	argR_2			Arginine repressor
Ssdh_HGW2412_01106	CDS	1869	dxs	2.2.1.7	COG1154	1-deoxy-D-xylulose-5-phosphate synthase
Ssdh_HGW2412_01107	CDS	882		2.5.1.10		Farnesyl diphosphate synthase
Ssdh_HGW2412_01108	CDS	225	xseB	3.1.11.6		Exodeoxyribonuclease 7 small subunit
Ssdh_HGW2412_01109	CDS	1347	xseA	3.1.11.6	COG1570	Exodeoxyribonuclease 7 large subunit
Ssdh_HGW2412_01110	CDS	393	nusB			Transcription antitermination protein NusB
Ssdh_HGW2412_01111	CDS	375				putative protein
Ssdh_HGW2412_01112	CDS	1356	cfiB	6.4.1.7	COG0439	2-oxoglutarate carboxylase small subunit
Ssdh_HGW2412_01113	CDS	462	accB_1		COG0511	Biotin carboxyl carrier protein of acetyl-CoA carboxylase
Ssdh_HGW2412_01114	CDS	558	efp			Elongation factor P
Ssdh_HGW2412_01115	CDS	1071	ypdF	3.4.11.-	COG0006	Aminopeptidase YpdF
Ssdh_HGW2412_01116	CDS	600				hypothetical protein
Ssdh_HGW2412_01117	CDS	225				hypothetical protein
Ssdh_HGW2412_01118	CDS	831	lipM	2.3.1.181	COG0095	Octanoyltransferase LipM
Ssdh_HGW2412_01119	CDS	387	yibN		COG0607	putative protein YibN
Ssdh_HGW2412_01120	CDS	1473	gcvPB	1.4.4.2		putative glycine dehydrogenase (decarboxylating) subunit 2
Ssdh_HGW2412_01121	CDS	1350	gcvPA	1.4.4.2		putative glycine dehydrogenase (decarboxylating) subunit 1
Ssdh_HGW2412_01122	CDS	1092	gcvT	2.1.2.10		Aminomethyltransferase
Ssdh_HGW2412_01123	CDS	528	aroK	2.7.1.71	COG0703	Shikimate kinase
Ssdh_HGW2412_01124	CDS	183				hypothetical protein
Ssdh_HGW2412_01125	CDS	486				hypothetical protein
Ssdh_HGW2412_01126	CDS	441				hypothetical protein
Ssdh_HGW2412_01127	CDS	324	comGC		COG4537	ComG operon protein 3
Ssdh_HGW2412_01128	CDS	1068				hypothetical protein
Ssdh_HGW2412_01129	CDS	975	comGA		COG2804	ComG operon protein 1
Ssdh_HGW2412_01130	CDS	630		3.-.-.-		putative metallo-hydrolase
Ssdh_HGW2412_01131	CDS	312				hypothetical protein
Ssdh_HGW2412_01132	CDS	987	glcK	2.7.1.2	COG1940	Glucokinase
Ssdh_HGW2412_01133	CDS	204				hypothetical protein
Ssdh_HGW2412_01134	CDS	1440	glpG	3.4.21.105		Rhomboid protease GlpG
Ssdh_HGW2412_01135	CDS	540	yqgN		COG0212	putative protein YqgN
Ssdh_HGW2412_01136	CDS	150	rpmG2_2		COG0267	50S ribosomal protein L33 2
Ssdh_HGW2412_01137	CDS	651	phoU		COG0704	Phosphate-specific transport system accessory protein PhoU
Ssdh_HGW2412_01138	CDS	843	pstB3	7.3.2.1	COG1117	Phosphate import ATP-binding protein PstB 3
Ssdh_HGW2412_01139	CDS	882	pstA		COG0581	Phosphate transport system permease protein PstA
Ssdh_HGW2412_01140	CDS	927				hypothetical protein
Ssdh_HGW2412_01141	CDS	960	pstS			Phosphate-binding protein PstS
Ssdh_HGW2412_01142	CDS	2040	pbpH		COG0768	Penicillin-binding protein H
Ssdh_HGW2412_01143	CDS	600	sodA	1.15.1.1	COG0605	Superoxide dismutase [Mn/Fe]
Ssdh_HGW2412_01144	CDS	1107	ispG	1.17.7.3	COG0821	4-hydroxy-3-methylbut-2-en-1-yl diphosphate synthase (flavodoxin)
Ssdh_HGW2412_01145	CDS	408	zur		COG0735	Zinc-specific metallo-regulatory protein
Ssdh_HGW2412_01146	CDS	888	znuB		COG1108	High-affinity zinc uptake system membrane protein ZnuB
Ssdh_HGW2412_01147	CDS	771	btuD_3	7.6.2.8		Vitamin B12 import ATP-binding protein BtuD
Ssdh_HGW2412_01148	CDS	894	nfo	3.1.21.2		putative endonuclease 4
Ssdh_HGW2412_01149	CDS	1335	cshB	3.6.4.13	COG0513	DEAD-box ATP-dependent RNA helicase CshB
Ssdh_HGW2412_01150	CDS	969	ispH	1.17.7.4	COG0761	4-hydroxy-3-methylbut-2-enyl diphosphate reductase
Ssdh_HGW2412_01151	CDS	1104			COG0327	GTP cyclohydrolase 1 type 2
Ssdh_HGW2412_01152	CDS	678	trmK	2.1.1.217	COG2384	tRNA (adenine(22)-N(1))-methyltransferase
Ssdh_HGW2412_01153	CDS	1110	sigA		COG0568	RNA polymerase sigma factor SigA
Ssdh_HGW2412_01154	CDS	1788	dnaG	2.7.7.-	COG0358	DNA primase
Ssdh_HGW2412_01155	CDS	828	yqfL_1	2.7.11.32	COG1806	Putative pyruvate, phosphate dikinase regulatory protein
Ssdh_HGW2412_01156	CDS	489	ccpN		COG0517	Transcriptional repressor CcpN
Ssdh_HGW2412_01157	CDS	1395	glyQS	6.1.1.14		Glycine--tRNA ligase
Ssdh_HGW2412_01158	CDS	771	recO		COG1381	DNA repair protein RecO
Ssdh_HGW2412_01159	CDS	897	era			GTPase Era
Ssdh_HGW2412_01160	CDS	408	cdd	3.5.4.5	COG0295	Cytidine deaminase
Ssdh_HGW2412_01161	CDS	348	dgkA	2.7.1.66	COG0818	Undecaprenol kinase
Ssdh_HGW2412_01162	CDS	462	ybeY	3.1.-.-		Endoribonuclease YbeY
Ssdh_HGW2412_01163	CDS	945			COG1702	PhoH-like protein
Ssdh_HGW2412_01164	CDS	615				hypothetical protein
Ssdh_HGW2412_01165	CDS	996				hypothetical protein
Ssdh_HGW2412_01166	CDS	651				hypothetical protein
Ssdh_HGW2412_01167	CDS	699				hypothetical protein
Ssdh_HGW2412_01168	CDS	177	rpsU			30S ribosomal protein S21
Ssdh_HGW2412_01169	CDS	1350	mtaB	2.8.4.5	COG0621	Threonylcarbamoyladenosine tRNA methylthiotransferase MtaB
Ssdh_HGW2412_01170	CDS	753	rsmE	2.1.1.193	COG1385	Ribosomal RNA small subunit methyltransferase E
Ssdh_HGW2412_01171	CDS	933	prmA	2.1.1.-	COG2264	Ribosomal protein L11 methyltransferase
Ssdh_HGW2412_01172	CDS	1134	dnaJ			Chaperone protein DnaJ
Ssdh_HGW2412_01173	CDS	1833	dnaK			Chaperone protein DnaK
Ssdh_HGW2412_01174	CDS	642	grpE			Protein GrpE
Ssdh_HGW2412_01175	CDS	990	hrcA		COG1420	Heat-inducible transcription repressor HrcA
Ssdh_HGW2412_01176	CDS	1122	hemW		COG0635	Heme chaperone HemW
Ssdh_HGW2412_01177	CDS	1824	lepA	3.6.5.-		Elongation factor 4
Ssdh_HGW2412_01178	CDS	249	rpsT			30S ribosomal protein S20
Ssdh_HGW2412_01179	CDS	975	yqeN		COG1466	putative protein YqeN
Ssdh_HGW2412_01180	CDS	2229	comEC		COG0658	ComE operon protein 3
Ssdh_HGW2412_01181	CDS	462	tadA_1	3.5.4.33		tRNA-specific adenosine deaminase
Ssdh_HGW2412_01182	CDS	669	comEA		COG1555	ComE operon protein 1
Ssdh_HGW2412_01183	CDS	723	tam	2.1.1.144		Trans-aconitate 2-methyltransferase
Ssdh_HGW2412_01184	CDS	357	rsfS		COG0799	Ribosomal silencing factor RsfS
Ssdh_HGW2412_01185	CDS	585				hypothetical protein
Ssdh_HGW2412_01186	CDS	582	nadD	2.7.7.18	COG1057	putative nicotinate-nucleotide adenylyltransferase
Ssdh_HGW2412_01187	CDS	294			COG1534	RNA-binding protein
Ssdh_HGW2412_01188	CDS	813	aroE	1.1.1.25	COG0169	Shikimate dehydrogenase (NADP(+))
Ssdh_HGW2412_01189	CDS	1101	yqeH		COG1161	putative protein YqeH
Ssdh_HGW2412_01190	CDS	528				hypothetical protein
Ssdh_HGW2412_01191	CDS	687	mtnN	3.2.2.9		5'-methylthioadenosine/S-adenosylhomocysteine nucleosidase
Ssdh_HGW2412_01192	CDS	1239	mntH_2			Divalent metal cation transporter MntH
Ssdh_HGW2412_01193	CDS	759	pxpA	3.5.2.9	COG1540	5-oxoprolinase subunit A
Ssdh_HGW2412_01194	CDS	1371	accC	6.3.4.14	COG0439	Biotin carboxylase
Ssdh_HGW2412_01195	CDS	447	accB_2		COG0511	Biotin carboxyl carrier protein of acetyl-CoA carboxylase
Ssdh_HGW2412_01196	CDS	1026	pxpC_1	3.5.2.9	COG1984	5-oxoprolinase subunit C
Ssdh_HGW2412_01197	CDS	735	pxpB_1	3.5.2.9	COG2049	5-oxoprolinase subunit B
Ssdh_HGW2412_01198	CDS	477	greA			Transcription elongation factor GreA
Ssdh_HGW2412_01199	CDS	624	udk	2.7.1.48		Uridine kinase
Ssdh_HGW2412_01200	CDS	1266				hypothetical protein
Ssdh_HGW2412_01201	CDS	930	yhbU	3.4.-.-	COG0826	putative protease YhbU
Ssdh_HGW2412_01202	CDS	645	trmR	2.1.1.-	COG4122	tRNA 5-hydroxyuridine methyltransferase
Ssdh_HGW2412_01203	CDS	321				hypothetical protein
Ssdh_HGW2412_01204	CDS	429	yrrK	3.1.-.-	COG0816	Putative pre-16S rRNA nuclease
Ssdh_HGW2412_01205	CDS	273				hypothetical protein
Ssdh_HGW2412_01206	CDS	2631	alaS	6.1.1.7		Alanine--tRNA ligase
Ssdh_HGW2412_01207	CDS	2400	recD2	3.6.4.12	COG0507	ATP-dependent RecD-like DNA helicase
Ssdh_HGW2412_01208	CDS	675	yrrB			TPR repeat-containing protein YrrB
Ssdh_HGW2412_01209	CDS	1113	mnmA	2.8.1.13		tRNA-specific 2-thiouridylase MnmA
Ssdh_HGW2412_01210	CDS	1149	iscS_1	2.8.1.7		Cysteine desulfurase IscS
Ssdh_HGW2412_01211	CDS	1014	tgnB	1.14.14.-	COG2141	Flavin-dependent trigonelline monooxygenase, oxygenase component
Ssdh_HGW2412_01212	CDS	186				hypothetical protein
Ssdh_HGW2412_01213	CDS	831	dkgB	1.1.1.274		2,5-diketo-D-gluconic acid reductase B
Ssdh_HGW2412_01214	CDS	420	cymR			HTH-type transcriptional regulator CymR
Ssdh_HGW2412_01215	CDS	1272			COG2256	putative AAA domain-containing protein
Ssdh_HGW2412_01216	CDS	768	tcdA	6.1.-.-	COG1179	tRNA threonylcarbamoyladenosine dehydratase
Ssdh_HGW2412_01217	CDS	1767	aspS	6.1.1.12		Aspartate--tRNA ligase
Ssdh_HGW2412_01218	CDS	1272	hisS	6.1.1.21	COG0124	Histidine--tRNA ligase
Ssdh_HGW2412_01219	CDS	876				hypothetical protein
Ssdh_HGW2412_01220	CDS	453	dtd	3.1.1.96		D-aminoacyl-tRNA deacylase
Ssdh_HGW2412_01221	CDS	2190	relA	2.7.6.5		GTP pyrophosphokinase
Ssdh_HGW2412_01222	CDS	519	apt	2.4.2.7		Adenine phosphoribosyltransferase
Ssdh_HGW2412_01223	CDS	2286				hypothetical protein
Ssdh_HGW2412_01224	CDS	2280	secDF		COG0341	Protein translocase subunit SecDF
Ssdh_HGW2412_01225	CDS	264	yajC		COG1862	Sec translocon accessory complex subunit YajC
Ssdh_HGW2412_01226	CDS	1140	tgt	2.4.2.29		Queuine tRNA-ribosyltransferase
Ssdh_HGW2412_01227	CDS	1026	queA	2.4.99.17		S-adenosylmethionine:tRNA ribosyltransferase-isomerase
Ssdh_HGW2412_01228	CDS	999	ruvB_1	3.6.4.12		Holliday junction ATP-dependent DNA helicase RuvB
Ssdh_HGW2412_01229	CDS	600	ruvA	3.6.4.12	COG0632	Holliday junction ATP-dependent DNA helicase RuvA
Ssdh_HGW2412_01230	CDS	444				hypothetical protein
Ssdh_HGW2412_01231	CDS	1293	obg	3.6.5.-		GTPase Obg
Ssdh_HGW2412_01232	CDS	285	rpmA			50S ribosomal protein L27
Ssdh_HGW2412_01233	CDS	321				hypothetical protein
Ssdh_HGW2412_01234	CDS	309	rplU			50S ribosomal protein L21
Ssdh_HGW2412_01235	CDS	516				hypothetical protein
Ssdh_HGW2412_01236	CDS	837	mreC		COG1792	Cell shape-determining protein MreC
Ssdh_HGW2412_01237	CDS	141				hypothetical protein
Ssdh_HGW2412_01238	CDS	477				hypothetical protein
Ssdh_HGW2412_01239	CDS	156				hypothetical protein
Ssdh_HGW2412_01240	CDS	684				hypothetical protein
Ssdh_HGW2412_01241	CDS	681	comC			Type 4 prepilin-like proteins leader peptide-processing enzyme
Ssdh_HGW2412_01242	CDS	1269	fpgS	6.3.2.17		Folylpolyglutamate synthase
Ssdh_HGW2412_01243	CDS	2631	valS	6.1.1.9		Valine--tRNA ligase
Ssdh_HGW2412_01244	CDS	549	tag	3.2.2.20	COG2818	DNA-3-methyladenine glycosylase 1
Ssdh_HGW2412_01245	CDS	1083				hypothetical protein
Ssdh_HGW2412_01246	CDS	1287	hemL1	5.4.3.8		Glutamate-1-semialdehyde 2,1-aminomutase 1
Ssdh_HGW2412_01247	CDS	978	hemB	4.2.1.24		Delta-aminolevulinic acid dehydratase
Ssdh_HGW2412_01248	CDS	678				hypothetical protein
Ssdh_HGW2412_01249	CDS	930	hemC	2.5.1.61		Porphobilinogen deaminase
Ssdh_HGW2412_01250	CDS	837				hypothetical protein
Ssdh_HGW2412_01251	CDS	1341	hemA	1.2.1.70	COG0373	Glutamyl-tRNA reductase
Ssdh_HGW2412_01252	CDS	597	engB			putative GTP-binding protein EngB
Ssdh_HGW2412_01253	CDS	1263	clpX			ATP-dependent Clp protease ATP-binding subunit ClpX
Ssdh_HGW2412_01254	CDS	1317	tig	5.2.1.8		Trigger factor
Ssdh_HGW2412_01255	CDS	924				hypothetical protein
Ssdh_HGW2412_01256	CDS	612				hypothetical protein
Ssdh_HGW2412_01257	CDS	357	rplT			50S ribosomal protein L20
Ssdh_HGW2412_01258	CDS	201	rpmI			50S ribosomal protein L35
Ssdh_HGW2412_01259	CDS	534	infC			Translation initiation factor IF-3
Ssdh_HGW2412_01260	CDS	138				hypothetical protein
Ssdh_HGW2412_01261	CDS	1509	lysP_2		COG0833	Lysine-specific permease
Ssdh_HGW2412_01262	CDS	1938	thrS	6.1.1.3		Threonine--tRNA ligase
Ssdh_HGW2412_01263	CDS	924	dnaI		COG1484	Primosomal protein DnaI
Ssdh_HGW2412_01264	CDS	1374	dnaB		COG3611	Replication initiation and membrane attachment protein
Ssdh_HGW2412_01265	CDS	468	nrdR		COG1327	Transcriptional repressor NrdR
Ssdh_HGW2412_01266	CDS	1017	gapA2	1.2.1.12		Glyceraldehyde-3-phosphate dehydrogenase 2
Ssdh_HGW2412_01267	CDS	624	coaE	2.7.1.24		Dephospho-CoA kinase
Ssdh_HGW2412_01268	CDS	873	mutM	3.2.2.23	COG0266	Formamidopyrimidine-DNA glycosylase
Ssdh_HGW2412_01269	CDS	2628	polA	2.7.7.7		DNA polymerase I
Ssdh_HGW2412_01270	CDS	1701	phoR	2.7.13.3	COG0642	Alkaline phosphatase synthesis sensor protein PhoR
Ssdh_HGW2412_01271	CDS	705	phoP		COG0745	Alkaline phosphatase synthesis transcriptional regulatory protein PhoP
Ssdh_HGW2412_01272	CDS	1263	icd	1.1.1.42		Isocitrate dehydrogenase [NADP]
Ssdh_HGW2412_01273	CDS	1119	citZ	2.3.3.16	COG0372	Citrate synthase 2
Ssdh_HGW2412_01274	CDS	1761	pyk	2.7.1.40		Pyruvate kinase
Ssdh_HGW2412_01275	CDS	969	pfkA	2.7.1.11		ATP-dependent 6-phosphofructokinase
Ssdh_HGW2412_01276	CDS	945	accA	2.1.3.15		Acetyl-coenzyme A carboxylase carboxyl transferase subunit alpha
Ssdh_HGW2412_01277	CDS	861	accD	2.1.3.15		Acetyl-coenzyme A carboxylase carboxyl transferase subunit beta
Ssdh_HGW2412_01278	CDS	1233		1.1.1.38		NAD-dependent malic enzyme
Ssdh_HGW2412_01279	CDS	3192	dnaE	2.7.7.7	COG0587	DNA polymerase III subunit alpha
Ssdh_HGW2412_01280	CDS	933	nrnA	3.1.-.-	COG0618	Bifunctional oligoribonuclease and PAP phosphatase NrnA
Ssdh_HGW2412_01281	CDS	1296	IMPDH	1.1.1.205		Inosine-5'-monophosphate dehydrogenase
Ssdh_HGW2412_01282	CDS	414				hypothetical protein
Ssdh_HGW2412_01283	CDS	690				hypothetical protein
Ssdh_HGW2412_01284	CDS	1056		3.4.-.-		putative peptidase
Ssdh_HGW2412_01285	CDS	636	cutC		COG3142	Copper homeostasis protein CutC
Ssdh_HGW2412_01286	CDS	1122	ald2	1.4.1.1		Alanine dehydrogenase 2
Ssdh_HGW2412_01287	CDS	504				Putative universal stress protein
Ssdh_HGW2412_01288	CDS	1203	ackA	2.7.2.1		Acetate kinase
Ssdh_HGW2412_01289	CDS	948				hypothetical protein
Ssdh_HGW2412_01290	CDS	495	tpx	1.11.1.15		Thiol peroxidase
Ssdh_HGW2412_01291	CDS	585				hypothetical protein
Ssdh_HGW2412_01292	CDS	993	sppA	3.4.21.-	COG0616	Putative signal peptide peptidase SppA
Ssdh_HGW2412_01293	CDS	774	yfcA		COG0730	putative membrane transporter protein YfcA
Ssdh_HGW2412_01294	CDS	1221	thiI	2.8.1.4	COG0301	putative tRNA sulfurtransferase
Ssdh_HGW2412_01295	CDS	1137	iscS_2	2.8.1.7	COG1104	Cysteine desulfurase IscS
Ssdh_HGW2412_01296	CDS	1701	ezrA			Septation ring formation regulator EzrA
Ssdh_HGW2412_01297	CDS	456	msrC	1.8.4.14	COG1956	Free methionine-R-sulfoxide reductase
Ssdh_HGW2412_01298	CDS	603	rpsD			30S ribosomal protein S4
Ssdh_HGW2412_01299	CDS	252				hypothetical protein
Ssdh_HGW2412_01300	CDS	579				hypothetical protein
Ssdh_HGW2412_01301	CDS	744	map_1			Protein map
Ssdh_HGW2412_01302	CDS	225				hypothetical protein
Ssdh_HGW2412_01303	CDS	204				hypothetical protein
Ssdh_HGW2412_01304	CDS	954		1.5.1.49	COG2423	Delta(1)-pyrroline-2-carboxylate reductase
Ssdh_HGW2412_01305	CDS	747	glpQ_3	3.1.4.46	COG0584	Glycerophosphodiester phosphodiesterase
Ssdh_HGW2412_01306	CDS	459				hypothetical protein
Ssdh_HGW2412_01307	CDS	1161		1.12.-.-		Soluble hydrogenase 42 kDa subunit
Ssdh_HGW2412_01308	CDS	1596	serA	1.1.1.95	COG0111	D-3-phosphoglycerate dehydrogenase
Ssdh_HGW2412_01309	CDS	1125				hypothetical protein
Ssdh_HGW2412_01310	CDS	618	plsC	2.3.1.-	COG0204	1-acyl-sn-glycerol-3-phosphate acyltransferase
Ssdh_HGW2412_01311	CDS	1272				hypothetical protein
Ssdh_HGW2412_01312	CDS	1263	tyrS	6.1.1.1		Tyrosine--tRNA ligase
Ssdh_HGW2412_01313	CDS	900	mrcA		COG5009	Penicillin-binding protein 1A
Ssdh_HGW2412_01314	CDS	1668	fhs	6.3.4.3		Formate--tetrahydrofolate ligase
Ssdh_HGW2412_01315	CDS	1710	acsA	6.2.1.1	COG0365	Acetyl-coenzyme A synthetase
Ssdh_HGW2412_01316	CDS	633	acuA	2.3.1.-		Acetoin utilization protein AcuA
Ssdh_HGW2412_01317	CDS	1158	acuC			Acetoin utilization protein AcuC
Ssdh_HGW2412_01318	CDS	990	ccpA			Catabolite control protein A
Ssdh_HGW2412_01319	CDS	1095	aroA_2		COG1605	Protein AroA(G)
Ssdh_HGW2412_01320	CDS	1098				hypothetical protein
Ssdh_HGW2412_01321	CDS	609				hypothetical protein
Ssdh_HGW2412_01322	CDS	1314	murC	6.3.2.8		UDP-N-acetylmuramate--L-alanine ligase
Ssdh_HGW2412_01323	CDS	3219				hypothetical protein
Ssdh_HGW2412_01324	CDS	600				hypothetical protein
Ssdh_HGW2412_01325	CDS	867				hypothetical protein
Ssdh_HGW2412_01326	CDS	309	ytpP			Thioredoxin-like protein YtpP
Ssdh_HGW2412_01327	CDS	1068	pepA_2	3.4.11.7	COG1363	Glutamyl aminopeptidase
Ssdh_HGW2412_01328	CDS	318				hypothetical protein
Ssdh_HGW2412_01329	CDS	834	ytnP	3.1.1.-	COG0491	putative quorum-quenching lactonase YtnP
Ssdh_HGW2412_01330	CDS	654	trmB	2.1.1.33	COG0220	tRNA (guanine-N(7)-)-methyltransferase
Ssdh_HGW2412_01331	CDS	792	thiK	2.7.1.89		Thiamine kinase
Ssdh_HGW2412_01332	CDS	849	dat	2.6.1.21		D-alanine aminotransferase
Ssdh_HGW2412_01333	CDS	1410		3.4.13.-		Putative dipeptidase
Ssdh_HGW2412_01334	CDS	399				hypothetical protein
Ssdh_HGW2412_01335	CDS	699	rsuA	5.4.99.19	COG1187	Ribosomal small subunit pseudouridine synthase A
Ssdh_HGW2412_01336	CDS	1635	murJ_1		COG2244	Lipid II flippase MurJ
Ssdh_HGW2412_01337	CDS	1257			COG2081	putative protein
Ssdh_HGW2412_01338	CDS	312		2.8.1.-	COG0607	Sulfurtransferase
Ssdh_HGW2412_01339	CDS	2433	leuS	6.1.1.4		Leucine--tRNA ligase
Ssdh_HGW2412_01340	CDS	1182	mdtH_1			Multidrug resistance protein MdtH
Ssdh_HGW2412_01341	CDS	954				hypothetical protein
Ssdh_HGW2412_01342	CDS	564	rsmH_2	2.1.1.199		Ribosomal RNA small subunit methyltransferase H
Ssdh_HGW2412_01343	CDS	411	rot			HTH-type transcriptional regulator rot
Ssdh_HGW2412_01344	CDS	951	ldh1	1.1.1.27		L-lactate dehydrogenase 1
Ssdh_HGW2412_01345	CDS	825	ytpA	3.1.1.-	COG2267	Phospholipase YtpA
Ssdh_HGW2412_01346	CDS	333				hypothetical protein
Ssdh_HGW2412_01347	CDS	105				hypothetical protein
Ssdh_HGW2412_01348	CDS	987	fadM	1.5.5.2		Proline dehydrogenase 1
Ssdh_HGW2412_01349	CDS	468	ribH	2.5.1.78		6,7-dimethyl-8-ribityllumazine synthase
Ssdh_HGW2412_01350	CDS	1182	ribBA		COG0108	Riboflavin biosynthesis protein RibBA
Ssdh_HGW2412_01351	CDS	630	ribE	2.5.1.9	COG0307	Riboflavin synthase
Ssdh_HGW2412_01352	CDS	1047	ribD		COG0117	Riboflavin biosynthesis protein RibD
Ssdh_HGW2412_01353	CDS	1569				hypothetical protein
Ssdh_HGW2412_01354	CDS	864	atl_3		COG4193	Bifunctional autolysin
Ssdh_HGW2412_01355	CDS	225				hypothetical protein
Ssdh_HGW2412_01356	CDS	555				hypothetical protein
Ssdh_HGW2412_01357	CDS	432				hypothetical protein
Ssdh_HGW2412_01358	CDS	450				hypothetical protein
Ssdh_HGW2412_01359	CDS	711	tal	2.2.1.2	COG0176	Transaldolase
Ssdh_HGW2412_01360	CDS	303				hypothetical protein
Ssdh_HGW2412_01361	CDS	366	crcB_1			Putative fluoride ion transporter CrcB
Ssdh_HGW2412_01362	CDS	348	crcB_2		COG0239	Putative fluoride ion transporter CrcB
Ssdh_HGW2412_01363	CDS	837	yvgN	1.1.1.-	COG0656	Glyoxal reductase
Ssdh_HGW2412_01364	CDS	912				hypothetical protein
Ssdh_HGW2412_01365	CDS	1200	metK	2.5.1.6		S-adenosylmethionine synthase
Ssdh_HGW2412_01366	CDS	1581	pckA	4.1.1.49		Phosphoenolpyruvate carboxykinase (ATP)
Ssdh_HGW2412_01367	CDS	777				hypothetical protein
Ssdh_HGW2412_01368	CDS	471	ytkD	3.6.1.55	COG0494	Putative 8-oxo-dGTP diphosphatase YtkD
Ssdh_HGW2412_01369	CDS	252			COG0759	Putative membrane protein insertion efficiency factor
Ssdh_HGW2412_01370	CDS	987	menC	4.2.1.113	COG4948	o-succinylbenzoate synthase
Ssdh_HGW2412_01371	CDS	1404	menE	6.2.1.26		2-succinylbenzoate--CoA ligase
Ssdh_HGW2412_01372	CDS	1635				hypothetical protein
Ssdh_HGW2412_01373	CDS	696	ulaF	5.1.3.4	COG0235	L-ribulose-5-phosphate 4-epimerase UlaF
Ssdh_HGW2412_01374	CDS	864	ulaE	5.1.3.22	COG3623	L-ribulose-5-phosphate 3-epimerase UlaE
Ssdh_HGW2412_01375	CDS	639	ulaD	4.1.1.85	COG0269	3-keto-L-gulonate-6-phosphate decarboxylase UlaD
Ssdh_HGW2412_01376	CDS	471	ulaC		COG1762	Ascorbate-specific PTS system EIIA component
Ssdh_HGW2412_01377	CDS	279	ulaB	2.7.1.194		Ascorbate-specific PTS system EIIB component
Ssdh_HGW2412_01378	CDS	1428	ulaA_2		COG3037	Ascorbate-specific PTS system EIIC component
Ssdh_HGW2412_01379	CDS	1065	ulaG	3.1.1.-	COG2220	putative L-ascorbate-6-phosphate lactonase UlaG
Ssdh_HGW2412_01380	CDS	549	pspA	3.1.3.3	COG0406	Phosphoserine phosphatase 1
Ssdh_HGW2412_01381	CDS	933	lukEv			Leucotoxin LukEv
Ssdh_HGW2412_01382	CDS	981	lukDv			Leucotoxin LukDv
Ssdh_HGW2412_01383	CDS	585				hypothetical protein
Ssdh_HGW2412_01384	CDS	195				hypothetical protein
Ssdh_HGW2412_01385	CDS	225				hypothetical protein
Ssdh_HGW2412_01386	CDS	1200				hypothetical protein
Ssdh_HGW2412_01387	CDS	144				hypothetical protein
Ssdh_HGW2412_01388	CDS	597				hypothetical protein
Ssdh_HGW2412_01389	CDS	111				hypothetical protein
Ssdh_HGW2412_01390	CDS	1449	lytO	3.5.1.28		putative autolysin LytO
Ssdh_HGW2412_01391	CDS	399				hypothetical protein
Ssdh_HGW2412_01392	CDS	300				hypothetical protein
Ssdh_HGW2412_01393	CDS	276				hypothetical protein
Ssdh_HGW2412_01394	CDS	138				hypothetical protein
Ssdh_HGW2412_01395	CDS	4545				hypothetical protein
Ssdh_HGW2412_01396	CDS	1494				hypothetical protein
Ssdh_HGW2412_01397	CDS	4470				hypothetical protein
Ssdh_HGW2412_01398	CDS	141				hypothetical protein
Ssdh_HGW2412_01399	CDS	447				hypothetical protein
Ssdh_HGW2412_01400	CDS	945				hypothetical protein
Ssdh_HGW2412_01401	CDS	363				hypothetical protein
Ssdh_HGW2412_01402	CDS	378				hypothetical protein
Ssdh_HGW2412_01403	CDS	333				hypothetical protein
Ssdh_HGW2412_01404	CDS	291				hypothetical protein
Ssdh_HGW2412_01405	CDS	159				hypothetical protein
Ssdh_HGW2412_01406	CDS	1221				hypothetical protein
Ssdh_HGW2412_01407	CDS	573				hypothetical protein
Ssdh_HGW2412_01408	CDS	1272				hypothetical protein
Ssdh_HGW2412_01409	CDS	198				hypothetical protein
Ssdh_HGW2412_01410	CDS	1704				hypothetical protein
Ssdh_HGW2412_01411	CDS	471				hypothetical protein
Ssdh_HGW2412_01412	CDS	357				hypothetical protein
Ssdh_HGW2412_01413	CDS	378				hypothetical protein
Ssdh_HGW2412_01414	CDS	423				hypothetical protein
Ssdh_HGW2412_01415	CDS	177				hypothetical protein
Ssdh_HGW2412_01416	CDS	303				hypothetical protein
Ssdh_HGW2412_01417	CDS	144				hypothetical protein
Ssdh_HGW2412_01418	CDS	282				hypothetical protein
Ssdh_HGW2412_01419	CDS	189				hypothetical protein
Ssdh_HGW2412_01420	CDS	537	dut	3.6.1.23	COG0756	Deoxyuridine 5'-triphosphate nucleotidohydrolase
Ssdh_HGW2412_01421	CDS	156				hypothetical protein
Ssdh_HGW2412_01422	CDS	180				hypothetical protein
Ssdh_HGW2412_01423	CDS	216				hypothetical protein
Ssdh_HGW2412_01424	CDS	399				hypothetical protein
Ssdh_HGW2412_01425	CDS	351				hypothetical protein
Ssdh_HGW2412_01426	CDS	186				hypothetical protein
Ssdh_HGW2412_01427	CDS	453				hypothetical protein
Ssdh_HGW2412_01428	CDS	252				hypothetical protein
Ssdh_HGW2412_01429	CDS	162				hypothetical protein
Ssdh_HGW2412_01430	CDS	201				hypothetical protein
Ssdh_HGW2412_01431	CDS	309				hypothetical protein
Ssdh_HGW2412_01432	CDS	204				hypothetical protein
Ssdh_HGW2412_01433	CDS	2307				hypothetical protein
Ssdh_HGW2412_01434	CDS	504				hypothetical protein
Ssdh_HGW2412_01435	CDS	1224	radD	3.6.4.12	COG1061	Putative DNA repair helicase RadD
Ssdh_HGW2412_01436	CDS	108				hypothetical protein
Ssdh_HGW2412_01437	CDS	816				hypothetical protein
Ssdh_HGW2412_01438	CDS	699				hypothetical protein
Ssdh_HGW2412_01439	CDS	486				hypothetical protein
Ssdh_HGW2412_01440	CDS	216				hypothetical protein
Ssdh_HGW2412_01441	CDS	261				hypothetical protein
Ssdh_HGW2412_01442	CDS	177				hypothetical protein
Ssdh_HGW2412_01443	CDS	228				hypothetical protein
Ssdh_HGW2412_01444	CDS	285				hypothetical protein
Ssdh_HGW2412_01445	CDS	261				hypothetical protein
Ssdh_HGW2412_01446	CDS	225				hypothetical protein
Ssdh_HGW2412_01447	CDS	627	lexA_3	3.4.21.88		LexA repressor
Ssdh_HGW2412_01448	CDS	663				hypothetical protein
Ssdh_HGW2412_01449	CDS	1053	xerC_3			Tyrosine recombinase XerC
Ssdh_HGW2412_01450	tRNA	91				tRNA-Ser(gga)
Ssdh_HGW2412_01451	tRNA	72				tRNA-Glu(ttc)
Ssdh_HGW2412_01452	tRNA	75				tRNA-Asn(gtt)
Ssdh_HGW2412_01453	tRNA	74				tRNA-Gly(tcc)
Ssdh_HGW2412_01454	tRNA	75				tRNA-His(gtg)
Ssdh_HGW2412_01455	tRNA	74				tRNA-Phe(gaa)
Ssdh_HGW2412_01456	tRNA	77				tRNA-Asp(gtc)
Ssdh_HGW2412_01457	tRNA	74				tRNA-Met(cat)
Ssdh_HGW2412_01458	tRNA	75				tRNA-Glu(ttc)
Ssdh_HGW2412_01459	CDS	555	ydeN	3.-.-.-	COG3545	Putative hydrolase YdeN
Ssdh_HGW2412_01460	CDS	1404	hemY	1.3.3.4	COG1232	Protoporphyrinogen oxidase
Ssdh_HGW2412_01461	CDS	933	hemH	4.99.1.1		Ferrochelatase
Ssdh_HGW2412_01462	CDS	1035	hemE	4.1.1.37		Uroporphyrinogen decarboxylase
Ssdh_HGW2412_01463	CDS	507	traP			Signal transduction protein TRAP
Ssdh_HGW2412_01464	CDS	1215				hypothetical protein
Ssdh_HGW2412_01465	CDS	738	ecsA		COG1131	ABC-type transporter ATP-binding protein EcsA
Ssdh_HGW2412_01466	CDS	426	hit		COG0537	Protein hit
Ssdh_HGW2412_01467	CDS	357				hypothetical protein
Ssdh_HGW2412_01468	CDS	531	hpr		COG1846	HTH-type transcriptional regulator Hpr
Ssdh_HGW2412_01469	CDS	567				hypothetical protein
Ssdh_HGW2412_01470	CDS	957	prsA	5.2.1.8		Foldase protein PrsA
Ssdh_HGW2412_01471	CDS	942	yhaM	3.1.-.-	COG3481	3'-5' exoribonuclease YhaM
Ssdh_HGW2412_01472	CDS	2925				hypothetical protein
Ssdh_HGW2412_01473	CDS	1188	yhaO		COG0420	putative metallophosphoesterase YhaO
Ssdh_HGW2412_01474	CDS	345				hypothetical protein
Ssdh_HGW2412_01475	CDS	1131				hypothetical protein
Ssdh_HGW2412_01476	CDS	465				hypothetical protein
Ssdh_HGW2412_01477	CDS	885	mneS		COG0053	Manganese efflux system protein MneS
Ssdh_HGW2412_01478	CDS	1287	gltT			Proton/sodium-glutamate symport protein
Ssdh_HGW2412_01479	CDS	627	liaR		COG2197	Transcriptional regulatory protein LiaR
Ssdh_HGW2412_01480	CDS	1125				hypothetical protein
Ssdh_HGW2412_01481	CDS	831				hypothetical protein
Ssdh_HGW2412_01482	CDS	2169	ppk	2.7.4.1		Polyphosphate kinase
Ssdh_HGW2412_01483	CDS	1527	gppA	3.6.1.40		Guanosine-5'-triphosphate,3'-diphosphate pyrophosphatase
Ssdh_HGW2412_01484	CDS	1386	fumC	4.2.1.2		Fumarate hydratase class II
Ssdh_HGW2412_01485	CDS	444				hypothetical protein
Ssdh_HGW2412_01486	CDS	162				hypothetical protein
Ssdh_HGW2412_01487	CDS	600	nagB_1	3.5.99.6		Glucosamine-6-phosphate deaminase
Ssdh_HGW2412_01488	CDS	471	trmL	2.1.1.207	COG0219	tRNA (cytidine(34)-2'-O)-methyltransferase
Ssdh_HGW2412_01489	CDS	1131	queG	1.17.99.6	COG1600	Epoxyqueuosine reductase
Ssdh_HGW2412_01490	CDS	726	artM		COG1126	Arginine transport ATP-binding protein ArtM
Ssdh_HGW2412_01491	CDS	1461	mltF	4.2.2.-		Membrane-bound lytic murein transglycosylase F
Ssdh_HGW2412_01492	CDS	1059				hypothetical protein
Ssdh_HGW2412_01493	tRNA	85				tRNA-Leu(caa)
Ssdh_HGW2412_01494	CDS	264				hypothetical protein
Ssdh_HGW2412_01495	CDS	561				hypothetical protein
Ssdh_HGW2412_01496	CDS	648				hypothetical protein
Ssdh_HGW2412_01497	CDS	765				hypothetical protein
Ssdh_HGW2412_01498	CDS	399				hypothetical protein
Ssdh_HGW2412_01499	CDS	531				hypothetical protein
Ssdh_HGW2412_01500	CDS	357				hypothetical protein
Ssdh_HGW2412_01501	CDS	282				hypothetical protein
Ssdh_HGW2412_01502	CDS	303				hypothetical protein
Ssdh_HGW2412_01503	CDS	261				hypothetical protein
Ssdh_HGW2412_01504	CDS	261				hypothetical protein
Ssdh_HGW2412_01505	CDS	411				hypothetical protein
Ssdh_HGW2412_01506	CDS	486				hypothetical protein
Ssdh_HGW2412_01507	CDS	246				hypothetical protein
Ssdh_HGW2412_01508	tRNA	74				tRNA-Gly(tcc)
Ssdh_HGW2412_01509	tRNA	75				tRNA-Gly(tcc)
Ssdh_HGW2412_01510	tRNA	75				tRNA-Cys(gca)
Ssdh_HGW2412_01511	tRNA	72				tRNA-Gln(ttg)
Ssdh_HGW2412_01512	tRNA	74				tRNA-His(gtg)
Ssdh_HGW2412_01513	tRNA	74				tRNA-Trp(cca)
Ssdh_HGW2412_01514	tRNA	84				tRNA-Tyr(gta)
Ssdh_HGW2412_01515	tRNA	76				tRNA-Thr(tgt)
Ssdh_HGW2412_01516	tRNA	74				tRNA-Phe(gaa)
Ssdh_HGW2412_01517	tRNA	77				tRNA-Asp(gtc)
Ssdh_HGW2412_01518	tRNA	74				tRNA-Met(cat)
Ssdh_HGW2412_01519	tRNA	93				tRNA-Ser(tga)
Ssdh_HGW2412_01520	tRNA	74				tRNA-Met(cat)
Ssdh_HGW2412_01521	tRNA	75				tRNA-Met(cat)
Ssdh_HGW2412_01522	tRNA	76				tRNA-Ala(tgc)
Ssdh_HGW2412_01523	tRNA	74				tRNA-Pro(tgg)
Ssdh_HGW2412_01524	tRNA	75				tRNA-Arg(acg)
Ssdh_HGW2412_01525	tRNA	89				tRNA-Leu(taa)
Ssdh_HGW2412_01526	tRNA	75				tRNA-Gly(gcc)
Ssdh_HGW2412_01527	tRNA	84				tRNA-Leu(tag)
Ssdh_HGW2412_01528	tRNA	74				tRNA-Lys(ttt)
Ssdh_HGW2412_01529	tRNA	76				tRNA-Thr(tgt)
Ssdh_HGW2412_01530	tRNA	76				tRNA-Val(tac)
Ssdh_HGW2412_01531	rRNA	110				5S ribosomal RNA
Ssdh_HGW2412_01532	rRNA	2918				23S ribosomal RNA
Ssdh_HGW2412_01533	tRNA	76				tRNA-Ala(tgc)
Ssdh_HGW2412_01534	tRNA	77				tRNA-Ile(gat)
Ssdh_HGW2412_01535	rRNA	1549				16S ribosomal RNA
Ssdh_HGW2412_01536	CDS	459	perR		COG0735	Peroxide-responsive repressor PerR
Ssdh_HGW2412_01537	CDS	951	ghrB_2	1.1.1.79	COG1052	Glyoxylate/hydroxypyruvate reductase B
Ssdh_HGW2412_01538	CDS	459	bcp	1.11.1.15	COG1225	Putative peroxiredoxin bcp
Ssdh_HGW2412_01539	CDS	1287	hemL2	5.4.3.8		Glutamate-1-semialdehyde 2,1-aminomutase 2
Ssdh_HGW2412_01540	CDS	1095				hypothetical protein
Ssdh_HGW2412_01541	CDS	1578				hypothetical protein
Ssdh_HGW2412_01542	CDS	1737		3.6.3.-	COG1132	Putative multidrug export ATP-binding/permease protein
Ssdh_HGW2412_01543	CDS	543				hypothetical protein
Ssdh_HGW2412_01544	CDS	1047	mutY	3.2.2.31		Adenine DNA glycosylase
Ssdh_HGW2412_01545	CDS	978	yfhP		COG1988	putative protein YfhP
Ssdh_HGW2412_01546	CDS	798				hypothetical protein
Ssdh_HGW2412_01547	CDS	1530				hypothetical protein
Ssdh_HGW2412_01548	CDS	315	yfhH			putative protein YfhH
Ssdh_HGW2412_01549	CDS	804	recX			Regulatory protein RecX
Ssdh_HGW2412_01550	CDS	798	mgt	2.4.1.129		Monofunctional glycosyltransferase
Ssdh_HGW2412_01551	CDS	1746	ydaP		COG0028	Putative thiamine pyrophosphate-containing protein YdaP
Ssdh_HGW2412_01552	CDS	213				hypothetical protein
Ssdh_HGW2412_01553	CDS	513			COG0693	putative protein
Ssdh_HGW2412_01554	CDS	162				hypothetical protein
Ssdh_HGW2412_01555	CDS	1140	queE_1	4.3.99.3		7-carboxy-7-deazaguanine synthase
Ssdh_HGW2412_01556	CDS	522				hypothetical protein
Ssdh_HGW2412_01557	CDS	1233	pepS	3.4.11.-	COG2309	Aminopeptidase PepS
Ssdh_HGW2412_01558	CDS	204				hypothetical protein
Ssdh_HGW2412_01559	CDS	459	ptpA	3.1.3.48	COG0394	Low molecular weight protein-tyrosine-phosphatase PtpA
Ssdh_HGW2412_01560	CDS	288				hypothetical protein
Ssdh_HGW2412_01561	CDS	1338				hypothetical protein
Ssdh_HGW2412_01562	CDS	582	csh	3.13.1.5		Carbon disulfide hydrolase
Ssdh_HGW2412_01563	CDS	630	vraR			Response regulator protein VraR
Ssdh_HGW2412_01564	CDS	1044	vraS	2.7.13.3		Sensor protein VraS
Ssdh_HGW2412_01565	CDS	702				hypothetical protein
Ssdh_HGW2412_01566	CDS	390				hypothetical protein
Ssdh_HGW2412_01567	CDS	762	map_2	3.4.11.18		Methionine aminopeptidase
Ssdh_HGW2412_01568	CDS	999				hypothetical protein
Ssdh_HGW2412_01569	CDS	723	gatD	6.3.5.13		Lipid II isoglutaminyl synthase (glutamine-hydrolyzing) subunit GatD
Ssdh_HGW2412_01570	CDS	1311	murT	6.3.5.13		Lipid II isoglutaminyl synthase (glutamine-hydrolyzing) subunit MurT
Ssdh_HGW2412_01571	CDS	504	ftnA	1.16.3.2		Bacterial non-heme ferritin
Ssdh_HGW2412_01572	CDS	561		3.1.-.-	COG0322	Putative bifunctional exonuclease/endonuclease protein
Ssdh_HGW2412_01573	CDS	1071	dinB	2.7.7.7	COG0389	DNA polymerase IV
Ssdh_HGW2412_01574	CDS	543				hypothetical protein
Ssdh_HGW2412_01575	CDS	732				hypothetical protein
Ssdh_HGW2412_01576	CDS	171				hypothetical protein
Ssdh_HGW2412_01577	CDS	372				hypothetical protein
Ssdh_HGW2412_01578	CDS	777	moaA_1			GTP 3',8-cyclase
Ssdh_HGW2412_01579	CDS	1365	rlmCD	2.1.1.189	COG2265	23S rRNA (uracil-C(5))-methyltransferase RlmCD
Ssdh_HGW2412_01580	CDS	933	dagK	2.7.1.107		Diacylglycerol kinase
Ssdh_HGW2412_01581	CDS	1428	gatB	6.3.5.-		Aspartyl/glutamyl-tRNA(Asn/Gln) amidotransferase subunit B
Ssdh_HGW2412_01582	CDS	1461	gatA	6.3.5.7		Glutamyl-tRNA(Gln) amidotransferase subunit A
Ssdh_HGW2412_01583	CDS	303	gatC	6.3.5.-		Aspartyl/glutamyl-tRNA(Asn/Gln) amidotransferase subunit C
Ssdh_HGW2412_01584	CDS	1554	putP			Sodium/proline symporter
Ssdh_HGW2412_01585	CDS	1206				hypothetical protein
Ssdh_HGW2412_01586	CDS	2004	ligA	6.5.1.2	COG0272	DNA ligase
Ssdh_HGW2412_01587	CDS	2196	pcrA	3.6.4.12		ATP-dependent DNA helicase PcrA
Ssdh_HGW2412_01588	CDS	690	pcrB	2.5.1.-	COG1646	Heptaprenylglyceryl phosphate synthase
Ssdh_HGW2412_01589	CDS	303				hypothetical protein
Ssdh_HGW2412_01590	CDS	1296	purB	4.3.2.2		Adenylosuccinate lyase
Ssdh_HGW2412_01591	CDS	189				hypothetical protein
Ssdh_HGW2412_01592	CDS	570				hypothetical protein
Ssdh_HGW2412_01593	CDS	837	nadE	6.3.1.5		NH(3)-dependent NAD(+) synthetase
Ssdh_HGW2412_01594	CDS	1476	pncB	6.3.4.21		Nicotinate phosphoribosyltransferase
Ssdh_HGW2412_01595	CDS	1071	nos	1.14.14.47	COG4362	Nitric oxide synthase oxygenase
Ssdh_HGW2412_01596	CDS	804	pheA			Bifunctional chorismate mutase/prephenate dehydratase
Ssdh_HGW2412_01597	CDS	1107				hypothetical protein
Ssdh_HGW2412_01598	CDS	552	rutB	3.5.1.110		Peroxyureidoacrylate/ureidoacrylate amidohydrolase RutB
Ssdh_HGW2412_01599	CDS	924	ppaC	3.6.1.1		putative manganese-dependent inorganic pyrophosphatase
Ssdh_HGW2412_01600	CDS	282	yjdJ_1		COG2388	putative protein YjdJ
Ssdh_HGW2412_01601	CDS	1380	aldH1	1.2.1.-	COG1012	4,4'-diaponeurosporen-aldehyde dehydrogenase
Ssdh_HGW2412_01602	CDS	1050				putative protein
Ssdh_HGW2412_01603	CDS	174				hypothetical protein
Ssdh_HGW2412_01604	CDS	390				hypothetical protein
Ssdh_HGW2412_01605	CDS	1044				hypothetical protein
Ssdh_HGW2412_01606	CDS	843				hypothetical protein
Ssdh_HGW2412_01607	CDS	564				hypothetical protein
Ssdh_HGW2412_01608	CDS	558				hypothetical protein
Ssdh_HGW2412_01609	CDS	1362	gntT		COG2610	High-affinity gluconate transporter
Ssdh_HGW2412_01610	CDS	1539	xylB_2	2.7.1.17	COG1070	Xylulose kinase
Ssdh_HGW2412_01611	CDS	678				hypothetical protein
Ssdh_HGW2412_01612	CDS	729				hypothetical protein
Ssdh_HGW2412_01613	CDS	876	bcrA			Bacitracin transport ATP-binding protein BcrA
Ssdh_HGW2412_01614	CDS	174				hypothetical protein
Ssdh_HGW2412_01615	CDS	132				hypothetical protein
Ssdh_HGW2412_01616	CDS	1290	hisC_2	2.6.1.9		Histidinol-phosphate aminotransferase
Ssdh_HGW2412_01617	CDS	825				hypothetical protein
Ssdh_HGW2412_01618	CDS	522	ogt	2.1.1.63	COG0350	Methylated-DNA--protein-cysteine methyltransferase, constitutive
Ssdh_HGW2412_01619	CDS	1233	ylmB	3.5.1.-	COG0624	N-formyl-4-amino-5-aminomethyl-2-methylpyrimidine deformylase
Ssdh_HGW2412_01620	CDS	702	isp	3.4.21.-	COG1404	Intracellular serine protease
Ssdh_HGW2412_01621	CDS	606				hypothetical protein
Ssdh_HGW2412_01622	CDS	750				hypothetical protein
Ssdh_HGW2412_01623	CDS	1620	groL			60 kDa chaperonin
Ssdh_HGW2412_01624	CDS	288	groS		COG0234	10 kDa chaperonin
Ssdh_HGW2412_01625	CDS	768	MroQ	3.4.22.-		Membrane-embedded CAAX protease MroQ
Ssdh_HGW2412_01626	CDS	1362				hypothetical protein
Ssdh_HGW2412_01627	CDS	804	yafV	3.5.1.3		Omega-amidase YafV
Ssdh_HGW2412_01628	CDS	567	agrB	3.4.-.-	COG4512	Accessory gene regulator protein B
Ssdh_HGW2412_01629	CDS	138				hypothetical protein
Ssdh_HGW2412_01630	CDS	1305				hypothetical protein
Ssdh_HGW2412_01631	CDS	717	agrA		COG3279	Accessory gene regulator protein A
Ssdh_HGW2412_01632	CDS	945	scrK	2.7.1.4	COG0524	Fructokinase
Ssdh_HGW2412_01633	CDS	1485	scrB	3.2.1.26	COG1621	Sucrose-6-phosphate hydrolase
Ssdh_HGW2412_01634	CDS	948	treR_1		COG1609	HTH-type transcriptional regulator TreR
Ssdh_HGW2412_01635	CDS	1200	cypX	1.14.15.13	COG2124	Pulcherriminic acid synthase
Ssdh_HGW2412_01636	CDS	345		2.3.2.22		Cyclo(L-leucyl-L-leucyl) synthase
Ssdh_HGW2412_01637	CDS	333		2.3.2.22		Cyclo(L-leucyl-L-leucyl) synthase
Ssdh_HGW2412_01638	CDS	480	pchR			HTH-type transcriptional regulator PchR
Ssdh_HGW2412_01639	CDS	1188	ymfD			Bacillibactin exporter
Ssdh_HGW2412_01640	CDS	648	rex		COG2344	Redox-sensing transcriptional repressor Rex
Ssdh_HGW2412_01641	CDS	1953	yheS_1		COG0488	putative ABC transporter ATP-binding protein YheS
Ssdh_HGW2412_01642	CDS	1584	mutS_2			DNA mismatch repair protein MutS
Ssdh_HGW2412_01643	CDS	1023	tsaD	2.3.1.234	COG0533	tRNA N6-adenosine threonylcarbamoyltransferase
Ssdh_HGW2412_01644	CDS	471	rimI	2.3.1.266	COG0456	[Ribosomal protein S18]-alanine N-acetyltransferase
Ssdh_HGW2412_01645	CDS	657	tsaB		COG1214	tRNA threonylcarbamoyladenosine biosynthesis protein TsaB
Ssdh_HGW2412_01646	CDS	459	tsaE		COG0802	tRNA threonylcarbamoyladenosine biosynthesis protein TsaE
Ssdh_HGW2412_01647	CDS	1689	ilvD	4.2.1.9	COG0129	Dihydroxy-acid dehydratase
Ssdh_HGW2412_01648	CDS	1755	ilvB	2.2.1.6	COG0028	Acetolactate synthase large subunit
Ssdh_HGW2412_01649	CDS	474	ilvH	2.2.1.6	COG0440	Acetolactate synthase small subunit
Ssdh_HGW2412_01650	CDS	1005	ilvC	1.1.1.86	COG0059	Ketol-acid reductoisomerase (NADP(+))
Ssdh_HGW2412_01651	CDS	1533	leuA	2.3.3.13		2-isopropylmalate synthase
Ssdh_HGW2412_01652	CDS	1050	leuB	1.1.1.85	COG0473	3-isopropylmalate dehydrogenase
Ssdh_HGW2412_01653	CDS	1374	leuC	4.2.1.33	COG0065	3-isopropylmalate dehydratase large subunit
Ssdh_HGW2412_01654	CDS	573	leuD	4.2.1.33	COG0066	3-isopropylmalate dehydratase small subunit
Ssdh_HGW2412_01655	CDS	1269	ilvA	4.3.1.19	COG1171	L-threonine dehydratase biosynthetic IlvA
Ssdh_HGW2412_01656	CDS	1095				hypothetical protein
Ssdh_HGW2412_01657	rRNA	110				5S ribosomal RNA
Ssdh_HGW2412_01658	rRNA	2918				23S ribosomal RNA
Ssdh_HGW2412_01659	rRNA	1549				16S ribosomal RNA
Ssdh_HGW2412_01660	tRNA	74				tRNA-Gly(tcc)
Ssdh_HGW2412_01661	tRNA	83				tRNA-Leu(gag)
Ssdh_HGW2412_01662	CDS	453				Protein SprT-like protein
Ssdh_HGW2412_01663	CDS	2151	yhgF		COG2183	Protein YhgF
Ssdh_HGW2412_01664	CDS	771	sigB		COG1191	RNA polymerase sigma-B factor
Ssdh_HGW2412_01665	CDS	480	rsbW	2.7.11.1		Serine-protein kinase RsbW
Ssdh_HGW2412_01666	CDS	327	rsbV			Anti-sigma-B factor antagonist
Ssdh_HGW2412_01667	CDS	1005	rsbU	3.1.3.3	COG2208	Phosphoserine phosphatase RsbU
Ssdh_HGW2412_01668	CDS	354	mazF	3.1.-.-		Endoribonuclease MazF
Ssdh_HGW2412_01669	CDS	171	mazE			Antitoxin MazE
Ssdh_HGW2412_01670	CDS	1149	alr1_2	5.1.1.1	COG0787	Alanine racemase 1
Ssdh_HGW2412_01671	CDS	351	acpS	2.7.8.7	COG0736	Holo-[acyl-carrier-protein] synthase
Ssdh_HGW2412_01672	CDS	519				hypothetical protein
Ssdh_HGW2412_01673	CDS	1530				hypothetical protein
Ssdh_HGW2412_01674	CDS	474				hypothetical protein
Ssdh_HGW2412_01675	CDS	1488	cshA	3.6.4.13		DEAD-box ATP-dependent RNA helicase CshA
Ssdh_HGW2412_01676	CDS	1365	murF	6.3.2.10	COG0770	UDP-N-acetylmuramoyl-tripeptide--D-alanyl-D-alanine ligase
Ssdh_HGW2412_01677	CDS	1071	ddl	6.3.2.4		D-alanine--D-alanine ligase
Ssdh_HGW2412_01678	CDS	1209	rodA	2.4.1.129	COG0772	Peptidoglycan glycosyltransferase RodA
Ssdh_HGW2412_01679	CDS	729				hypothetical protein
Ssdh_HGW2412_01680	CDS	2181	copA	7.2.2.8	COG2217	Copper-exporting P-type ATPase
Ssdh_HGW2412_01681	CDS	207	copZ_2			Copper chaperone CopZ
Ssdh_HGW2412_01682	CDS	222				hypothetical protein
Ssdh_HGW2412_01683	CDS	288	ricR		COG1937	Copper-sensing transcriptional repressor RicR
Ssdh_HGW2412_01684	CDS	1491	cls_2	2.7.8.-		Cardiolipin synthase
Ssdh_HGW2412_01685	CDS	657	yedJ		COG1418	putative protein YedJ
Ssdh_HGW2412_01686	CDS	867	yidC			Membrane protein insertase YidC
Ssdh_HGW2412_01687	CDS	639	thiE_1	2.5.1.3		Thiamine-phosphate synthase
Ssdh_HGW2412_01688	CDS	804	thiM	2.7.1.50		Hydroxyethylthiazole kinase
Ssdh_HGW2412_01689	CDS	810	thiD	2.7.1.49		Hydroxymethylpyrimidine/phosphomethylpyrimidine kinase
Ssdh_HGW2412_01690	CDS	684	tenA_1	3.5.99.2	COG0819	Aminopyrimidine aminohydrolase
Ssdh_HGW2412_01691	CDS	399				Single-stranded DNA-binding protein
Ssdh_HGW2412_01692	CDS	435				hypothetical protein
Ssdh_HGW2412_01693	CDS	444	fabZ	4.2.1.59		3-hydroxyacyl-[acyl-carrier-protein] dehydratase FabZ
Ssdh_HGW2412_01694	CDS	1266	murA1	2.5.1.7		UDP-N-acetylglucosamine 1-carboxyvinyltransferase 1
Ssdh_HGW2412_01695	CDS	231				hypothetical protein
Ssdh_HGW2412_01696	CDS	405	atpC			ATP synthase epsilon chain
Ssdh_HGW2412_01697	CDS	1413	atpD	7.1.2.2		ATP synthase subunit beta
Ssdh_HGW2412_01698	CDS	870	atpG			ATP synthase gamma chain
Ssdh_HGW2412_01699	CDS	1512	atpA	7.1.2.2		ATP synthase subunit alpha
Ssdh_HGW2412_01700	CDS	540	atpH			ATP synthase subunit delta
Ssdh_HGW2412_01701	CDS	519	atpF			ATP synthase subunit b
Ssdh_HGW2412_01702	CDS	213	atpE			ATP synthase subunit c
Ssdh_HGW2412_01703	CDS	723	atpB			ATP synthase subunit a
Ssdh_HGW2412_01704	CDS	357				hypothetical protein
Ssdh_HGW2412_01705	CDS	1140	mnaA	5.1.3.14	COG0381	UDP-N-acetylglucosamine 2-epimerase
Ssdh_HGW2412_01706	CDS	630	upp	2.4.2.9		Uracil phosphoribosyltransferase
Ssdh_HGW2412_01707	CDS	1239	glyA	2.1.2.1		Serine hydroxymethyltransferase
Ssdh_HGW2412_01708	CDS	528				hypothetical protein
Ssdh_HGW2412_01709	CDS	426	ptpB	3.1.3.48	COG0394	Low molecular weight protein-tyrosine-phosphatase PtpB
Ssdh_HGW2412_01710	CDS	1053	ywlC	2.7.7.87	COG0009	Threonylcarbamoyl-AMP synthase
Ssdh_HGW2412_01711	CDS	843	prmC	2.1.1.297	COG2890	Release factor glutamine methyltransferase
Ssdh_HGW2412_01712	CDS	1077	prfA		COG0216	Peptide chain release factor 1
Ssdh_HGW2412_01713	CDS	603	tdk	2.7.1.21		Thymidine kinase
Ssdh_HGW2412_01714	CDS	255	rpmE2			50S ribosomal protein L31 type B
Ssdh_HGW2412_01715	CDS	1314	rho	3.6.4.-	COG1158	Transcription termination factor Rho
Ssdh_HGW2412_01716	CDS	1434		1.2.1.3		Putative aldehyde dehydrogenase
Ssdh_HGW2412_01717	CDS	330	yodB		COG1733	HTH-type transcriptional regulator YodB
Ssdh_HGW2412_01718	CDS	1266	murA2	2.5.1.7		UDP-N-acetylglucosamine 1-carboxyvinyltransferase 2
Ssdh_HGW2412_01719	CDS	873	fba	4.1.2.13		Fructose-bisphosphate aldolase
Ssdh_HGW2412_01720	CDS	525				hypothetical protein
Ssdh_HGW2412_01721	CDS	162				hypothetical protein
Ssdh_HGW2412_01722	CDS	1359	glpT		COG2271	Glycerol-3-phosphate transporter
Ssdh_HGW2412_01723	CDS	1614	pyrG	6.3.4.2		CTP synthase
Ssdh_HGW2412_01724	CDS	543	rpoE			putative DNA-directed RNA polymerase subunit delta
Ssdh_HGW2412_01725	CDS	864				hypothetical protein
Ssdh_HGW2412_01726	CDS	1593	ectT			Ectoine/hydroxyectoine transporter
Ssdh_HGW2412_01727	CDS	90				hypothetical protein
Ssdh_HGW2412_01728	CDS	798	coaW	2.7.1.33		Type II pantothenate kinase
Ssdh_HGW2412_01729	CDS	672				hypothetical protein
Ssdh_HGW2412_01730	CDS	1191				hypothetical protein
Ssdh_HGW2412_01731	CDS	1182	abgB	3.5.1.-	COG1473	p-aminobenzoyl-glutamate hydrolase subunit B
Ssdh_HGW2412_01732	CDS	471	luxS	4.4.1.21		S-ribosylhomocysteine lyase
Ssdh_HGW2412_01733	CDS	354				hypothetical protein
Ssdh_HGW2412_01734	CDS	1302	pdp	2.4.2.2		Pyrimidine-nucleoside phosphorylase
Ssdh_HGW2412_01735	CDS	711	deoD	2.4.2.1		Purine nucleoside phosphorylase DeoD-type
Ssdh_HGW2412_01736	CDS	405				hypothetical protein
Ssdh_HGW2412_01737	CDS	1431	nhaC		COG1757	Na(+)/H(+) antiporter NhaC
Ssdh_HGW2412_01738	CDS	255				hypothetical protein
Ssdh_HGW2412_01739	CDS	1365				hypothetical protein
Ssdh_HGW2412_01740	CDS	237				hypothetical protein
Ssdh_HGW2412_01741	CDS	939	manA	5.3.1.8	COG1482	Mannose-6-phosphate isomerase ManA
Ssdh_HGW2412_01742	CDS	705	lutR_1		COG2186	HTH-type transcriptional regulator LutR
Ssdh_HGW2412_01743	CDS	906				hypothetical protein
Ssdh_HGW2412_01744	CDS	855	ywpJ_1	3.1.3.-	COG0561	Phosphatase YwpJ
Ssdh_HGW2412_01745	CDS	780	ylmA	3.6.3.-	COG1119	putative ABC transporter ATP-binding protein YlmA
Ssdh_HGW2412_01746	CDS	267				hypothetical protein
Ssdh_HGW2412_01747	CDS	954				hypothetical protein
Ssdh_HGW2412_01748	CDS	585				hypothetical protein
Ssdh_HGW2412_01749	CDS	1803	glmS	2.6.1.16		Glutamine--fructose-6-phosphate aminotransferase [isomerizing]
Ssdh_HGW2412_01750	CDS	1566	mtlA			PTS system mannitol-specific EIICB component
Ssdh_HGW2412_01751	CDS	2031	mtlR			Transcriptional regulator MtlR
Ssdh_HGW2412_01752	CDS	435	mtlF		COG4668	Mannitol-specific phosphotransferase enzyme IIA component
Ssdh_HGW2412_01753	CDS	1107	mtlD	1.1.1.17		Mannitol-1-phosphate 5-dehydrogenase
Ssdh_HGW2412_01754	CDS	1356	glmM	5.4.2.10	COG1109	Phosphoglucosamine mutase
Ssdh_HGW2412_01755	CDS	933	cdaR_2		COG4856	CdaA regulatory protein CdaR
Ssdh_HGW2412_01756	CDS	807	cdaA	2.7.7.85	COG1624	Cyclic di-AMP synthase CdaA
Ssdh_HGW2412_01757	CDS	906	arg	3.5.3.1		Arginase
Ssdh_HGW2412_01758	tRNA	74				tRNA-Lys(ttt)
Ssdh_HGW2412_01759	tRNA	75				tRNA-Gln(ttg)
Ssdh_HGW2412_01760	tRNA	84				tRNA-Tyr(gta)
Ssdh_HGW2412_01761	tRNA	76				tRNA-Val(tac)
Ssdh_HGW2412_01762	tRNA	74				tRNA-Glu(ttc)
Ssdh_HGW2412_01763	tRNA	75				tRNA-Asn(gtt)
Ssdh_HGW2412_01764	rRNA	110				5S ribosomal RNA
Ssdh_HGW2412_01765	rRNA	2918				23S ribosomal RNA
Ssdh_HGW2412_01766	rRNA	1549				16S ribosomal RNA
Ssdh_HGW2412_01767	CDS	1065	salA		COG0489	Iron-sulfur cluster carrier protein
Ssdh_HGW2412_01768	CDS	1287				hypothetical protein
Ssdh_HGW2412_01769	CDS	1449	emrY			putative multidrug resistance protein EmrY
Ssdh_HGW2412_01770	CDS	462	sepA			Multidrug resistance efflux pump SepA
Ssdh_HGW2412_01771	CDS	1344	sdrM			Multidrug efflux pump SdrM
Ssdh_HGW2412_01772	CDS	198				hypothetical protein
Ssdh_HGW2412_01773	CDS	681				hypothetical protein
Ssdh_HGW2412_01774	CDS	1191		2.7.7.-		putative uridylyltransferase
Ssdh_HGW2412_01775	CDS	507				hypothetical protein
Ssdh_HGW2412_01776	CDS	261				hypothetical protein
Ssdh_HGW2412_01777	CDS	1371				hypothetical protein
Ssdh_HGW2412_01778	CDS	963	fecD		COG0609	Fe(3+) dicitrate transport system permease protein FecD
Ssdh_HGW2412_01779	CDS	1026	yfiZ_1		COG0609	putative siderophore transport system permease protein YfiZ
Ssdh_HGW2412_01780	CDS	990	yfmC		COG4594	Fe(3+)-citrate-binding protein YfmC
Ssdh_HGW2412_01781	CDS	1077	orr	5.1.1.12	COG3457	Ornithine racemase
Ssdh_HGW2412_01782	CDS	1764				hypothetical protein
Ssdh_HGW2412_01783	CDS	1185				hypothetical protein
Ssdh_HGW2412_01784	CDS	1968				hypothetical protein
Ssdh_HGW2412_01785	CDS	1146	pbuE		COG2814	Purine efflux pump PbuE
Ssdh_HGW2412_01786	CDS	492			COG1302	Alkaline shock protein 23
Ssdh_HGW2412_01787	CDS	246				hypothetical protein
Ssdh_HGW2412_01788	CDS	543				hypothetical protein
Ssdh_HGW2412_01789	CDS	1521	opuD_3		COG1292	Glycine betaine transporter OpuD
Ssdh_HGW2412_01790	CDS	1011				Zinc-type alcohol dehydrogenase-like protein
Ssdh_HGW2412_01791	CDS	990				hypothetical protein
Ssdh_HGW2412_01792	CDS	1635	yheS_2		COG0488	putative ABC transporter ATP-binding protein YheS
Ssdh_HGW2412_01793	CDS	120				hypothetical protein
Ssdh_HGW2412_01794	CDS	1407	lacG	3.2.1.85		6-phospho-beta-galactosidase
Ssdh_HGW2412_01795	CDS	1725	lacE			PTS system lactose-specific EIICB component
Ssdh_HGW2412_01796	CDS	315	lacF		COG1447	PTS system lactose-specific EIIA component
Ssdh_HGW2412_01797	CDS	969	lacD_2	4.1.2.40		Tagatose 1,6-diphosphate aldolase
Ssdh_HGW2412_01798	CDS	516	lacB	5.3.1.26		Galactose-6-phosphate isomerase subunit LacB
Ssdh_HGW2412_01799	CDS	429	lacA	5.3.1.26		Galactose-6-phosphate isomerase subunit LacA
Ssdh_HGW2412_01800	CDS	753	lacR			Lactose phosphotransferase system repressor
Ssdh_HGW2412_01801	CDS	450				hypothetical protein
Ssdh_HGW2412_01802	CDS	546	sttH	3.5.2.19		Streptothricin hydrolase
Ssdh_HGW2412_01803	CDS	1287				hypothetical protein
Ssdh_HGW2412_01804	CDS	1437				hypothetical protein
Ssdh_HGW2412_01805	CDS	399	rpsI			30S ribosomal protein S9
Ssdh_HGW2412_01806	CDS	438	rplM			50S ribosomal protein L13
Ssdh_HGW2412_01807	CDS	804	truA	5.4.99.12	COG0101	tRNA pseudouridine synthase A
Ssdh_HGW2412_01808	CDS	804	ecfT_2		COG0619	Energy-coupling factor transporter transmembrane protein EcfT
Ssdh_HGW2412_01809	CDS	867	ecfA2	3.6.3.-		Energy-coupling factor transporter ATP-binding protein EcfA2
Ssdh_HGW2412_01810	CDS	810	ecfA1	7.-.-.-	COG1122	Energy-coupling factor transporter ATP-binding protein EcfA1
Ssdh_HGW2412_01811	CDS	369	rplQ			50S ribosomal protein L17
Ssdh_HGW2412_01812	CDS	945	rpoA	2.7.7.6		DNA-directed RNA polymerase subunit alpha
Ssdh_HGW2412_01813	CDS	390	rpsK			30S ribosomal protein S11
Ssdh_HGW2412_01814	CDS	366	rpsM			30S ribosomal protein S13
Ssdh_HGW2412_01815	CDS	114	rpmJ		COG0257	50S ribosomal protein L36
Ssdh_HGW2412_01816	CDS	219	infA			Translation initiation factor IF-1
Ssdh_HGW2412_01817	CDS	654	adk	2.7.4.3		Adenylate kinase
Ssdh_HGW2412_01818	CDS	1293	secY_2			Protein translocase subunit SecY
Ssdh_HGW2412_01819	CDS	441	rplO			50S ribosomal protein L15
Ssdh_HGW2412_01820	CDS	180	rpmD			50S ribosomal protein L30
Ssdh_HGW2412_01821	CDS	501	rpsE			30S ribosomal protein S5
Ssdh_HGW2412_01822	CDS	360	rplR			50S ribosomal protein L18
Ssdh_HGW2412_01823	CDS	537	rplF			50S ribosomal protein L6
Ssdh_HGW2412_01824	CDS	399	rpsH			30S ribosomal protein S8
Ssdh_HGW2412_01825	CDS	186	rpsZ			30S ribosomal protein S14 type Z
Ssdh_HGW2412_01826	CDS	540	rplE			50S ribosomal protein L5
Ssdh_HGW2412_01827	CDS	315	rplX			50S ribosomal protein L24
Ssdh_HGW2412_01828	CDS	369	rplN			50S ribosomal protein L14
Ssdh_HGW2412_01829	CDS	264	rpsQ			30S ribosomal protein S17
Ssdh_HGW2412_01830	CDS	210	rpmC			50S ribosomal protein L29
Ssdh_HGW2412_01831	CDS	435	rplP			50S ribosomal protein L16
Ssdh_HGW2412_01832	CDS	654	rpsC			30S ribosomal protein S3
Ssdh_HGW2412_01833	CDS	354	rplV			50S ribosomal protein L22
Ssdh_HGW2412_01834	CDS	279	rpsS			30S ribosomal protein S19
Ssdh_HGW2412_01835	CDS	834	rplB			50S ribosomal protein L2
Ssdh_HGW2412_01836	CDS	276	rplW			50S ribosomal protein L23
Ssdh_HGW2412_01837	CDS	624	rplD			50S ribosomal protein L4
Ssdh_HGW2412_01838	CDS	660	rplC			50S ribosomal protein L3
Ssdh_HGW2412_01839	CDS	309	rpsJ			30S ribosomal protein S10
Ssdh_HGW2412_01840	CDS	387				hypothetical protein
Ssdh_HGW2412_01841	CDS	258				hypothetical protein
Ssdh_HGW2412_01842	CDS	1335	pbuG		COG2252	Guanine/hypoxanthine permease PbuG
Ssdh_HGW2412_01843	CDS	2136	topB_1	5.6.2.1	COG0550	DNA topoisomerase 3
Ssdh_HGW2412_01844	CDS	861				hypothetical protein
Ssdh_HGW2412_01845	CDS	909				hypothetical protein
Ssdh_HGW2412_01846	CDS	171				hypothetical protein
Ssdh_HGW2412_01847	CDS	318				hypothetical protein
Ssdh_HGW2412_01848	CDS	1158	bacF	2.6.1.-	COG0436	Transaminase BacF
Ssdh_HGW2412_01849	CDS	3153	swrC		COG0841	Swarming motility protein SwrC
Ssdh_HGW2412_01850	CDS	1281	femX	2.3.2.16	COG2348	Lipid II:glycine glycyltransferase
Ssdh_HGW2412_01851	CDS	255				hypothetical protein
Ssdh_HGW2412_01852	CDS	768				hypothetical protein
Ssdh_HGW2412_01853	CDS	447				putative HTH-type transcriptional regulator
Ssdh_HGW2412_01854	CDS	1872				hypothetical protein
Ssdh_HGW2412_01855	CDS	1023	moaA_2	4.1.99.22	COG2896	GTP 3',8-cyclase
Ssdh_HGW2412_01856	CDS	606	mobA	2.7.7.77		putative molybdenum cofactor guanylyltransferase
Ssdh_HGW2412_01857	CDS	234	moaD			Molybdopterin synthase sulfur carrier subunit
Ssdh_HGW2412_01858	CDS	468	moaE	2.8.1.12		Molybdopterin synthase catalytic subunit
Ssdh_HGW2412_01859	CDS	477				hypothetical protein
Ssdh_HGW2412_01860	CDS	1260	moeA	2.10.1.1		Molybdopterin molybdenumtransferase
Ssdh_HGW2412_01861	CDS	486	moaC	4.6.1.17	COG0315	Cyclic pyranopterin monophosphate synthase
Ssdh_HGW2412_01862	CDS	501	moaB			Molybdenum cofactor biosynthesis protein B
Ssdh_HGW2412_01863	CDS	1011				hypothetical protein
Ssdh_HGW2412_01864	CDS	606	cysA	7.3.2.3	COG1118	Sulfate/thiosulfate import ATP-binding protein CysA
Ssdh_HGW2412_01865	CDS	672	modB		COG4149	Molybdenum transport system permease protein ModB
Ssdh_HGW2412_01866	CDS	774	modA		COG0725	Molybdate-binding protein ModA
Ssdh_HGW2412_01867	CDS	1503	galT	2.7.7.12		Galactose-1-phosphate uridylyltransferase
Ssdh_HGW2412_01868	CDS	993	galE	5.1.3.2	COG1087	UDP-glucose 4-epimerase
Ssdh_HGW2412_01869	CDS	1116	galK	2.7.1.6	COG0153	Galactokinase
Ssdh_HGW2412_01870	CDS	1032	melR		COG1609	HTH-type transcriptional repressor MelR
Ssdh_HGW2412_01871	CDS	798	fdhD		COG1526	Sulfur carrier protein FdhD
Ssdh_HGW2412_01872	CDS	774				hypothetical protein
Ssdh_HGW2412_01873	CDS	561	bioY		COG1268	Biotin transporter BioY
Ssdh_HGW2412_01874	CDS	864	glkA	2.7.1.2		Glucokinase
Ssdh_HGW2412_01875	CDS	663	lutR_2		COG2186	HTH-type transcriptional regulator LutR
Ssdh_HGW2412_01876	CDS	882	nanA_2	4.1.3.3		N-acetylneuraminate lyase
Ssdh_HGW2412_01877	CDS	1527	sglT_3			Sodium/glucose cotransporter
Ssdh_HGW2412_01878	CDS	924	fhuD		COG0614	Iron(3+)-hydroxamate-binding protein FhuD
Ssdh_HGW2412_01879	CDS	378	ybaN		COG2832	Inner membrane protein YbaN
Ssdh_HGW2412_01880	CDS	1161	ydbM	1.3.99.-		Putative acyl-CoA dehydrogenase YdbM
Ssdh_HGW2412_01881	CDS	348	sarR			HTH-type transcriptional regulator SarR
Ssdh_HGW2412_01882	CDS	354				hypothetical protein
Ssdh_HGW2412_01883	CDS	1053	luxA	1.14.14.3		Alkanal monooxygenase alpha chain
Ssdh_HGW2412_01884	CDS	729	ssaA		COG3942	Staphylococcal secretory antigen SsaA
Ssdh_HGW2412_01885	CDS	477				hypothetical protein
Ssdh_HGW2412_01886	CDS	1398	mleN_1		COG1757	Malate-2H(+)/Na(+)-lactate antiporter
Ssdh_HGW2412_01887	CDS	1077	odh	1.5.1.28		Opine dehydrogenase
Ssdh_HGW2412_01888	CDS	579				hypothetical protein
Ssdh_HGW2412_01889	CDS	327	gdx			Guanidinium exporter
Ssdh_HGW2412_01890	CDS	315	gdnD		COG2076	putative guanidinium efflux system subunit GdnD
Ssdh_HGW2412_01891	CDS	963		1.1.1.-		Putative 2-hydroxyacid dehydrogenase
Ssdh_HGW2412_01892	CDS	1128	auaG	1.14.13.222		Aurachin C monooxygenase/isomerase
Ssdh_HGW2412_01893	CDS	780				hypothetical protein
Ssdh_HGW2412_01894	CDS	243				hypothetical protein
Ssdh_HGW2412_01895	CDS	468				hypothetical protein
Ssdh_HGW2412_01896	CDS	2937		1.17.1.9		Putative formate dehydrogenase
Ssdh_HGW2412_01897	CDS	642	pcp	3.4.19.3	COG2039	Pyrrolidone-carboxylate peptidase
Ssdh_HGW2412_01898	CDS	774				hypothetical protein
Ssdh_HGW2412_01899	CDS	708				hypothetical protein
Ssdh_HGW2412_01900	CDS	963	tagU_2	2.7.8.-	COG1316	Polyisoprenyl-teichoic acid--peptidoglycan teichoic acid transferase TagU
Ssdh_HGW2412_01901	CDS	795	suhB_2	3.1.3.25	COG0483	Inositol-1-monophosphatase
Ssdh_HGW2412_01902	CDS	702				hypothetical protein
Ssdh_HGW2412_01903	CDS	732				hypothetical protein
Ssdh_HGW2412_01904	CDS	354				hypothetical protein
Ssdh_HGW2412_01905	CDS	1389	yifK		COG1113	putative transport protein YifK
Ssdh_HGW2412_01906	CDS	843	focA		COG2116	putative formate transporter 1
Ssdh_HGW2412_01907	CDS	336				hypothetical protein
Ssdh_HGW2412_01908	CDS	183				hypothetical protein
Ssdh_HGW2412_01909	CDS	192				hypothetical protein
Ssdh_HGW2412_01910	CDS	645	vldH	3.1.3.101		Validoxylamine A 7'-phosphate phosphatase
Ssdh_HGW2412_01911	CDS	831	mhqA_1	1.13.11.-	COG0346	Putative ring-cleaving dioxygenase MhqA
Ssdh_HGW2412_01912	CDS	279				hypothetical protein
Ssdh_HGW2412_01913	CDS	921	panS		COG0385	Pantothenate precursors transporter PanS
Ssdh_HGW2412_01914	CDS	528				hypothetical protein
Ssdh_HGW2412_01915	CDS	504				hypothetical protein
Ssdh_HGW2412_01916	CDS	1302	mleN_2		COG1757	Malate-2H(+)/Na(+)-lactate antiporter
Ssdh_HGW2412_01917	CDS	1137	scmP_2	3.5.1.-	COG1473	N-acetylcysteine deacetylase
Ssdh_HGW2412_01918	CDS	1197	bicA		COG0659	Bicarbonate transporter BicA
Ssdh_HGW2412_01919	CDS	1242	hutI	3.5.2.7		Imidazolonepropionase
Ssdh_HGW2412_01920	CDS	1668	hutU	4.2.1.49		Urocanate hydratase
Ssdh_HGW2412_01921	CDS	1305				hypothetical protein
Ssdh_HGW2412_01922	CDS	882	ssuR			HTH-type transcriptional regulator SsuR
Ssdh_HGW2412_01923	CDS	885	lyrA			Lysostaphin resistance protein A
Ssdh_HGW2412_01924	CDS	930	hutG	3.5.3.8		Formimidoylglutamase
Ssdh_HGW2412_01925	CDS	696	rpiA	5.3.1.6	COG0120	Ribose-5-phosphate isomerase A
Ssdh_HGW2412_01926	CDS	660	yiiM		COG2258	Protein YiiM
Ssdh_HGW2412_01927	CDS	1026		5.1.3.21	COG2017	Maltose epimerase
Ssdh_HGW2412_01928	CDS	333				hypothetical protein
Ssdh_HGW2412_01929	CDS	1245	yhaP		COG1668	putative protein YhaP
Ssdh_HGW2412_01930	CDS	891	lnrL_2	3.6.3.-	COG1131	Linearmycin resistance ATP-binding protein LnrL
Ssdh_HGW2412_01931	CDS	687				hypothetical protein
Ssdh_HGW2412_01932	CDS	609		3.2.2.-	COG2094	Putative 3-methyladenine DNA glycosylase
Ssdh_HGW2412_01933	CDS	1335				hypothetical protein
Ssdh_HGW2412_01934	CDS	816				hypothetical protein
Ssdh_HGW2412_01935	CDS	564				hypothetical protein
Ssdh_HGW2412_01936	CDS	321				hypothetical protein
Ssdh_HGW2412_01937	CDS	774				hypothetical protein
Ssdh_HGW2412_01938	CDS	861	araC			Arabinose operon regulatory protein
Ssdh_HGW2412_01939	CDS	1212	gltS		COG0786	Sodium/glutamate symporter
Ssdh_HGW2412_01940	CDS	1206	yciC_2		COG0523	Putative metal chaperone YciC
Ssdh_HGW2412_01941	CDS	1032	fni	5.3.3.2		Isopentenyl-diphosphate delta-isomerase
Ssdh_HGW2412_01942	CDS	477	lcdH	1.1.1.108		L-carnitine dehydrogenase
Ssdh_HGW2412_01943	CDS	1032				hypothetical protein
Ssdh_HGW2412_01944	CDS	903				hypothetical protein
Ssdh_HGW2412_01945	CDS	336				hypothetical protein
Ssdh_HGW2412_01946	CDS	633				hypothetical protein
Ssdh_HGW2412_01947	CDS	675	tenA_2	3.5.99.2	COG0819	Aminopyrimidine aminohydrolase
Ssdh_HGW2412_01948	CDS	609				hypothetical protein
Ssdh_HGW2412_01949	CDS	1395	tcaA			Membrane-associated protein TcaA
Ssdh_HGW2412_01950	CDS	465	tcaR			HTH-type transcriptional regulator TcaR
Ssdh_HGW2412_01951	CDS	954				hypothetical protein
Ssdh_HGW2412_01952	CDS	690	hrtA	3.6.3.-	COG1136	Putative hemin import ATP-binding protein HrtA
Ssdh_HGW2412_01953	CDS	1065			COG0577	putative ABC transporter permease
Ssdh_HGW2412_01954	CDS	678	hssR			Heme response regulator HssR
Ssdh_HGW2412_01955	CDS	1392	hssS	2.7.13.3		Heme sensor protein HssS
Ssdh_HGW2412_01956	CDS	1506	mqo1	1.1.5.4		putative malate:quinone oxidoreductase 1
Ssdh_HGW2412_01957	CDS	1176	gtfA_3	2.4.1.-		UDP-N-acetylglucosamine--peptide N-acetylglucosaminyltransferase GtfA subunit
Ssdh_HGW2412_01958	CDS	1605	lctP		COG1620	L-lactate permease
Ssdh_HGW2412_01959	CDS	705				hypothetical protein
Ssdh_HGW2412_01960	CDS	519	paiA	2.3.1.57	COG0454	Spermidine/spermine N(1)-acetyltransferase
Ssdh_HGW2412_01961	CDS	996	yhfP	1.6.5.-	COG0604	Putative quinone oxidoreductase YhfP
Ssdh_HGW2412_01962	CDS	1344	csbC			putative metabolite transport protein CsbC
Ssdh_HGW2412_01963	CDS	1029		1.18.1.2	COG0492	Ferredoxin--NADP reductase
Ssdh_HGW2412_01964	CDS	417				hypothetical protein
Ssdh_HGW2412_01965	CDS	459				hypothetical protein
Ssdh_HGW2412_01966	CDS	204				hypothetical protein
Ssdh_HGW2412_01967	CDS	1662				hypothetical protein
Ssdh_HGW2412_01968	CDS	465				hypothetical protein
Ssdh_HGW2412_01969	CDS	939				hypothetical protein
Ssdh_HGW2412_01970	CDS	1440	treP_1		COG1263	PTS system trehalose-specific EIIBC component
Ssdh_HGW2412_01971	CDS	2094				hypothetical protein
Ssdh_HGW2412_01972	CDS	1194	yycB_2		COG2807	putative transporter YycB
Ssdh_HGW2412_01973	CDS	336				hypothetical protein
Ssdh_HGW2412_01974	CDS	906	yicL		COG0697	putative inner membrane transporter YicL
Ssdh_HGW2412_01975	CDS	1074	ysdC_2	3.4.11.-	COG1363	Putative aminopeptidase YsdC
Ssdh_HGW2412_01976	CDS	948	ldh_2	1.1.1.27		L-lactate dehydrogenase
Ssdh_HGW2412_01977	CDS	357				hypothetical protein
Ssdh_HGW2412_01978	CDS	1599	rocB		COG4187	Protein RocB
Ssdh_HGW2412_01979	CDS	1179	narT		COG2223	putative nitrate transporter NarT
Ssdh_HGW2412_01980	CDS	651	nreC		COG2197	Oxygen regulatory protein NreC
Ssdh_HGW2412_01981	CDS	1035	nreB	2.7.13.3		Oxygen sensor histidine kinase NreB
Ssdh_HGW2412_01982	CDS	468				hypothetical protein
Ssdh_HGW2412_01983	CDS	678	narX		COG2180	Nitrate reductase-like protein NarX
Ssdh_HGW2412_01984	CDS	576				hypothetical protein
Ssdh_HGW2412_01985	CDS	1557	narY	1.7.5.1	COG1140	Respiratory nitrate reductase 2 beta chain
Ssdh_HGW2412_01986	CDS	3672	narG	1.7.5.1	COG5013	Respiratory nitrate reductase 1 alpha chain
Ssdh_HGW2412_01987	CDS	507				hypothetical protein
Ssdh_HGW2412_01988	CDS	2343				hypothetical protein
Ssdh_HGW2412_01989	CDS	948	cysG	4.99.1.4		Siroheme synthase
Ssdh_HGW2412_01990	CDS	315	nasE	1.7.1.4	COG2146	Assimilatory nitrite reductase [NAD(P)H] small subunit
Ssdh_HGW2412_01991	CDS	2406	nasD	1.7.1.4	COG1251	Nitrite reductase [NAD(P)H]
Ssdh_HGW2412_01992	CDS	462	sirC	1.3.1.76		Precorrin-2 dehydrogenase
Ssdh_HGW2412_01993	CDS	741	sirB	4.99.1.4	COG2138	Sirohydrochlorin ferrochelatase
Ssdh_HGW2412_01994	CDS	558	ytmI	2.3.1.-		putative N-acetyltransferase YtmI
Ssdh_HGW2412_01995	CDS	825				hypothetical protein
Ssdh_HGW2412_01996	CDS	1533	ybhI		COG0471	Inner membrane protein YbhI
Ssdh_HGW2412_01997	CDS	1008				hypothetical protein
Ssdh_HGW2412_01998	CDS	1491	aldA	1.2.1.3		Putative aldehyde dehydrogenase AldA
Ssdh_HGW2412_01999	CDS	822	cpdA	3.1.4.53		3',5'-cyclic adenosine monophosphate phosphodiesterase CpdA
[truncated: 535 more rows]

## Sheet: annotation pHGW2412 prokka
locus_tag	ftype	length_bp	gene	EC_number	COG	product
Ssdh_HGW2412_02535	CDS	996				hypothetical protein
Ssdh_HGW2412_02536	CDS	132				hypothetical protein
Ssdh_HGW2412_02537	CDS	102				hypothetical protein
Ssdh_HGW2412_02538	CDS	273				hypothetical protein
Ssdh_HGW2412_02539	CDS	114				hypothetical protein
Ssdh_HGW2412_02540	CDS	195				hypothetical protein

## Sheet: annotation chromosome bakta
# Annotated with Bakta
# Software: v1.11.0
# Database: v6.0, full
# DOI: 10.1099/mgen.0.000685
# URL: github.com/oschwengers/bakta
#Sequence Id	Type	Start	Stop	Strand	Locus Tag	Gene	Product	DbXrefs
HGW2412	cds	1	1344	+	ssdH_00001	dnaA	chromosomal replication initiator protein DnaA	GO:0003677, GO:0003688, GO:0005524, GO:0006270, GO:0006275, KEGG:K02313, RefSeq:WP_099986593.1, SO:0001217, UniParc:UPI000C1C6EF7, UniRef:UniRef100_UPI000C1C6EF7, UniRef:UniRef50_B0TAK8, UniRef:UniRef90_S2XJ37
HGW2412	oriC	1346	1513	?			origin of replication
HGW2412	cds	1519	2649	+	ssdH_00002	dnaN	DNA polymerase III subunit beta	EC:2.7.7.7, GO:0003677, GO:0003887, GO:0006260, GO:0009360, SO:0001217, UniRef:UniRef50_Q9RCA1, UniRef:UniRef90_A0A0D6XSM4
HGW2412	cds	2932	3621	+	ssdH_00003		Protein-disulfide isomerase	RefSeq:WP_275312656.1, SO:0001217, UniParc:UPI001A03CA87, UniRef:UniRef100_UPI001A03CA87, UniRef:UniRef50_S2XXW0, UniRef:UniRef90_A0A2P5JGA8
HGW2412	cds	3741	3980	+	ssdH_00004		RNA-binding protein	KEGG:K14761, RefSeq:WP_019166052.1, SO:0001217, UniParc:UPI00037FAA81, UniRef:UniRef100_A0A2A4GZR8, UniRef:UniRef50_A0A028ZHC3, UniRef:UniRef90_A0AAC9RU95
HGW2412	cds	3977	5092	+	ssdH_00005	recF	DNA replication/repair protein RecF	GO:0003697, GO:0005524, GO:0006260, GO:0006281, GO:0006310, GO:0009432, SO:0001217, UniRef:UniRef50_B1MW32, UniRef:UniRef90_S2YDU1
HGW2412	cds	5115	7037	+	ssdH_00006	gyrB	DNA topoisomerase (ATP-hydrolyzing) subunit B	COG:COG0187, COG:L, EC:5.6.2.2, GO:0003677, GO:0003918, GO:0005524, GO:0005694, GO:0005737, GO:0006261, GO:0006265, GO:0034335, GO:0046872, RefSeq:WP_096636812.1, SO:0001217, UniParc:UPI000BBCCA6B, UniRef:UniRef100_UPI000BBCCA6B, UniRef:UniRef50_Q6GKU0, UniRef:UniRef90_Q5HK03
HGW2412	cds	7073	9709	+	ssdH_00007	gyrA	DNA gyrase subunit A	EC:5.6.2.2, GO:0003677, GO:0003916, GO:0003918, GO:0005524, GO:0006259, GO:0006265, KEGG:K02469, RefSeq:WP_100006953.1, SO:0001217, UniParc:UPI000C1C0A84, UniRef:UniRef100_UPI000C1C0A84, UniRef:UniRef50_Q2FKQ0, UniRef:UniRef90_S2XE16
HGW2412	cds	9961	10776	-	ssdH_00008		ADP-dependent (S)-NAD(P)H-hydrate dehydratase	RefSeq:WP_014612668.1, SO:0001217, UniParc:UPI0001F6C4EB, UniRef:UniRef100_A0A166QNA8, UniRef:UniRef50_Q2G2P8, UniRef:UniRef90_S2XXW5
HGW2412	cds	11126	12628	+	ssdH_00009	hutH	histidine ammonia-lyase	EC:4.3.1.3, GO:0004397, GO:0005737, GO:0006548, KEGG:K01745, RefSeq:WP_020219988.1, SO:0001217, UniParc:UPI00035E9EE1, UniRef:UniRef100_A0A166QNC1, UniRef:UniRef50_P10944, UniRef:UniRef90_A0A166QNC1
HGW2412	ncRNA-region	12678	12871	+			T-box leader	RFAM:RF00230, SO:0000140
HGW2412	cds	12946	14226	+	ssdH_00010	serS	serine--tRNA ligase	EC:6.1.1.11, GO:0000166, GO:0004828, GO:0005524, GO:0006434, KEGG:K01875, RefSeq:WP_015729830.1, SO:0001217, UniParc:UPI0001F6C4E9, UniRef:UniRef100_A0A1B1P4P7, UniRef:UniRef50_B8GQ80, UniRef:UniRef90_S2YDU5
HGW2412	cds	14538	15230	+	ssdH_00011		Branched-chain amino acid permease	KEGG:K26605, RefSeq:WP_214561746.1, SO:0001217, UniParc:UPI001A07AE91, UniRef:UniRef100_UPI001A07AE91, UniRef:UniRef50_Q2G2P6, UniRef:UniRef90_A0A380G3S7
HGW2412	cds	15227	15556	+	ssdH_00012	azlD	AzlD domain-containing protein	RefSeq:WP_015729828.1, SO:0001217, UniParc:UPI0001F6C4E7, UniRef:UniRef100_UPI0001F6C4E7, UniRef:UniRef50_Q4A170, UniRef:UniRef90_A0A317YQI4
HGW2412	ncRNA-region	15623	15727	+			SAM riboswitch aptamer (S box leader)	RFAM:RF00162, SO:0000140
HGW2412	cds	15811	16776	+	ssdH_00013		Homoserine O-acetyltransferase	RefSeq:WP_014612673.1, SO:0001217, UniParc:UPI0001F6C4E6, UniRef:UniRef100_A0A1B1P4P9, UniRef:UniRef50_A0A0Z4IRW6, UniRef:UniRef90_A0A380G2M8
HGW2412	cds	16930	17919	+	ssdH_00014		DUF2232 domain-containing protein	SO:0001217, UniRef:UniRef50_S2YDV0, UniRef:UniRef90_A0A317ZAL4
HGW2412	cds	17924	19891	+	ssdH_00015		Cyclic-di-AMP phosphodiesterase	EC:3.1.4.59, KEGG:K22927, RefSeq:WP_096536495.1, SO:0001217, UniParc:UPI000BBC837B, UniRef:UniRef100_A0A2P5JGA0, UniRef:UniRef50_A0A389PUT3, UniRef:UniRef90_A0A2A4H0M6
HGW2412	cds	19888	20334	+	ssdH_00016	rplI	50S ribosomal protein L9	GO:0003735, GO:0005840, GO:0006412, RefSeq:WP_014612676.1, SO:0001217, UniParc:UPI0001F6C4E3, UniRef:UniRef100_A0A2A4GU84, UniRef:UniRef50_B9DPY3, UniRef:UniRef90_S2XE24
HGW2412	cds	20436	20639	+	ssdH_00017		DUF6007 domain-containing protein	RefSeq:WP_104052267.1, SO:0001217, UniParc:UPI000CE421AD, UniRef:UniRef100_UPI000CE421AD, UniRef:UniRef50_A0A380G3A7, UniRef:UniRef90_A0A317YY86
HGW2412	cds	20795	22195	+	ssdH_00018	dnaB	replicative DNA helicase	EC:3.6.4.12, GO:0003677, GO:0003678, GO:0005524, GO:0006260, RefSeq:WP_014612677.1, SO:0001217, UniParc:UPI0001F6C4E2, UniRef:UniRef100_A0A2A4HF48, UniRef:UniRef50_A0A5R9B465, UniRef:UniRef90_A0A2T4RH40
HGW2412	cds	22567	23850	+	ssdH_00019		adenylosuccinate synthase	EC:6.3.4.4, GO:0004019, GO:0005525, GO:0006164, KEGG:K01939, RefSeq:WP_037541991.1, SO:0001217, UniParc:UPI00021435B3, UniRef:UniRef100_F8TLV1, UniRef:UniRef50_Q8R6T8, UniRef:UniRef90_S2XD30
HGW2412	cds	24069	24962	-	ssdH_00020		DUF2179 domain-containing protein	RefSeq:WP_014612679.1, SO:0001217, UniParc:UPI0001FFB06D, UniRef:UniRef100_A0A2P5PSI9, UniRef:UniRef50_H3SGU3, UniRef:UniRef90_S2XE29
HGW2412	tRNA	25069	25143	+	ssdH_00021	trnE	tRNA-Glu(ttc)	SO:0000259
HGW2412	tRNA	25150	25223	+	ssdH_00022	trnD	tRNA-Asp(gtc)	SO:0000256
HGW2412	cds	25662	26000	+	ssdH_00023	sdpI	SdpI family protein	RefSeq:WP_110144721.1, SO:0001217, UniParc:UPI000D7354C7, UniRef:UniRef100_UPI000D7354C7, UniRef:UniRef50_A0A317ZCP1, UniRef:UniRef90_A0A317ZCP1
HGW2412	cds	26121	26852	+	ssdH_00024	yycF	response regulator YycF	COG:COG0745, COG:TK, GO:0000156, GO:0000976, GO:0005829, GO:0006355, GO:0032993, SO:0001217, UniParc:UPI000A44A038, UniRef:UniRef100_A0A380G3T3, UniRef:UniRef50_P37478, UniRef:UniRef90_Q2G2U6
HGW2412	cds	26865	28697	+	ssdH_00025	walK	cell wall metabolism sensor histidine kinase WalK	EC:2.7.13.3, GO:0000155, GO:0007165, GO:0016020, GO:0016310, RefSeq:WP_015729822.1, SO:0001217, UniParc:UPI0001F6C4DD, UniRef:UniRef100_A0A2A4EEV3, UniRef:UniRef50_Q2G2U4, UniRef:UniRef90_A0A2T4ME13
HGW2412	cds	28687	30024	+	ssdH_00026	yycH	Regulatory protein YycH domain-containing protein	RefSeq:WP_014612683.1, SO:0001217, UniParc:UPI0001F6C4DC, UniRef:UniRef100_A0A166NS26, UniRef:UniRef50_A0A166NS26, UniRef:UniRef90_A0A166NS26
HGW2412	cds	30021	30800	+	ssdH_00027		Regulatory protein YycH-like domain-containing protein	RefSeq:WP_014612684.1, SO:0001217, UniParc:UPI0001F6C4DB, UniRef:UniRef100_A0A166NS22, UniRef:UniRef50_S2XE34, UniRef:UniRef90_A0A166NS22
HGW2412	cds	30823	31605	+	ssdH_00028		Metallo-beta-lactamase domain-containing protein	RefSeq:WP_037541999.1, SO:0001217, UniParc:UPI0002D72BC3, UniRef:UniRef100_A0A2P5PSH8, UniRef:UniRef50_A0A4Y1WBN6, UniRef:UniRef90_S2XXY7
HGW2412	cds	32318	32797	+	ssdH_00029	rlmH	23S rRNA (pseudouridine(1915)-N(3))-methyltransferase RlmH	EC:2.1.1.177, GO:0006364, GO:0008168, KEGG:K00783, RefSeq:WP_199612487.1, SO:0001217, UniParc:UPI0018F3C75D, UniRef:UniRef100_UPI0018F3C75D, UniRef:UniRef50_Q899K8, UniRef:UniRef90_T2I4F0
HGW2412	cds	33045	33956	+	ssdH_00030		Abortive infection protein-like C-terminal domain-containing protein	RefSeq:WP_199612488.1, SO:0001217, UniParc:UPI0018F49B51, UniRef:UniRef100_UPI0018F49B51, UniRef:UniRef50_F8WK71, UniRef:UniRef90_F8WK71
HGW2412	cds	34046	37660	+	ssdH_00031		site-specific DNA-methyltransferase (adenine-specific)	SO:0001217, UniRef:UniRef50_A0A1B1Z7B5, UniRef:UniRef90_F8WK72
HGW2412	cds	38029	38181	-	ssdH_00032		(pseudo) hypothetical protein	SO:0001217, UniRef:UniRef50_UPI0019E2FD17, UniRef:UniRef90_UPI0019E2FD17
HGW2412	cds	38254	38823	-	ssdH_00033		hypothetical protein
HGW2412	cds	39052	40011	+	ssdH_00034	tnp	IS30 family IS1252 transposase	GO:0004803, IS:IS1252, RefSeq:WP_000222577.1, SO:0001217, UniParc:UPI00019C6FBF, UniRef:UniRef100_A0A2A7SMW0, UniRef:UniRef50_A0A455TSU8, UniRef:UniRef90_A0A5N0YLP2
HGW2412	cds	39975	40637	-	ssdH_00035		hypothetical protein	SO:0001217, UniRef:UniRef50_UPI00203F1381, UniRef:UniRef90_UPI001E5F4C29
HGW2412	cds	41264	42439	+	ssdH_00036		DUF418 domain-containing protein	RefSeq:WP_041614899.1, SO:0001217, UniParc:UPI00059F2DA6, UniRef:UniRef100_A0A386R0D6, UniRef:UniRef50_A0A2A4H052, UniRef:UniRef90_A0A2A4H052
HGW2412	cds	42604	42789	+	ssdH_00037		AI-2E family transporter	RefSeq:WP_014612690.1, SO:0001217, UniParc:UPI0001F6C4D2, UniRef:UniRef100_T2I4D1, UniRef:UniRef50_A0A380G355, UniRef:UniRef90_T2I4D1
HGW2412	cds	43257	44372	+	ssdH_00038		Alanine dehydrogenase	EC:1.4.1.1, KEGG:K00259, SO:0001217, UniRef:UniRef50_Q2FYJ2, UniRef:UniRef90_A0A380G4Q1
HGW2412	cds	44409	45449	+	ssdH_00039	tdcB	bifunctional threonine ammonia-lyase/L-serine ammonia-lyase TdcB	GO:0004794, GO:0006567, GO:0030170, RefSeq:WP_014612692.1, SO:0001217, UniParc:UPI0001F6C4B2, UniRef:UniRef100_T2I4A8, UniRef:UniRef50_P0AGF6, UniRef:UniRef90_T2I4A8
HGW2412	cds	45482	46804	+	ssdH_00040		Amino acid permease	RefSeq:WP_014612693.1, SO:0001217, UniParc:UPI0001F6C4B1, UniRef:UniRef100_A0A2A4EGK7, UniRef:UniRef50_Q2FYJ4, UniRef:UniRef90_S2XC56
HGW2412	cds	47027	49075	+	ssdH_00041		P-type Cu(+) transporter	RefSeq:WP_214525836.1, SO:0001217, UniParc:UPI0019F37E33, UniRef:UniRef100_UPI0019F37E33, UniRef:UniRef50_Q6GIX4, UniRef:UniRef90_T2I4C3
HGW2412	cds	49258	49830	+	ssdH_00042		Transcriptional regulator	RefSeq:WP_110148572.1, SO:0001217, UniParc:UPI000D73EA9D, UniRef:UniRef100_UPI000D73EA9D, UniRef:UniRef50_S2YDX5, UniRef:UniRef90_T2I4D3
HGW2412	cds	50350	51054	-	ssdH_00043	gntR	GntR family transcriptional regulator	KEGG:K03489, RefSeq:WP_070407326.1, SO:0001217, UniParc:UPI00089DAD9A, UniRef:UniRef100_UPI00089DAD9A, UniRef:UniRef50_Q2G1B1, UniRef:UniRef90_A0A380G594
HGW2412	cds	51379	52821	+	ssdH_00044		6-phospho-beta-glucosidase	RefSeq:WP_014612701.1, SO:0001217, UniParc:UPI0001FFABF8, UniRef:UniRef100_UPI0001FFABF8, UniRef:UniRef50_Q46829, UniRef:UniRef90_A0A380G365
HGW2412	cds	53001	53174	+	ssdH_00045		hypothetical protein	RefSeq:WP_157980231.1, SO:0001217, UniParc:UPI000AB20EF5, UniRef:UniRef100_UPI000AB20EF5, UniRef:UniRef50_UPI00288BED34, UniRef:UniRef90_UPI00288BED34
HGW2412	cds	53675	56461	+	ssdH_00046	spsL	fibronectin-binding surface protein SpsL	SO:0001217, UniRef:UniRef50_A0A7T7NY07, UniRef:UniRef90_UPI0018F63934
HGW2412	cds	56798	58222	-	ssdH_00047		Deoxyribodipyrimidine photo-lyase	SO:0001217, UniRef:UniRef50_D7UWG4, UniRef:UniRef90_A0A317YRE9
HGW2412	cds	58309	58659	-	ssdH_00048	merR	MerR family transcriptional regulator	RefSeq:WP_015729806.1, SO:0001217, UniParc:UPI0001F6C4A9, UniRef:UniRef100_A0A3D8YK94, UniRef:UniRef50_S2XM84, UniRef:UniRef90_A0A3D8YK94
HGW2412	cds	58737	59417	+	ssdH_00049		Type 1 glutamine amidotransferase domain-containing protein	RefSeq:WP_096636771.1, SO:0001217, UniParc:UPI000B8D31C4, UniRef:UniRef100_UPI000B8D31C4, UniRef:UniRef50_A0A380FVZ3, UniRef:UniRef90_A0A317ZAS5
HGW2412	cds	59442	60107	+	ssdH_00050		NAD(P)-dependent oxidoreductase	RefSeq:WP_101457115.1, SO:0001217, UniParc:UPI000B8D6B1B, UniRef:UniRef100_UPI000B8D6B1B, UniRef:UniRef50_A0A1W7A9I9, UniRef:UniRef90_A0A166Q6A6
HGW2412	cds	60111	61115	+	ssdH_00051		NADP-dependent oxidoreductase	RefSeq:WP_199569103.1, SO:0001217, UniParc:UPI0018F6E770, UniRef:UniRef100_A0A8H9BXX2, UniRef:UniRef50_A0A1H5ZK44, UniRef:UniRef90_A0A8H9BXX2
HGW2412	cds	61126	61482	+	ssdH_00052	doxX	DoxX family protein	RefSeq:WP_014612709.1, SO:0001217, UniParc:UPI0001F6C4A5, UniRef:UniRef100_A0A2A4EHD8, UniRef:UniRef50_A0A2A4H095, UniRef:UniRef90_A0A3D8ZCB0
HGW2412	cds	62392	63558	+	ssdH_00053		putative succinyl-diaminopimelate desuccinylase	RefSeq:WP_014612712.1, SO:0001217, UniParc:UPI0001F6C4A3, UniRef:UniRef100_A0A317YWF9, UniRef:UniRef50_A0A380G2T7, UniRef:UniRef90_A0A3D8YQ92
HGW2412	cds	63806	64276	+	ssdH_00054		peptide-methionine (S)-S-oxide reductase	EC:1.8.4.11, GO:0008113, RefSeq:WP_020220081.1, SO:0001217, UniParc:UPI000362B0AA, UniRef:UniRef100_A0A2P5PSF1, UniRef:UniRef50_M7NDY9, UniRef:UniRef90_A0A317Z8F8
HGW2412	cds	64439	65173	-	ssdH_00055		NAD-dependent protein deacylase	EC:2.3.1.286, GO:0034979, GO:0051287, GO:0070403, RefSeq:WP_214528197.1, SO:0001217, UniParc:UPI0019FFEEC6, UniRef:UniRef100_UPI0019FFEEC6, UniRef:UniRef50_P66815, UniRef:UniRef90_A0A317YWT8
HGW2412	cds	65637	66365	-	ssdH_00056	arcR	HTH-type transcriptional regulator ArcR	KEGG:K21828, RefSeq:WP_014612715.1, SO:0001217, UniParc:UPI0001FFAC03, UniRef:UniRef100_A0A2P5J9E7, UniRef:UniRef50_Q2FUY1, UniRef:UniRef90_A0A2A4H0C1
HGW2412	cds	66384	67325	-	ssdH_00057	arcC	carbamate kinase	EC:2.7.2.2, GO:0006520, GO:0008804, RefSeq:WP_143566140.1, SO:0001217, UniParc:UPI0011813BA1, UniRef:UniRef100_UPI0011813BA1, UniRef:UniRef50_P0A2X7, UniRef:UniRef90_A0A3D8ZEM7
HGW2412	cds	67341	68771	-	ssdH_00058	arcD	arginine-ornithine antiporter	GO:0005886, GO:0006527, GO:0043858, GO:1903826, RefSeq:WP_014612717.1, SO:0001217, UniParc:UPI0001F6C49E, UniRef:UniRef100_A0A2A4EGS8, UniRef:UniRef50_J9W5S1, UniRef:UniRef90_A0A2A4EGS8
HGW2412	cds	68892	69899	-	ssdH_00059	argF	ornithine carbamoyltransferase	EC:2.1.3.3, GO:0004585, GO:0042450, KEGG:K00611, RefSeq:WP_014612718.1, SO:0001217, UniParc:UPI0001F6C49D, UniRef:UniRef100_A0A166NVI4, UniRef:UniRef50_P08308, UniRef:UniRef90_A0A166NVI4
HGW2412	cds	69936	71171	-	ssdH_00060	arcA	arginine deiminase	EC:3.5.3.6, GO:0016990, GO:0019546, RefSeq:WP_143566139.1, SO:0001217, UniParc:UPI0011811427, UniRef:UniRef100_UPI0011811427, UniRef:UniRef50_O86131, UniRef:UniRef90_S2XW16
HGW2412	cds	71559	72038	+	ssdH_00061		Arginine repressor	KEGG:K03402, RefSeq:WP_015729798.1, SO:0001217, UniParc:UPI0001F6C49B, UniRef:UniRef100_A0A317YYF2, UniRef:UniRef50_A0A380FX48, UniRef:UniRef90_A0A317YYF2
HGW2412	cds	72156	73028	+	ssdH_00062		Cell surface hydrolase	RefSeq:WP_015729797.1, SO:0001217, UniParc:UPI0001F6C49A, UniRef:UniRef100_A0A166NR05, UniRef:UniRef50_Q2G2D6, UniRef:UniRef90_A0A380G5C8
HGW2412	cds	73156	73758	-	ssdH_00063		Two-component response regulator	KEGG:K07693, RefSeq:WP_096548355.1, SO:0001217, UniParc:UPI000BBB955B, UniRef:UniRef100_UPI000BBB955B, UniRef:UniRef50_Q2FYW0, UniRef:UniRef90_A0A380G2U4
HGW2412	cds	73755	74855	-	ssdH_00064		histidine kinase	EC:2.7.13.3, KEGG:K07778, RefSeq:WP_037542059.1, SO:0001217, UniParc:UPI000566C31D, UniRef:UniRef100_A0A317ZEU8, UniRef:UniRef50_A0A380G3A5, UniRef:UniRef90_A0A317ZEU8
HGW2412	cds	74852	75583	-	ssdH_00065		ABC transporter permease	RefSeq:WP_015729794.1, SO:0001217, UniParc:UPI0001F6C497, UniRef:UniRef100_A0A8H9BXY2, UniRef:UniRef50_A0A6P1WSG0, UniRef:UniRef90_A0A2A4H064
HGW2412	cds	75580	76452	-	ssdH_00066		ABC transporter ATP-binding protein	RefSeq:WP_143566138.1, SO:0001217, UniParc:UPI00117BFE2B, UniRef:UniRef100_UPI00117BFE2B, UniRef:UniRef50_A0A380G4Q5, UniRef:UniRef90_A0A2A4EH12
HGW2412	cds	76679	77002	-	ssdH_00067		DUF4870 domain-containing protein	RefSeq:WP_014612722.1, SO:0001217, UniParc:UPI0001F6C495, UniRef:UniRef100_A0A166QSA2, UniRef:UniRef50_S2YH49, UniRef:UniRef90_A0A2A4H045
HGW2412	cds	77597	78430	+	ssdH_00068		Autolysin	RefSeq:WP_015729791.1, SO:0001217, UniParc:UPI0001F6C493, UniRef:UniRef100_UPI0001F6C493, UniRef:UniRef50_S2XDA8, UniRef:UniRef90_A0A3D8YQ49
HGW2412	cds	78485	78985	-	ssdH_00069		DUF1440 domain-containing protein	KEGG:K08996, RefSeq:WP_014612724.1, SO:0001217, UniParc:UPI0001F6C492, UniRef:UniRef100_A0A2A4EHI8, UniRef:UniRef50_Q5HQT4, UniRef:UniRef90_A0A2A4H0F2
HGW2412	cds	79368	79925	+	ssdH_00070		FMN-dependent NADPH-azoreductase	KEGG:K19784, RefSeq:WP_014612725.1, SO:0001217, UniParc:UPI0001F6C491, UniRef:UniRef100_A0A3D8ZES3, UniRef:UniRef50_A0A380G690, UniRef:UniRef90_A0A380G690
HGW2412	cds	80587	84909	+	ssdH_00071		YSIRK-type signal peptide-containing protein	SO:0001217, UniRef:UniRef50_A0A3D8YQ73
HGW2412	cds	85110	85391	+	ssdH_00072		DUF3784 domain-containing protein	RefSeq:WP_015729789.1, SO:0001217, UniParc:UPI0001F6C48F, UniRef:UniRef100_A0A166QV75, UniRef:UniRef50_A0A166QV75, UniRef:UniRef90_A0A166QV75
HGW2412	cds	85855	87096	-	ssdH_00073	femA	Aminoacyltransferase FemA	RefSeq:WP_099991805.1, SO:0001217, UniParc:UPI000B8D469E, UniRef:UniRef100_UPI000B8D469E, UniRef:UniRef50_B9DMC1, UniRef:UniRef90_A0A380G2Z1
HGW2412	cds	87395	88375	+	ssdH_00074	lacI	LacI family transcriptional regulator	RefSeq:WP_020220073.1, SO:0001217, UniParc:UPI00036A55E4, UniRef:UniRef100_A0A161WJT7, UniRef:UniRef50_A0A380G3F6, UniRef:UniRef90_A0A380G3F6
HGW2412	cds	88560	89636	+	ssdH_00075		Putative oxidoreductase	SO:0001217, UniRef:UniRef50_A0A660A233, UniRef:UniRef90_A0A380G4Z9
HGW2412	cds	89658	90698	+	ssdH_00076		Gfo/Idh/MocA family oxidoreductase	RefSeq:WP_014612735.1, SO:0001217, UniParc:UPI0001FFAC49, UniRef:UniRef100_A0A317YVX9, UniRef:UniRef50_A0A2Y2IEY6, UniRef:UniRef90_A0A317YVX9
HGW2412	cds	90714	91682	+	ssdH_00077		Sugar phosphate isomerase/epimerase	RefSeq:WP_063284487.1, SO:0001217, UniParc:UPI0007AE8918, UniRef:UniRef100_A0A3D8YQ71, UniRef:UniRef50_K8EEE9, UniRef:UniRef90_A0A3D8YQ71
HGW2412	cds	91717	93375	+	ssdH_00078		Alpha-amylase	SO:0001217, UniRef:UniRef50_A0A090XUH5, UniRef:UniRef90_A0A380G2Z6
HGW2412	cds	93622	93891	+	ssdH_00079		hypothetical protein	SO:0001217, UniParc:UPI0001F6C462, UniRef:UniRef100_A0A2P5J9G6, UniRef:UniRef50_A0A317YUA6, UniRef:UniRef90_A0A317YUA6
HGW2412	cds	93943	94782	-	ssdH_00080	malG	Maltose ABC transporter, permease protein	COG:COG3833, COG:G, RefSeq:WP_014612739.1, SO:0001217, UniParc:UPI0001F6C461, UniRef:UniRef100_A0A166RHD4, UniRef:UniRef50_H3NDB5, UniRef:UniRef90_Q2G1E7
HGW2412	cds	94784	96052	-	ssdH_00081		Maltose/maltodextrin transport system permease protein	RefSeq:WP_014612740.1, SO:0001217, UniParc:UPI0001F6C460, UniRef:UniRef100_A0A2A4EHH7, UniRef:UniRef50_A0A0C2H8L9, UniRef:UniRef90_A0A380G6D9
HGW2412	cds	96066	97325	-	ssdH_00082		Maltodextrin-binding protein	RefSeq:WP_214517737.1, SO:0001217, UniParc:UPI001BDF10E6, UniRef:UniRef100_UPI001BDF10E6, UniRef:UniRef50_A0A380G462, UniRef:UniRef90_A0A380G462
HGW2412	cds	97338	98435	-	ssdH_00083		Multiple sugar-binding transport ATP-binding protein	SO:0001217, UniRef:UniRef50_O32151, UniRef:UniRef90_A0A380G5I9
HGW2412	cds	98868	100040	-	ssdH_00084		Cation:proton antiporter	KEGG:K26732, RefSeq:WP_096535980.1, SO:0001217, UniParc:UPI000BBC347A, UniRef:UniRef100_UPI000BBC347A, UniRef:UniRef50_A0A380G305, UniRef:UniRef90_A0A166NQJ1
HGW2412	cds	100046	100531	-	ssdH_00085		RCK C-terminal domain-containing protein	RefSeq:WP_014612744.1, SO:0001217, UniParc:UPI0001F6C45C, UniRef:UniRef100_A0A161WJS9, UniRef:UniRef50_A0A161WJS9, UniRef:UniRef90_A0A161WJS9
HGW2412	cds	100677	101120	+	ssdH_00086		Divergent 4Fe-4S mono-cluster domain-containing protein	RefSeq:WP_015729781.1, SO:0001217, UniParc:UPI0001F6C45B, UniRef:UniRef100_A0A3D8ZEI0, UniRef:UniRef50_S2XBA3, UniRef:UniRef90_A0A2A4GYV3
HGW2412	cds	101136	102026	+	ssdH_00087		Glyoxalase bleomycin resistance protein	KEGG:K15975, RefSeq:WP_014612746.1, SO:0001217, UniParc:UPI0001F6C45A, UniRef:UniRef100_A0A166NQE7, UniRef:UniRef50_A0A078M6E4, UniRef:UniRef90_A0A380G4X1
HGW2412	cds	102252	103442	+	ssdH_00088		MFS transporter	RefSeq:WP_099991794.1, SO:0001217, UniParc:UPI000C1C777C, UniRef:UniRef100_UPI000C1C777C, UniRef:UniRef50_A0A317ZF72, UniRef:UniRef90_A0A317ZF72
HGW2412	cds	104088	104522	-	ssdH_00089		DDE-type integrase/transposase/recombinase	SO:0001217, UniParc:UPI0002FACF37, UniRef:UniRef100_UPI001D1614C1, UniRef:UniRef50_UPI001D1614C1, UniRef:UniRef90_UPI001D1614C1
HGW2412	cds	104720	104923	+	ssdH_00090		hypothetical protein	RefSeq:WP_178386885.1, SO:0001217, UniParc:UPI0003A778FD, UniRef:UniRef100_A0A7Z9CVL3, UniRef:UniRef50_A0A7Z9CVL3, UniRef:UniRef90_A0A7Z9CVL3
HGW2412	cds	104995	105630	+	ssdH_00091	eamA	EamA family transporter	RefSeq:WP_051144714.1, SO:0001217, UniParc:UPI000685AD90, UniRef:UniRef100_UPI000685AD90, UniRef:UniRef50_A0A433RWQ5, UniRef:UniRef90_A0A3D8YJX9
HGW2412	cds	105724	105927	+	ssdH_00092		DMT family transporter	RefSeq:WP_014612750.1, SO:0001217, UniParc:UPI0001FFAC51, UniRef:UniRef100_A0A7T7NYG0, UniRef:UniRef50_K9AQA3, UniRef:UniRef90_A0A7T7NYG0
HGW2412	cds	106024	106776	-	ssdH_00093		Amino acid transporter	RefSeq:WP_014612751.1, SO:0001217, UniParc:UPI0001FFAC52, UniRef:UniRef100_A0A317YU55, UniRef:UniRef50_Q4A0V7, UniRef:UniRef90_A0A317YU55
HGW2412	cds	106778	107665	-	ssdH_00094		ABC transporter ATP-binding protein	RefSeq:WP_014612752.1, SO:0001217, UniParc:UPI0001FFAC53, UniRef:UniRef100_A0A317YVV2, UniRef:UniRef50_A0A291JMU2, UniRef:UniRef90_A0A317YVV2
HGW2412	cds	108107	108682	-	ssdH_00095		CPBP family intramembrane metalloprotease	SO:0001217, UniRef:UniRef50_A0AAC9RSK1, UniRef:UniRef90_A0A6P1WYZ8
HGW2412	cds	109556	114250	-	ssdH_00096		LPXTG-motif cell wall anchor domain-containing protein	SO:0001217, UniRef:UniRef50_A0A7Z7QMU5
HGW2412	cds	114688	115398	+	ssdH_00097	gntR	GntR family transcriptional regulator	RefSeq:WP_014612756.1, SO:0001217, UniParc:UPI0001F6C452, UniRef:UniRef100_A0A166MUV0, UniRef:UniRef50_S2XH55, UniRef:UniRef90_A0A380G308
HGW2412	cds	115427	116542	+	ssdH_00098		Tagatose-6-phosphate ketose/aldose isomerase	EC:3.5.99.-, KEGG:K02082, RefSeq:WP_014612757.1, SO:0001217, UniParc:UPI0001F6C451, UniRef:UniRef100_A0A3D8YPE8, UniRef:UniRef50_A0A7Z7QMF0, UniRef:UniRef90_A0A380G5C9
HGW2412	cds	116549	117487	+	ssdH_00099		Tagatose-6-phosphate kinase	RefSeq:WP_187526193.1, SO:0001217, UniParc:UPI0016560015, UniRef:UniRef100_UPI0016560015, UniRef:UniRef50_A0A380G6E7, UniRef:UniRef90_A0A380G6E7
HGW2412	cds	117481	118422	+	ssdH_00100		Tagatose 1,6-diphosphate aldolase	EC:4.1.2.40, KEGG:K01635, RefSeq:WP_014612759.1, SO:0001217, UniParc:UPI0001F6C44F, UniRef:UniRef100_A0A166QRE2, UniRef:UniRef50_P63703, UniRef:UniRef90_A0A380G471
HGW2412	cds	118435	120207	+	ssdH_00101		Beta-galactosidase	RefSeq:WP_308880089.1, SO:0001217, UniParc:UPI0019FE89FC, UniRef:UniRef100_UPI0019FE89FC, UniRef:UniRef50_A0A3R9NHL7, UniRef:UniRef90_A0A380G5K1
HGW2412	cds	120222	120701	+	ssdH_00102		PTS system, mannose/fructose/N -acetylgalactosamine-specific component IIA	RefSeq:WP_014612761.1, SO:0001217, UniParc:UPI0001F6C44D, UniRef:UniRef100_A0A166QRB4, UniRef:UniRef50_A0A0K2E476, UniRef:UniRef90_A0A380G315
HGW2412	cds	120723	121622	+	ssdH_00103		PTS system, mannose/fructose/N -acetylgalactosamine-specific component IIC	RefSeq:WP_014612762.1, SO:0001217, UniParc:UPI0001F6C44C, UniRef:UniRef100_A0A2P5J9K7, UniRef:UniRef50_A0A2A7SPS1, UniRef:UniRef90_A0A380G3H8
HGW2412	cds	121609	122493	+	ssdH_00104		PTS system, mannose/fructose/N -acetylgalactosamine-specific component IID	RefSeq:WP_014612763.1, SO:0001217, UniParc:UPI0001F6C44B, UniRef:UniRef100_A0A1B1NXE0, UniRef:UniRef50_A0A9X8T5B9, UniRef:UniRef90_A0A380G519
HGW2412	cds	122515	122916	+	ssdH_00105		PTS system, mannose/fructose/N -acetylgalactosamine-specific component IIA	RefSeq:WP_020219969.1, SO:0001217, UniParc:UPI000366C652, UniRef:UniRef100_A0A166RGW3, UniRef:UniRef50_A0A9X8T3F2, UniRef:UniRef90_A0A380G4Y1
HGW2412	cds	122948	124102	+	ssdH_00106	nagA	N-acetylglucosamine-6-phosphate deacetylase	EC:3.5.1.25, GO:0006044, GO:0008448, KEGG:K01443, RefSeq:WP_096533291.1, SO:0001217, UniParc:UPI000BBC2154, UniRef:UniRef100_UPI000BBC2154, UniRef:UniRef50_A0A0D6G8V3, UniRef:UniRef90_A0A380G5M3
HGW2412	cds	124289	124804	-	ssdH_00107		Polyisoprenoid-binding protein	RefSeq:WP_014612766.1, SO:0001217, UniParc:UPI0001F6C448, UniRef:UniRef100_A0A166QR59, UniRef:UniRef50_Q2FUS9, UniRef:UniRef90_A0A166QR59
HGW2412	cds	125251	127263	+	ssdH_00108		PTS system glucose-specific transporter subunit IIBC	RefSeq:WP_189722177.1, SO:0001217, UniParc:UPI000AD1D953, UniRef:UniRef100_A0A2P5J9Q7, UniRef:UniRef50_P20166, UniRef:UniRef90_A0A380G326
HGW2412	cds	127704	128636	+	ssdH_00109		L-lactate dehydrogenase	EC:1.1.1.27, KEGG:K00016, RefSeq:WP_014612768.1, SO:0001217, UniParc:UPI0001F6C41A, UniRef:UniRef100_A0A166QR34, UniRef:UniRef50_A0A380G3I8, UniRef:UniRef90_A0A380G3I8
HGW2412	cds	128668	130029	+	ssdH_00110		Membrane protein	RefSeq:WP_014612769.1, SO:0001217, UniParc:UPI0001F6C419, UniRef:UniRef100_A0A317YU50, UniRef:UniRef50_S2YBQ8, UniRef:UniRef90_A0A380G529
HGW2412	cds	130060	130827	+	ssdH_00111	iclR	IclR family transcriptional regulator	RefSeq:WP_014612770.1, SO:0001217, UniParc:UPI0001FFAC8C, UniRef:UniRef100_A0A2A4EGM3, UniRef:UniRef50_S2XGV2, UniRef:UniRef90_A0A2A4EGM3
HGW2412	cds	131087	131290	+	ssdH_00112		Transcriptional regulator	RefSeq:WP_014612771.1, SO:0001217, UniParc:UPI0001FFAC8D, UniRef:UniRef100_A0A2A4GTB6, UniRef:UniRef50_Q8DN47, UniRef:UniRef90_A0A2A4GTB6
HGW2412	cds	131287	132012	+	ssdH_00113		DUF3169 domain-containing protein	RefSeq:WP_015729771.1, SO:0001217, UniParc:UPI0001F6C416, UniRef:UniRef100_A0A3D8ZDQ9, UniRef:UniRef50_A0A2A4GXV3, UniRef:UniRef90_A0A3D8ZDQ9
HGW2412	cds	132142	133185	-	ssdH_00114		Zinc-binding alcohol dehydrogenase	RefSeq:WP_014612773.1, SO:0001217, UniParc:UPI0001F6C415, UniRef:UniRef100_A0A166QQX1, UniRef:UniRef50_A0A1J5RVJ2, UniRef:UniRef90_A0A380G5F1
HGW2412	cds	133577	134335	+	ssdH_00115		Phage protein	RefSeq:WP_015729770.1, SO:0001217, UniParc:UPI0001F6C414, UniRef:UniRef100_A0A3D8ZDZ6, UniRef:UniRef50_A0A380G6G8, UniRef:UniRef90_A0A380G6G8
HGW2412	cds	134357	135544	+	ssdH_00116		ImmA/IrrE family metallo-endopeptidase	RefSeq:WP_099991785.1, SO:0001217, UniParc:UPI000C1C7601, UniRef:UniRef100_UPI000C1C7601, UniRef:UniRef50_A0A380G485, UniRef:UniRef90_A0A3D8YQJ5
HGW2412	cds	135640	137244	-	ssdH_00117		L-lactate permease	KEGG:K03303, RefSeq:WP_014612776.1, SO:0001217, UniParc:UPI0001FFAC91, UniRef:UniRef100_A0A317YW94, UniRef:UniRef50_A0A1D7QU02, UniRef:UniRef90_A0A380G5L8
HGW2412	cds	137712	138389	+	ssdH_00118	bioD	dethiobiotin synthase	EC:6.3.3.3, GO:0000287, GO:0004141, GO:0005524, GO:0009102, KEGG:K01935, RefSeq:WP_187526145.1, SO:0001217, UniParc:UPI001655A27E, UniRef:UniRef100_UPI001655A27E, UniRef:UniRef50_Q5HKF0, UniRef:UniRef90_A0A317ZDU7
HGW2412	cds	138379	139731	+	ssdH_00119	bioA	adenosylmethionine--8-amino-7-oxononanoate transaminase	EC:2.6.1.62, GO:0004015, GO:0009102, KEGG:K00833, RefSeq:WP_015729766.1, SO:0001217, UniParc:UPI0001F6C410, UniRef:UniRef100_A0A8H9BWK2, UniRef:UniRef50_Q2FVJ6, UniRef:UniRef90_A0A317ZBU6
HGW2412	cds	139734	140855	+	ssdH_00120		Pyridoxal phosphate-dependent aminotransferase family protein	SO:0001217, UniRef:UniRef50_S2XGV9, UniRef:UniRef90_A0A3D8YPD9
HGW2412	cds	140858	141550	+	ssdH_00121		6-carboxyhexanoate--CoA ligase	EC:6.2.1.14, KEGG:K01906, RefSeq:WP_096538169.1, SO:0001217, UniParc:UPI000BBBC8CE, UniRef:UniRef100_UPI000BBBC8CE, UniRef:UniRef50_Q2FVJ9, UniRef:UniRef90_A0A317Z132
HGW2412	cds	141818	142852	+	ssdH_00122		Beta-hexosaminidase	RefSeq:WP_037542095.1, SO:0001217, UniParc:UPI00056D7209, UniRef:UniRef100_A0A317Z155, UniRef:UniRef50_A0A380G336, UniRef:UniRef90_A0A317Z155
HGW2412	cds	142849	143853	-	ssdH_00123	icaC	polysaccharide intercellular adhesin biosynthesis/export protein IcaC	BlastRules:WP_000723836, BlastRules:WP_002470903, KEGG:K21462, NCBIProtein:AUU58561.1, SO:0001217, UniRef:UniRef50_Q5HKP7, UniRef:UniRef90_A0A7T7NY83
HGW2412	cds	143894	144760	-	ssdH_00124	icaB	intercellular adhesin biosynthesis polysaccharide N-deacetylase	EC:3.5.1.-, GO:0000271, GO:0019213, KEGG:K21478, RefSeq:WP_014612783.1, SO:0001217, UniParc:UPI0001FFAC97, UniRef:UniRef100_A0A317Z165, UniRef:UniRef50_A0A380G536, UniRef:UniRef90_A0A317Z165
HGW2412	cds	144744	145040	-	ssdH_00125	icaD	intracellular adhesion protein IcaD	GO:0000271, GO:0005886, GO:0008375, KEGG:K21461, RefSeq:WP_199274138.1, SO:0001217, UniParc:UPI000AFA4826, UniRef:UniRef100_UPI000AFA4826, UniRef:UniRef50_A0A380G501, UniRef:UniRef90_A0A2P5J9M2
HGW2412	cds	145037	146263	-	ssdH_00126	pgaC	poly-beta-1,6-N-acetyl-D-glucosamine synthase	GO:0008375, GO:0042710, RefSeq:WP_096538173.1, SO:0001217, UniParc:UPI000BBC2304, UniRef:UniRef100_UPI000BBC2304, UniRef:UniRef50_Q5HKQ0, UniRef:UniRef90_A0A380G5P3
HGW2412	cds	146361	147242	-	ssdH_00127		WYL domain-containing protein	RefSeq:WP_014612786.1, SO:0001217, UniParc:UPI0001F6C408, UniRef:UniRef100_A0A7T7NY86, UniRef:UniRef50_A0A2A4GXV0, UniRef:UniRef90_A0A317ZDI5
HGW2412	cds	147815	148339	-	ssdH_00128	doxX	DoxX family protein	RefSeq:WP_187526144.1, SO:0001217, UniParc:UPI0016561D9F, UniRef:UniRef100_UPI0016561D9F, UniRef:UniRef50_S2XCB8, UniRef:UniRef90_A0A2P5J9K2
HGW2412	cds	148723	149349	-	ssdH_00129		FMN dependent NADH:quinone oxidoreductase	EC:1.7.1.17, KEGG:K01118, RefSeq:WP_014612789.1, SO:0001217, UniParc:UPI0001F6C406, UniRef:UniRef100_A0A166QQE4, UniRef:UniRef50_O32224, UniRef:UniRef90_A0A166QQE4
HGW2412	cds	149611	150303	+	ssdH_00130		CPBP family intramembrane metalloprotease	RefSeq:WP_015729760.1, SO:0001217, UniParc:UPI0001F6C405, UniRef:UniRef100_A0A317Z369, UniRef:UniRef50_A0A317Z369, UniRef:UniRef90_A0A317Z369
HGW2412	cds	150565	150981	+	ssdH_00131		Lrp/AsnC family transcriptional regulator	RefSeq:WP_014612791.1, SO:0001217, UniParc:UPI0001F6C404, UniRef:UniRef100_A0A166MVS6, UniRef:UniRef50_A0A380G6J7, UniRef:UniRef90_A0A166MVS6
HGW2412	cds	151066	152493	-	ssdH_00132		Aminotransferase class V-fold PLP-dependent enzyme	RefSeq:WP_096535997.1, SO:0001217, UniParc:UPI000B8D3EFC, UniRef:UniRef100_A0A2P5J9N0, UniRef:UniRef50_B9DID1, UniRef:UniRef90_A0A2P5J9N0
HGW2412	cds	152756	153064	-	ssdH_00133	spn	SPIN family peroxidase inhibitor	RefSeq:WP_015729758.1, SO:0001217, UniParc:UPI0001F6C402, UniRef:UniRef100_A0A317YU61, UniRef:UniRef50_A0A2P4NJ02, UniRef:UniRef90_A0A2P4NJ02
HGW2412	cds	153439	153873	-	ssdH_00134		Hsp20/alpha crystallin family protein	RefSeq:WP_014612794.1, SO:0001217, UniParc:UPI0001FFAC9D, UniRef:UniRef100_A0A8H9BWL2, UniRef:UniRef50_Q49ZX5, UniRef:UniRef90_A0A317ZCQ1
HGW2412	cds	154320	154850	+	ssdH_00135	yfiT	YfiT family bacillithiol transferase	GO:0016151, GO:0016765, RefSeq:WP_201308628.1, SO:0001217, UniParc:UPI0019157BE8, UniRef:UniRef100_UPI0019157BE8, UniRef:UniRef50_Q8ET50, UniRef:UniRef90_A0A2P4NFN5
HGW2412	cds	155098	156588	+	ssdH_00136		Catalase	EC:1.11.1.6, KEGG:K03781, RefSeq:WP_014612796.1, SO:0001217, UniParc:UPI0001F6C3FF, UniRef:UniRef100_A0A2P5J9N1, UniRef:UniRef50_O52762, UniRef:UniRef90_A0A380G537
HGW2412	cds	156804	157127	+	ssdH_00137		YokE-like PH domain-containing protein	RefSeq:WP_014612797.1, SO:0001217, UniParc:UPI0001F6C3FE, UniRef:UniRef100_A0A2A4EHI6, UniRef:UniRef50_A0A2A4EHI6, UniRef:UniRef90_A0A2A4EHI6
HGW2412	cds	157249	157695	+	ssdH_00138		Ferritin/DPS protein domain-containing protein	KEGG:K04047, RefSeq:WP_014612798.1, SO:0001217, UniParc:UPI0001F6C3FD, UniRef:UniRef100_A0A161WH40, UniRef:UniRef50_S2YBS5, UniRef:UniRef90_S2YBS5
HGW2412	ncRNA	157919	158112	+	ssdH_00139	rli28	Listeria sRNA rli28	RFAM:RF01492, SO:0000655
HGW2412	cds	158662	160038	+	ssdH_00140		Sodium:solute symporter family protein	RefSeq:WP_037542113.1, SO:0001217, UniParc:UPI00055EC0D4, UniRef:UniRef100_A0A3D8ZE53, UniRef:UniRef50_A0A0D0QYJ6, UniRef:UniRef90_A0A380G5J4
HGW2412	cds	160101	161258	+	ssdH_00141		Aminotransferase	EC:2.6.1.-, KEGG:K00841, RefSeq:WP_014612802.1, SO:0001217, UniParc:UPI0001F6C3FB, UniRef:UniRef100_A0A2P5PC73, UniRef:UniRef50_A0A380G6K8, UniRef:UniRef90_A0A380G6K8
HGW2412	cds	161481	163076	+	ssdH_00142		ATPase	RefSeq:WP_187549250.1, SO:0001217, UniParc:UPI00165537BD, UniRef:UniRef100_UPI00165537BD, UniRef:UniRef50_S2YBS9, UniRef:UniRef90_A0A317Z9P5
HGW2412	cds	163318	164427	+	ssdH_00143		Pyridine nucleotide-disulfide oxidoreductase family protein	RefSeq:WP_014612804.1, SO:0001217, UniParc:UPI0001F6C3F9, UniRef:UniRef100_A0A8H9BY29, UniRef:UniRef50_Q99R54, UniRef:UniRef90_A0A380G4D3
HGW2412	cds	164421	165755	+	ssdH_00144		Ferrous iron transporter B	RefSeq:WP_015729755.1, SO:0001217, UniParc:UPI0001F6C3F8, UniRef:UniRef100_A0A317ZAE5, UniRef:UniRef50_B9DL78, UniRef:UniRef90_A0A3D8ZDU2
HGW2412	cds	165887	166936	+	ssdH_00145	hrtB	Putative hemin transport system permease protein HrtB	RefSeq:WP_015729754.1, SO:0001217, UniParc:UPI0001F6C3F7, UniRef:UniRef100_UPI0001F6C3F7, UniRef:UniRef50_Q2G168, UniRef:UniRef90_A0A380G381
HGW2412	cds	166949	167611	+	ssdH_00146	hrtA	Putative hemin import ATP-binding protein HrtA	RefSeq:WP_037542118.1, SO:0001217, UniParc:UPI00056B2313, UniRef:UniRef100_A0A166QPX7, UniRef:UniRef50_A0A0Z8E1V8, UniRef:UniRef90_A0A380G3N8
HGW2412	cds	167698	168120	+	ssdH_00147	hypR	redox-sensitive transcriptional regulator HypR	RefSeq:WP_100006979.1, SO:0001217, UniParc:UPI000C1C4516, UniRef:UniRef100_A0A7T7SWI5, UniRef:UniRef50_A0A380G582, UniRef:UniRef90_A0A161W8J1
HGW2412	cds	168121	169446	+	ssdH_00148	merA	hypothiocyanous acid reductase MerA	GO:0016668, GO:0050660, KEGG:K21739, SO:0001217, UniRef:UniRef50_A0A266CGC0, UniRef:UniRef90_A0A2P4NFR4
HGW2412	cds	169931	170113	-	ssdH_00149		hypothetical protein	RefSeq:WP_041613203.1, SO:0001217, UniParc:UPI0005A0AD64, UniRef:UniRef100_UPI0005A0AD64, UniRef:UniRef50_A0A317YWW9, UniRef:UniRef90_A0A317YWW9
HGW2412	cds	170643	171449	+	ssdH_00150		Arylamine N-acetyltransferase	RefSeq:WP_096536008.1, SO:0001217, UniParc:UPI000BBB7364, UniRef:UniRef100_UPI000BBB7364, UniRef:UniRef50_S2XB65, UniRef:UniRef90_A0A317ZCA4
HGW2412	cds	171743	172237	-	ssdH_00151		DUF1295 domain-containing protein	RefSeq:WP_015729749.1, SO:0001217, UniParc:UPI0001F6C3CD, UniRef:UniRef100_A0A3D8YPA1, UniRef:UniRef50_Q2G1E3, UniRef:UniRef90_A0A3D8YPA1
HGW2412	cds	172504	174408	+	ssdH_00152	lip	YSIRK-targeted triacylglycerol lipase	EC:3.1.1.3, GO:0005509, GO:0016298, SO:0001217, UniRef:UniRef50_A0A380G593, UniRef:UniRef90_A0A3D8YPB3
HGW2412	cds	174602	174859	+	ssdH_00153		Antitoxin	KEGG:K19159, RefSeq:WP_014612814.1, SO:0001217, UniParc:UPI0001FFACE4, UniRef:UniRef100_A0A3D8YKM0, UniRef:UniRef50_C9AA01, UniRef:UniRef90_A0A3D8YKM0
HGW2412	cds	174859	175125	+	ssdH_00154		Txe/YoeB family addiction module toxin	GO:0008219, RefSeq:WP_014612815.1, SO:0001217, UniParc:UPI0001FFACE5, UniRef:UniRef100_A0A8H9EQJ3, UniRef:UniRef50_A0A317Z6J3, UniRef:UniRef90_A0A317Z6J3
HGW2412	cds	175469	175570	-	ssdH_00155		SE2200 family small protein	RefSeq:WP_019169745.1, SO:0001217, UniParc:UPI00037E32B2, UniRef:UniRef100_A0A2A4EH27, UniRef:UniRef50_S2XC48, UniRef:UniRef90_A0A2A4EH27
HGW2412	cds	175584	177077	-	ssdH_00156	lqo	L-lactate dehydrogenase (quinone)	EC:1.1.5.-, EC:1.1.5.4, KEGG:K00116, RefSeq:WP_014612817.1, SO:0001217, UniParc:UPI0001F6C3C9, UniRef:UniRef100_A0A166MW79, UniRef:UniRef50_O69282, UniRef:UniRef90_A0A380G5U3
HGW2412	cds	177385	177669	+	ssdH_00157		Transposon-related protein	RefSeq:WP_019168868.1, SO:0001217, UniParc:UPI0003720266, UniRef:UniRef100_A0A380G5G3, UniRef:UniRef50_A0A7U7ICX6, UniRef:UniRef90_A0A380G5G3
HGW2412	cds	177834	178154	+	ssdH_00158		Transposon-related protein	RefSeq:WP_019168869.1, SO:0001217, UniParc:UPI00030257E5, UniRef:UniRef100_A0A380G6H8, UniRef:UniRef50_A0A380G6H8, UniRef:UniRef90_A0A380G6H8
HGW2412	cds	178169	178477	+	ssdH_00159		Transposon-related protein	RefSeq:WP_019168870.1, SO:0001217, UniParc:UPI00030A7B55, UniRef:UniRef100_A0A380G498, UniRef:UniRef50_A0A068W5Y0, UniRef:UniRef90_A0A380G498
HGW2412	cds	178640	179740	+	ssdH_00160		replication initiation factor domain-containing protein	KEGG:K07467, RefSeq:WP_050331077.1, SO:0001217, UniParc:UPI00067A1F4B, UniRef:UniRef100_UPI00067A1F4B, UniRef:UniRef50_D2JLH7, UniRef:UniRef90_UPI000FEC384E
HGW2412	cds	179771	180868	+	ssdH_00161		Transposon-related protein	SO:0001217, UniRef:UniRef50_A0A0U1MR86, UniRef:UniRef90_A0A380G350
HGW2412	cds	180872	181135	+	ssdH_00162		Transposon-related protein	RefSeq:WP_037543378.1, SO:0001217, UniParc:UPI00056A498C, UniRef:UniRef100_UPI00056A498C, UniRef:UniRef50_A0A0E1X7P8, UniRef:UniRef90_A0A380G3K8
HGW2412	cds	181142	181525	+	ssdH_00163		Transposon-related protein	RefSeq:WP_019168874.1, SO:0001217, UniParc:UPI0002E84077, UniRef:UniRef100_A0A380G547, UniRef:UniRef50_A0A5S9ETX5, UniRef:UniRef90_A0A380G547
HGW2412	cds	181560	184055	+	ssdH_00164		DUF87 domain-containing protein	RefSeq:WP_050331082.1, SO:0001217, UniParc:UPI000679EE80, UniRef:UniRef100_UPI000C1BBDF8, UniRef:UniRef50_A0A5S9ETT9, UniRef:UniRef90_A0A5S9ETT9
HGW2412	cds	184070	185464	+	ssdH_00165		Putative coupling protein	SO:0001217, UniRef:UniRef50_D2JAR3, UniRef:UniRef90_A0A380G5Q2
HGW2412	cds	185486	187363	+	ssdH_00166		Putative mating channel protein	RefSeq:WP_130882757.1, SO:0001217, UniParc:UPI001031415B, UniRef:UniRef100_UPI001031415B, UniRef:UniRef50_A0A0U1MRL8, UniRef:UniRef90_A0A380G354
HGW2412	cds	187353	188396	+	ssdH_00167	traG	Putative TraG protein	SO:0001217, UniRef:UniRef50_M9UWV1, UniRef:UniRef90_A0A380G5H3
HGW2412	cds	188401	188991	+	ssdH_00168		Transposon-related protein	RefSeq:WP_110159127.1, SO:0001217, UniParc:UPI000D7372CD, UniRef:UniRef100_UPI000D7372CD, UniRef:UniRef50_A0A0H2WW60, UniRef:UniRef90_A0A380G6I7
HGW2412	cds	189041	189394	+	ssdH_00169		Lipoprotein, putative	RefSeq:WP_070407801.1, SO:0001217, UniParc:UPI00089DC6E2, UniRef:UniRef100_UPI00089DC6E2, UniRef:UniRef50_A0A380G4A7, UniRef:UniRef90_A0A380G4A7
HGW2412	cds	189498	190001	+	ssdH_00170		Putative transposase	RefSeq:WP_050331091.1, SO:0001217, UniParc:UPI00067A3FA3, UniRef:UniRef100_UPI001F4E6045, UniRef:UniRef50_A0A380G5N9, UniRef:UniRef90_A0A380G5N9
HGW2412	cds	190078	190509	+	ssdH_00171		IS30 family transposase	GO:0004803, SO:0001217, UniRef:UniRef50_A0A5S9C679, UniRef:UniRef90_A0A380G359
HGW2412	cds	193589	199591	-	ssdH_00172		hypothetical protein	PFAM:PF19352.4
HGW2412	cds	199674	209297	+	ssdH_00173		hypothetical protein	PFAM:PF00746.26, PFAM:PF13887.11
HGW2412	cds	209406	210629	+	ssdH_00174	secY2	accessory Sec system protein translocase subunit SecY2	GO:0005886, GO:0006605, GO:0065002, SO:0001217, UniParc:UPI0001FFACE8, UniRef:UniRef100_F0P5S5, UniRef:UniRef50_Q2FUW2, UniRef:UniRef90_F0P5S5
HGW2412	cds	210640	212205	+	ssdH_00175	asp1	accessory Sec system protein Asp1	GO:0006886, RefSeq:WP_014612820.1, SO:0001217, UniParc:UPI0001FFACE9, UniRef:UniRef100_A0A317YSJ2, UniRef:UniRef50_A0A380G6M9, UniRef:UniRef90_A0A317YSJ2
HGW2412	cds	212189	213733	+	ssdH_00176	asp2	accessory Sec system protein Asp2	GO:0006886, KEGG:K12269, RefSeq:WP_014612821.1, SO:0001217, UniParc:UPI0001FFACEA, UniRef:UniRef100_A0A3D8YR63, UniRef:UniRef50_A0A0H2VJV8, UniRef:UniRef90_A0A3D8YR63
HGW2412	cds	213723	214649	+	ssdH_00177	asp3	accessory Sec system protein Asp3	GO:0006886, KEGG:K12270, RefSeq:WP_096536584.1, SO:0001217, UniParc:UPI000BBB93D5, UniRef:UniRef100_A0A2P4NG70, UniRef:UniRef50_A0A317ZCM2, UniRef:UniRef90_A0A317ZCM2
HGW2412	cds	214646	217033	+	ssdH_00178	secA2	accessory Sec system translocase SecA2	EC:7.4.2.8, GO:0015031, GO:0015450, KEGG:K03070, SO:0001217, UniRef:UniRef50_Q2FUW6, UniRef:UniRef90_A0A3D8YR88
HGW2412	cds	217049	218557	+	ssdH_00179	gtfA	accessory Sec system glycosyltransferase GtfA	GO:0016757, RefSeq:WP_014612824.1, SO:0001217, UniParc:UPI0001F6C3C1, UniRef:UniRef100_A0A2P5JG61, UniRef:UniRef50_A0A239Y9C6, UniRef:UniRef90_A0A2P5JG61
HGW2412	cds	218550	219881	+	ssdH_00180	gtfB	accessory Sec system glycosylation chaperone GtfB	GO:0031647, RefSeq:WP_275312786.1, SO:0001217, UniParc:UPI0019DBFFE9, UniRef:UniRef100_UPI0019DBFFE9, UniRef:UniRef50_A0A380G5A3, UniRef:UniRef90_A0A317Z9Y6
HGW2412	cds	219942	221123	-	ssdH_00181		putative acetyl-CoA acyltransferase	RefSeq:WP_099986845.1, SO:0001217, UniParc:UPI000C1C5CBA, UniRef:UniRef100_UPI000C1C5CBA, UniRef:UniRef50_O32177, UniRef:UniRef90_A0A2P5PI22
HGW2412	cds	221147	223411	-	ssdH_00182		enoyl-CoA hydratase	SO:0001217, UniRef:UniRef50_Q2G1C9, UniRef:UniRef90_A0A3D8YR15
HGW2412	cds	223453	224664	-	ssdH_00183		Acyl-CoA dehydrogenase	RefSeq:WP_070407513.1, SO:0001217, UniParc:UPI00089DB30F, UniRef:UniRef100_A0A7T7NYS5, UniRef:UniRef50_A0A2S6D7L1, UniRef:UniRef90_A0A380G4G0
HGW2412	cds	224701	226215	-	ssdH_00184	vraA	Putative long chain fatty acid-CoA ligase VraA	RefSeq:WP_015729735.1, SO:0001217, UniParc:UPI0001F6C3BC, UniRef:UniRef100_UPI0001F6C3BC, UniRef:UniRef50_A0AAP7IER6, UniRef:UniRef90_A0A380G5U8
HGW2412	cds	226234	227805	-	ssdH_00185		Propionate CoA-transferase	EC:2.8.3.1, KEGG:K01026, RefSeq:WP_014612830.1, SO:0001217, UniParc:UPI0001FFAD28, UniRef:UniRef100_A0A2P5PI31, UniRef:UniRef50_A0A9N8IHE7, UniRef:UniRef90_A0A380G3A8
HGW2412	cds	228093	229265	-	ssdH_00186		MFS transporter	RefSeq:WP_301409464.1, SO:0001217, UniParc:UPI0019FA71A7, UniRef:UniRef100_UPI0019FA71A7, UniRef:UniRef50_A0A380G3R3, UniRef:UniRef90_A0A3D8YR55
HGW2412	cds	229610	230653	-	ssdH_00187		Acyl-CoA dehydrogenase	RefSeq:WP_065520318.1, SO:0001217, UniParc:UPI000809856E, UniRef:UniRef100_UPI000809856E, UniRef:UniRef50_A0A0E1XC01, UniRef:UniRef90_A0A380G5B3
HGW2412	cds	230673	231437	-	ssdH_00188		ABC transporter permease	RefSeq:WP_020220168.1, SO:0001217, UniParc:UPI0003799EEF, UniRef:UniRef100_UPI0003799EEF, UniRef:UniRef50_Q2G1I4, UniRef:UniRef90_A0A380G573
HGW2412	cds	231443	232390	-	ssdH_00189		ABC transporter substrate-binding protein	RefSeq:WP_014612834.1, SO:0001217, UniParc:UPI0001FFAD2C, UniRef:UniRef100_A0A8A7U9X4, UniRef:UniRef50_A0A380C0S7, UniRef:UniRef90_A0AAQ0D7M7
HGW2412	cds	232404	233144	-	ssdH_00190		ABC transporter ATP-binding protein	RefSeq:WP_063279033.1, SO:0001217, UniParc:UPI0007AEA844, UniRef:UniRef100_UPI0007AEA844, UniRef:UniRef50_A0A0U1MVC7, UniRef:UniRef90_A0A380G3B7
HGW2412	cds	233315	233827	-	ssdH_00191		Alpha-helical coiled-coil protein	RefSeq:WP_014612836.1, SO:0001217, UniParc:UPI0001F6C38F, UniRef:UniRef100_A0A2A4EJ36, UniRef:UniRef50_A0A0A8JHF4, UniRef:UniRef90_A0A2A4GWI0
HGW2412	cds	234054	234509	+	ssdH_00192	flaR	DNA topology modulation protein FlaR	RefSeq:WP_096538212.1, SO:0001217, UniParc:UPI000BBB9CBF, UniRef:UniRef100_UPI000BBB9CBF, UniRef:UniRef50_S2YBM6, UniRef:UniRef90_A0A8H9C253
HGW2412	cds	234848	235363	-	ssdH_00193		Peroxiredoxin	RefSeq:WP_014612838.1, SO:0001217, UniParc:UPI0001FFAD2F, UniRef:UniRef100_A0A166QH43, UniRef:UniRef50_S2XGS6, UniRef:UniRef90_A0A166QH43
HGW2412	cds	235633	236604	+	ssdH_00194		Ribose operon repressor	RefSeq:WP_014612839.1, SO:0001217, UniParc:UPI0001FFAD30, UniRef:UniRef100_A0A3D8ZCV8, UniRef:UniRef50_Q4LA42, UniRef:UniRef90_A0A380G5V9
HGW2412	cds	236601	237494	+	ssdH_00195	rbsK	ribokinase	EC:2.7.1.15, GO:0004747, GO:0006014, KEGG:K00852, SO:0001217, UniRef:UniRef50_A0A2M9MWI4, UniRef:UniRef90_A0A317ZBJ7
HGW2412	cds	237661	237876	+	ssdH_00196		RbsD/FucU domain-containing protein	SO:0001217, UniRef:UniRef50_UPI00227470C1, UniRef:UniRef90_UPI0036F3B478
HGW2412	cds	239575	240027	+	ssdH_00197		DM13 domain-containing protein	RefSeq:WP_014612843.1, SO:0001217, UniParc:UPI0001F6C389, UniRef:UniRef100_A0A166MZA2, UniRef:UniRef50_Q2G2G0, UniRef:UniRef90_A0A166MZA2
HGW2412	cds	240067	240525	+	ssdH_00198	doxX	DoxX family protein	RefSeq:WP_014612844.1, SO:0001217, UniParc:UPI0001F6C388, UniRef:UniRef100_A0A166R0J6, UniRef:UniRef50_Q2G2G1, UniRef:UniRef90_S2YB27
HGW2412	cds	240503	241189	+	ssdH_00199	saeR	Response regulator SaeR	RefSeq:WP_187526057.1, SO:0001217, UniParc:UPI00165663E7, UniRef:UniRef100_UPI00165663E7, UniRef:UniRef50_Q2G2G2, UniRef:UniRef90_A0A380G3D1
HGW2412	cds	241190	242224	+	ssdH_00200		histidine kinase	EC:2.7.13.3, KEGG:K10681, RefSeq:WP_014612846.1, SO:0001217, UniParc:UPI0001F6C386, UniRef:UniRef100_A0A166R0F2, UniRef:UniRef50_A0A380G3S6, UniRef:UniRef90_A0A380G3S6
HGW2412	cds	242729	244663	+	ssdH_00201		PRD domain-containing protein	KEGG:K03483, RefSeq:WP_015729721.1, SO:0001217, UniParc:UPI0001F6C385, UniRef:UniRef100_A0A166MZC7, UniRef:UniRef50_A0A380G5X5, UniRef:UniRef90_A0A166MZC7
HGW2412	cds	244676	245125	+	ssdH_00202		Ascorbate-specific PTS system EIIA component	RefSeq:WP_014612848.1, SO:0001217, UniParc:UPI0001F6C384, UniRef:UniRef100_A0A166MZD5, UniRef:UniRef50_A0A0D0QT50, UniRef:UniRef90_A0A166MZD5
HGW2412	cds	245122	245406	+	ssdH_00203		PTS family porter component IIB	RefSeq:WP_014612849.1, SO:0001217, UniParc:UPI0001FFAD36, UniRef:UniRef100_A0A2P5JC24, UniRef:UniRef50_A0A2S6D6E6, UniRef:UniRef90_A0A380G3T6
HGW2412	cds	245425	246786	+	ssdH_00204		PTS ascorbate transporter subunit IIC	GO:0009401, KEGG:K03475, RefSeq:WP_014612850.1, SO:0001217, UniParc:UPI0001FFAD37, UniRef:UniRef100_A0A8H9EQZ6, UniRef:UniRef50_A0A088T0Z9, UniRef:UniRef90_A0A380G5E5
HGW2412	cds	247841	249691	+	ssdH_00205	nrdD	anaerobic ribonucleoside-triphosphate reductase	EC:1.1.98.6, EC:1.17.4.2, GO:0006260, GO:0008998, KEGG:K21636, RefSeq:WP_014612852.1, SO:0001217, UniParc:UPI0001F6C380, UniRef:UniRef100_A0A2A4EIG3, UniRef:UniRef50_A0A198FRE1, UniRef:UniRef90_A0A380G5A2
HGW2412	cds	249688	250227	+	ssdH_00206	nrdG	anaerobic ribonucleoside-triphosphate reductase activating protein	EC:1.97.1.4, GO:0043365, GO:0051539, KEGG:K04068, RefSeq:WP_100006601.1, SO:0001217, UniParc:UPI000C1B9D49, UniRef:UniRef100_UPI000C1B9D49, UniRef:UniRef50_Q5HL05, UniRef:UniRef90_A0A166R378
HGW2412	ncRNA-region	250426	250524	+			SAM riboswitch aptamer (S box leader)	RFAM:RF00162, SO:0000140
HGW2412	cds	250588	251865	+	ssdH_00207		O-acetylhomoserine aminocarboxypropyltransferase/cysteine synthase	RefSeq:WP_014612854.1, SO:0001217, UniParc:UPI0001F6C37E, UniRef:UniRef100_A0A166R099, UniRef:UniRef50_Q9WZY4, UniRef:UniRef90_A0A166R099
HGW2412	ncRNA-region	252022	252122	+			SAM riboswitch aptamer (S box leader)	RFAM:RF00162, SO:0000140
HGW2412	cds	252168	253547	+	ssdH_00208		Nitrilotriacetate monooxygenase family FMN-dependent oxidoreductase	EC:1.14.14.28, KEGG:K20938, RefSeq:WP_100006600.1, SO:0001217, UniParc:UPI000C1B8976, UniRef:UniRef100_UPI000C1B8976, UniRef:UniRef50_M7NUT1, UniRef:UniRef90_S2XBF1
HGW2412	cds	253558	255054	+	ssdH_00209		Sodium/pantothenate symporter	SO:0001217, UniRef:UniRef50_S2XV53, UniRef:UniRef90_S2XV53
HGW2412	cds	255054	255170	+	ssdH_00210		Phage protein	SO:0001217, UniRef:UniRef50_S2XAE0, UniRef:UniRef90_S2XAE0
HGW2412	cds	255170	255559	+	ssdH_00211		Tautomerase family protein	RefSeq:WP_020219423.1, SO:0001217, UniParc:UPI00037425E5, UniRef:UniRef100_A0A3D8ZAN4, UniRef:UniRef50_S2YB35, UniRef:UniRef90_S2YB35
HGW2412	cds	255924	256616	+	ssdH_00212		DJ-1/PfpI domain-containing protein	RefSeq:WP_104052138.1, SO:0001217, UniParc:UPI000A472F28, UniRef:UniRef100_A0A7Z8ZGY7, UniRef:UniRef50_A0A1D4NPV0, UniRef:UniRef90_S2XBF5
HGW2412	cds	256892	258529	+	ssdH_00213	adcA	zinc ABC transporter substrate-binding lipoprotein AdcA	RefSeq:WP_065520322.1, SO:0001217, UniParc:UPI0008092819, UniRef:UniRef100_A0A8H9C0A6, UniRef:UniRef50_A0A391LQP8, UniRef:UniRef90_A0A380G3F3
HGW2412	cds	259022	259912	-	ssdH_00214		fructose bisphosphate aldolase	EC:4.1.2.13, GO:0004332, GO:0006096, KEGG:K01623, RefSeq:WP_015729712.1, SO:0001217, UniParc:UPI0001F6C376, UniRef:UniRef100_A0A166MZL8, UniRef:UniRef50_Q8ELI2, UniRef:UniRef90_A0A380G6S4
HGW2412	cds	260319	261005	-	ssdH_00215		Alpha-acetolactate decarboxylase	EC:4.1.1.5, KEGG:K01575, RefSeq:WP_014612863.1, SO:0001217, UniParc:UPI0001F6C375, UniRef:UniRef100_A0A166R3D1, UniRef:UniRef50_A0A380G4J8, UniRef:UniRef90_A0A380G4J8
HGW2412	cds	261497	262432	-	ssdH_00216		2-dehydropantoate 2-reductase	RefSeq:WP_014612864.1, SO:0001217, UniParc:UPI0001F6C374, UniRef:UniRef100_A0A166R039, UniRef:UniRef50_A0A0D0SNV9, UniRef:UniRef90_A0A380G5Y5
HGW2412	cds	262702	264081	+	ssdH_00217	uhpT	hexose-6-phosphate:phosphate antiporter	COG:COG2271, COG:G, GO:0022857, GO:0055085, KEGG:K07784, RefSeq:WP_014612865.1, SO:0001217, UniParc:UPI0001F6C373, UniRef:UniRef100_A0A166R3E6, UniRef:UniRef50_A0A9D7FSA6, UniRef:UniRef90_Q2G1E2
HGW2412	cds	264284	265027	-	ssdH_00218		response regulator	KEGG:K07720, SO:0001217, UniRef:UniRef50_Q2G1E1, UniRef:UniRef90_UPI002B25BED7
HGW2412	cds	265020	266573	-	ssdH_00219		histidine kinase	EC:2.7.13.3, KEGG:K25212, RefSeq:WP_214540598.1, SO:0001217, UniParc:UPI001BDDFFC4, UniRef:UniRef100_UPI001BDDFFC4, UniRef:UniRef50_Q2G1E0, UniRef:UniRef90_A0A380G5F5
HGW2412	cds	266570	267523	-	ssdH_00220		Periplasmic iron binding protein	KEGG:K25211, RefSeq:WP_100040250.1, SO:0001217, UniParc:UPI000C1BAEC1, UniRef:UniRef100_A0A7T7NYD1, UniRef:UniRef50_S2XG35, UniRef:UniRef90_A0A380G5B2
HGW2412	cds	267694	268884	-	ssdH_00221		MFS transporter	RefSeq:WP_070407506.1, SO:0001217, UniParc:UPI00089DAB1B, UniRef:UniRef100_A0A3D8YKY1, UniRef:UniRef50_A0A3D8YKY1, UniRef:UniRef90_A0A3D8YKY1
HGW2412	cds	269131	271884	+	ssdH_00222		Glycosyl transferase family 1 domain-containing protein	SO:0001217, UniRef:UniRef50_A0A239TID7, UniRef:UniRef90_A0A2A4GXL9
HGW2412	cds	271906	272769	+	ssdH_00223	galU	UTP--glucose-1-phosphate uridylyltransferase GalU	EC:2.7.7.9, GO:0003983, GO:0006011, KEGG:K00963, RefSeq:WP_096536230.1, SO:0001217, UniParc:UPI000BBC361E, UniRef:UniRef100_A0A3D8YKV1, UniRef:UniRef50_Q05852, UniRef:UniRef90_A0A380G600
HGW2412	cds	272959	274266	+	ssdH_00224		Anaerobic C4-dicarboxylate transporter	RefSeq:WP_014612870.1, SO:0001217, UniParc:UPI0001F6C36E, UniRef:UniRef100_A0A166MZW0, UniRef:UniRef50_B9DJR0, UniRef:UniRef90_A0A380G3G3
HGW2412	cds	274422	275612	-	ssdH_00225		Major facilitator family transporter	RefSeq:WP_014612871.1, SO:0001217, UniParc:UPI0001F6C36D, UniRef:UniRef100_A0A8H9C1K9, UniRef:UniRef50_B9DJ45, UniRef:UniRef90_A0A380G5S2
HGW2412	cds	276131	277510	+	ssdH_00226	melB	melibiose:sodium transporter MelB	GO:0006814, GO:0008643, GO:0015293, GO:0016020, GO:0022857, KEGG:K11104, SO:0001217, UniRef:UniRef50_O33814, UniRef:UniRef90_A0A317YVN0
HGW2412	cds	277539	280535	+	ssdH_00227		Beta-galactosidase	EC:3.2.1.23, KEGG:K01190, SO:0001217, UniRef:UniRef50_A0A380G4L2, UniRef:UniRef90_A0A3D8YKU6
HGW2412	cds	280649	281596	-	ssdH_00228		Inosine-uridine preferring nucleoside hydrolase family protein	RefSeq:WP_014612874.1, SO:0001217, UniParc:UPI0001FFAD7A, UniRef:UniRef100_A0A8H9C0B4, UniRef:UniRef50_A0A2S6DCG5, UniRef:UniRef90_A0A380G5Z5
HGW2412	cds	281792	282634	-	ssdH_00229		Putative lysophospholipase	RefSeq:WP_014612875.1, SO:0001217, UniParc:UPI0001F6C369, UniRef:UniRef100_A0A8H9ERS4, UniRef:UniRef50_A0A0D0SKE5, UniRef:UniRef90_A0A380G5G5
HGW2412	cds	282780	284270	+	ssdH_00230	cls	cardiolipin synthase	EC:2.7.8.-, GO:0008808, GO:0016780, GO:0032049, KEGG:K06131, RefSeq:WP_014612876.1, SO:0001217, UniParc:UPI0001FFAD7B, UniRef:UniRef100_A0A166R3Q4, UniRef:UniRef50_Q8CPD8, UniRef:UniRef90_A0A166R3Q4
HGW2412	ncRNA-region	284739	284842	+			TPP riboswitch aptamer (THI element)	RFAM:RF00059, SO:0000035
HGW2412	cds	285039	286775	+	ssdH_00231	thiC	phosphomethylpyrimidine synthase ThiC	EC:4.1.99.17, GO:0009228, GO:0051536, KEGG:K03147, RefSeq:WP_014612878.1, SO:0001217, UniParc:UPI0001FFAD7D, UniRef:UniRef100_UPI0001FFAD7D, UniRef:UniRef50_Q82FI7, UniRef:UniRef90_A0A3D8YM93
HGW2412	cds	286989	287999	+	ssdH_00232		Nickel/cobalt efflux system	SO:0001217, UniRef:UniRef50_A0A317Z4A9, UniRef:UniRef90_A0A317Z4A9
HGW2412	cds	288153	289331	-	ssdH_00233		Putative transporter, major facilitator family	RefSeq:WP_015729702.1, SO:0001217, UniParc:UPI0001F6C365, UniRef:UniRef100_UPI0001F6C365, UniRef:UniRef50_S2XBH5, UniRef:UniRef90_A0A380G5T2
HGW2412	cds	289440	289988	+	ssdH_00234		Transcriptional regulator	RefSeq:WP_014612881.1, SO:0001217, UniParc:UPI0001FFAD80, UniRef:UniRef100_A0A166QZM1, UniRef:UniRef50_A0A380G6U0, UniRef:UniRef90_A0A380G6U0
HGW2412	cds	290097	290684	+	ssdH_00235	lepB	signal peptidase I	EC:3.4.21.89, GO:0004252, GO:0006465, GO:0009306, GO:0016020, KEGG:K03100, RefSeq:WP_037542191.1, SO:0001217, UniParc:UPI000567A6C8, UniRef:UniRef100_UPI000567A6C8, UniRef:UniRef50_A0A2A1KB19, UniRef:UniRef90_A0A317YQ52
HGW2412	cds	290838	291467	-	ssdH_00236		Secreted protein	RefSeq:WP_140230414.1, SO:0001217, UniParc:UPI00111F9F4C, UniRef:UniRef100_UPI00111F9F4C, UniRef:UniRef50_A0A3D8ZB76, UniRef:UniRef90_A0A3D8ZB76
HGW2412	cds	291897	293336	+	ssdH_00237		Alkaline phosphatase	EC:3.1.3.1, KEGG:K01077, SO:0001217, UniRef:UniRef50_A0A0U1MVV2, UniRef:UniRef90_A0A3D8YM90
HGW2412	cds	293486	293881	+	ssdH_00238		8-oxo-dGTP diphosphatase	SO:0001217, UniRef:UniRef50_A0A9X0XK58, UniRef:UniRef90_A0A2P5JCA1
HGW2412	cds	293886	296750	+	ssdH_00239		DEAD/DEAH box helicase	SO:0001217, UniRef:UniRef50_A0A380HJB7, UniRef:UniRef90_A0A6P1WV85
HGW2412	cds	296912	298234	+	ssdH_00240		Nramp family divalent metal transporter	GO:0016020, GO:0022857, GO:0055085, SO:0001217, UniRef:UniRef50_Q03DK0, UniRef:UniRef90_A0A380G4N8
HGW2412	cds	298626	300251	+	ssdH_00241		Choline transporter	SO:0001217, UniParc:UPI0001FFAD87, UniRef:UniRef100_A0A2P5PI84, UniRef:UniRef50_B9DJU7, UniRef:UniRef90_A0A380G615
HGW2412	cds	301288	301839	-	ssdH_00242	cudC	choline uptake/conversion transcriptional regulator CudC	RefSeq:WP_014612890.1, SO:0001217, UniParc:UPI0001F6C35B, UniRef:UniRef100_A0A166N0C9, UniRef:UniRef50_P71015, UniRef:UniRef90_A0A166N0C9
HGW2412	cds	302061	303554	+	ssdH_00243	betB	betaine-aldehyde dehydrogenase	EC:1.2.1.8, GO:0008802, GO:0019285, GO:0046872, RefSeq:WP_014612891.1, SO:0001217, UniParc:UPI0001FFAD89, UniRef:UniRef100_A0A166N0D7, UniRef:UniRef50_P71016, UniRef:UniRef90_A0A166N0D7
HGW2412	cds	303682	305376	+	ssdH_00244	betA	choline dehydrogenase	EC:1.1.99.1, GO:0008812, GO:0019285, KEGG:K00108, RefSeq:WP_014612892.1, SO:0001217, UniParc:UPI0001FFAD8A, UniRef:UniRef100_A0A166R481, UniRef:UniRef50_Q9X2M2, UniRef:UniRef90_S2XAG4
HGW2412	cds	305786	306727	+	ssdH_00245	argF	ornithine carbamoyltransferase	EC:2.1.3.3, GO:0004585, GO:0042450, KEGG:K00611, SO:0001217, UniRef:UniRef50_P0C2U0, UniRef:UniRef90_A0A380G5E0
HGW2412	cds	306841	307470	-	ssdH_00246	hisIE	bifunctional phosphoribosyl-AMP cyclohydrolase/phosphoribosyl-ATP diphosphatase HisIE	EC:3.5.4.19, EC:3.6.1.31, GO:0000105, GO:0004635, GO:0004636, RefSeq:WP_065353986.1, SO:0001217, UniParc:UPI000806307D, UniRef:UniRef100_UPI000806307D, UniRef:UniRef50_Q8CQ91, UniRef:UniRef90_A0A380G627
HGW2412	cds	307461	308225	-	ssdH_00247	hisF	Imidazole glycerol phosphate synthase subunit HisF	RefSeq:WP_014612895.1, SO:0001217, UniParc:UPI0001FFAD8D, UniRef:UniRef100_A0A1B1NXT6, UniRef:UniRef50_Q02133, UniRef:UniRef90_A0A1B1NXT6
HGW2412	cds	308222	308926	-	ssdH_00248	hisA	1-(5-phosphoribosyl)-5-((5-phosphoribosylamino)methylideneamino)imidazole-4-carboxamide isomerase	EC:5.3.1.16, RefSeq:WP_065353987.1, SO:0001217, UniParc:UPI0008062215, UniRef:UniRef100_A0A8H9ERH9, UniRef:UniRef50_Q2FUU2, UniRef:UniRef90_A0A1B1NXT8
HGW2412	cds	308919	309494	-	ssdH_00249	hisH	imidazole glycerol phosphate synthase subunit HisH	EC:4.3.2.10, GO:0000105, GO:0000107, RefSeq:WP_014612897.1, SO:0001217, UniParc:UPI0001FFAD8F, UniRef:UniRef100_A0A166QZ77, UniRef:UniRef50_A0A380G6V8, UniRef:UniRef90_A0A380G6V8
HGW2412	cds	309491	310072	-	ssdH_00250	hisB	imidazoleglycerol-phosphate dehydratase HisB	EC:4.2.1.19, GO:0000105, GO:0004424, RefSeq:WP_014612898.1, SO:0001217, UniParc:UPI0001FFAD90, UniRef:UniRef100_A0A2P5JC88, UniRef:UniRef50_Q2FUU0, UniRef:UniRef90_A0A2P5JC88
HGW2412	cds	310056	311069	-	ssdH_00251		Putative pyridoxal phosphate-dependent acyltransferase	RefSeq:WP_065353988.1, SO:0001217, UniParc:UPI00080614C3, UniRef:UniRef100_UPI00080614C3, UniRef:UniRef50_A0A389Q8Y1, UniRef:UniRef90_A0A380G625
HGW2412	cds	311066	312325	-	ssdH_00252	hisD	histidinol dehydrogenase	EC:1.1.1.23, KEGG:K00013, RefSeq:WP_065353989.1, SO:0001217, UniParc:UPI0008061B7A, UniRef:UniRef100_UPI0008061B7A, UniRef:UniRef50_A0A240CBC6, UniRef:UniRef90_A0A380G3I6
HGW2412	cds	312315	312929	-	ssdH_00253	hisG	ATP phosphoribosyltransferase	EC:2.4.2.17, GO:0000105, GO:0003879, GO:0005737, KEGG:K00765, RefSeq:WP_014612901.1, SO:0001217, UniParc:UPI0001FFAD93, UniRef:UniRef100_A0A3D8ZBD2, UniRef:UniRef50_Q2FUT7, UniRef:UniRef90_A0A3D8ZBD2
HGW2412	cds	312945	313754	-	ssdH_00254		ATP phosphoribosyltransferase regulatory subunit	RefSeq:WP_037542205.1, SO:0001217, UniParc:UPI000560A956, UniRef:UniRef100_A0A2A4EJ28, UniRef:UniRef50_S2XVA6, UniRef:UniRef90_A0A2A4EJ28
HGW2412	cds	314085	314747	+	ssdH_00255	deoC	deoxyribose-phosphate aldolase	EC:4.1.2.4, GO:0004139, GO:0005737, GO:0009264, RefSeq:WP_014612903.1, SO:0001217, UniParc:UPI0001F6C34C, UniRef:UniRef100_A0A2A4GZ61, UniRef:UniRef50_Q6F1Z6, UniRef:UniRef90_A0A380G5F0
HGW2412	cds	314781	315959	+	ssdH_00256	deoB	phosphopentomutase	EC:5.4.2.7, GO:0000287, GO:0005737, GO:0008973, GO:0009117, GO:0043094, KEGG:K01839, RefSeq:WP_014612904.1, SO:0001217, UniParc:UPI0001F6C34B, UniRef:UniRef100_A0A166R4I9, UniRef:UniRef50_Q8DQD0, UniRef:UniRef90_A0A166R4I9
HGW2412	cds	316569	322985	+	ssdH_00257		Rib/alpha-like domain-containing protein	SO:0001217, UniRef:UniRef50_A0AAQ0IGL1, UniRef:UniRef90_UPI00117E59CB
HGW2412	cds	323320	325071	+	ssdH_00258		histidine kinase	EC:2.7.13.3, KEGG:K07704, RefSeq:WP_065353991.1, SO:0001217, UniParc:UPI0008060B47, UniRef:UniRef100_A0A7T7SWL8, UniRef:UniRef50_Q53705, UniRef:UniRef90_A0A380G4Q8
HGW2412	cds	325075	325809	+	ssdH_00259	lytR	response regulator transcription factor LytR	RefSeq:WP_014612907.1, SO:0001217, UniParc:UPI0001F6C347, UniRef:UniRef100_A0A166N0Q9, UniRef:UniRef50_P60611, UniRef:UniRef90_A0A380G637
HGW2412	cds	326607	327041	+	ssdH_00260	lrgA	antiholin-like murein hydrolase modulator LrgA	KEGG:K05338, RefSeq:WP_014612908.1, SO:0001217, UniParc:UPI0001F6C346, UniRef:UniRef100_A0AAQ0M127, UniRef:UniRef50_Q8CN54, UniRef:UniRef90_A0AAQ0M127
HGW2412	cds	327034	327735	+	ssdH_00261	lrgB	antiholin-like protein LrgB	KEGG:K05339, RefSeq:WP_014612909.1, SO:0001217, UniParc:UPI0001F6C345, UniRef:UniRef100_A0A2A4GS25, UniRef:UniRef50_P60643, UniRef:UniRef90_S2XAH9
HGW2412	cds	327902	328864	+	ssdH_00262	dhaK	dihydroxyacetone kinase subunit DhaK	EC:2.7.1.121, GO:0004371, GO:0006071, RefSeq:WP_096533816.1, SO:0001217, UniParc:UPI000BBCF781, UniRef:UniRef100_A0A8H9ERT8, UniRef:UniRef50_A0A0D6XPW7, UniRef:UniRef90_A0A380G5K7
HGW2412	cds	328887	329468	+	ssdH_00263	dhaL	dihydroxyacetone kinase subunit DhaL	EC:2.7.1.121, GO:0006071, GO:0047324, KEGG:K05879, RefSeq:WP_014612911.1, SO:0001217, UniParc:UPI0001F6C343, UniRef:UniRef100_A0A166SP70, UniRef:UniRef50_A0A380G5G0, UniRef:UniRef90_A0A380G5G0
HGW2412	cds	329465	329824	+	ssdH_00264		phosphoenolpyruvate--glycerone phosphotransferase	RefSeq:WP_014612912.1, SO:0001217, UniParc:UPI0001FFADF4, UniRef:UniRef100_A0A3D8ZDR5, UniRef:UniRef50_A0A2T4MIK7, UniRef:UniRef90_A0A3D8ZDR5
HGW2412	cds	329891	330241	-	ssdH_00265		Alkylphosphonate utilization protein	RefSeq:WP_015729673.1, SO:0001217, UniParc:UPI0001F6C341, UniRef:UniRef100_A0A166SP53, UniRef:UniRef50_Q5NHC1, UniRef:UniRef90_A0A166SP53
HGW2412	cds	330394	331782	+	ssdH_00266		Succinate-semialdehyde dehydrogenase	RefSeq:WP_105503068.1, SO:0001217, UniParc:UPI000CFD5EF2, UniRef:UniRef100_UPI000CFD5EF2, UniRef:UniRef50_A0A380G5W5, UniRef:UniRef90_A0A380G5W5
HGW2412	cds	331912	332214	+	ssdH_00267		DUF3784 domain-containing protein	RefSeq:WP_275312858.1, SO:0001217, UniParc:UPI0019E826A5, UniRef:UniRef100_UPI0019E826A5, UniRef:UniRef50_A0A380G6X7, UniRef:UniRef90_A0A3D8YLS7
HGW2412	cds	332385	332714	+	ssdH_00268		Signal transduction protein TRAP	EC:1.14.99.48, KEGG:K07145, RefSeq:WP_015729670.1, SO:0001217, UniParc:UPI0001F6C33E, UniRef:UniRef100_A0A2A4EIN0, UniRef:UniRef50_Q2FZE2, UniRef:UniRef90_A0A2A4GYP9
HGW2412	cds	332860	333825	+	ssdH_00269		Proline iminopeptidase	RefSeq:WP_105503496.1, SO:0001217, UniParc:UPI000CFD2711, UniRef:UniRef100_A0A8H9C1D1, UniRef:UniRef50_A0A380G647, UniRef:UniRef90_A0A380G647
HGW2412	cds	333855	334583	+	ssdH_00270	merR	MerR family transcriptional regulator	SO:0001217, UniRef:UniRef50_A0A380G3K7, UniRef:UniRef90_A0A380G3K7
HGW2412	cds	334759	336681	+	ssdH_00271		PTS mannose transporter subunit IIABC	RefSeq:WP_110160339.1, SO:0001217, UniParc:UPI000D735269, UniRef:UniRef100_UPI000D735269, UniRef:UniRef50_O31645, UniRef:UniRef90_A0A317ZAJ9
HGW2412	cds	336818	338677	+	ssdH_00272		Cell wall anchor protein	RefSeq:WP_214517925.1, SO:0001217, UniParc:UPI0019E6988F, UniRef:UniRef100_UPI0019E6988F, UniRef:UniRef50_A0A380G5M1, UniRef:UniRef90_A0A3D8YKI5
HGW2412	cds	339270	341345	-	ssdH_00273		amidase domain-containing protein	SO:0001217, UniRef:UniRef50_S2XG75, UniRef:UniRef90_A0A3D8ZAN6
HGW2412	cds	341674	344508	+	ssdH_00274		Membrane protein	KEGG:K01421, RefSeq:WP_199576537.1, SO:0001217, UniParc:UPI0018F72F99, UniRef:UniRef100_UPI0018F72F99, UniRef:UniRef50_Q49UI0, UniRef:UniRef90_A0A380G653
HGW2412	cds	344909	345523	+	ssdH_00275		Class I SAM-dependent methyltransferase	SO:0001217, UniRef:UniRef50_A0A380G3M1, UniRef:UniRef90_A0A3D8ZA95
HGW2412	cds	345710	346438	+	ssdH_00276	queH	Epoxyqueuosine reductase QueH	EC:1.17.99.6, KEGG:K09765, RefSeq:WP_014612925.1, SO:0001217, UniParc:UPI0001F6C336, UniRef:UniRef100_A0A2A4EIE5, UniRef:UniRef50_Q9A1K3, UniRef:UniRef90_A0A380G5X6
HGW2412	cds	346542	348038	+	ssdH_00277	nikA	nickel ABC transporter substrate-binding protein	GO:0043190, GO:0140359, SO:0001217, UniRef:UniRef50_Q2G2P5, UniRef:UniRef90_A0A317YTV9
HGW2412	cds	348028	349014	+	ssdH_00278	nikB	nickel ABC transporter permease	GO:0043190, GO:0140359, SO:0001217, UniRef:UniRef50_A0A380G4T0, UniRef:UniRef90_A0A161WHJ4
HGW2412	cds	349011	349835	+	ssdH_00279	nikC	nickel transporter permease	GO:0043190, GO:0140359, SO:0001217, UniRef:UniRef50_Q2FYQ6, UniRef:UniRef90_A0A380G655
HGW2412	cds	349828	350604	+	ssdH_00280	nikD	Nickel import system ATP-binding protein NikD	RefSeq:WP_070407772.1, SO:0001217, UniParc:UPI00089DD1CD, UniRef:UniRef100_A0A8H9ETY3, UniRef:UniRef50_A0AAQ0D7D4, UniRef:UniRef90_A0AAQ0D7D4
HGW2412	cds	350597	351286	+	ssdH_00281		Peptide ABC transporter ATP-binding protein	RefSeq:WP_070407773.1, SO:0001217, UniParc:UPI00089DB471, UniRef:UniRef100_A0A8H9BY82, UniRef:UniRef50_A0A380G3Y9, UniRef:UniRef90_A0A2A4GYY1
HGW2412	cds	351848	354016	-	ssdH_00282		CDP-glycerol:glycerophosphate glycerophosphotransferase	SO:0001217, UniRef:UniRef50_Q5HLM5, UniRef:UniRef90_A0A3D8YKJ5
HGW2412	cds	354209	356380	-	ssdH_00283		Teichoic acid biosynthesis protein F2	RefSeq:WP_131087649.1, SO:0001217, UniParc:UPI001035DB7D, UniRef:UniRef100_UPI001035DB7D, UniRef:UniRef50_Q5HLM5, UniRef:UniRef90_A0A380G5H9
HGW2412	cds	356976	358463	+	ssdH_00284		Glycosyl transferase family 1 domain-containing protein	RefSeq:WP_063284771.1, SO:0001217, UniParc:UPI0007AE8A78, UniRef:UniRef100_A0A8H9C100, UniRef:UniRef50_A0A2A4GZ33, UniRef:UniRef90_A0A2A4GZ33
HGW2412	cds	359467	360411	+	ssdH_00285		NAD-dependent epimerase/dehydratase family protein	RefSeq:WP_065354001.1, SO:0001217, UniParc:UPI0008063B21, UniRef:UniRef100_A0A8H9BY28, UniRef:UniRef50_A0A6V7RC91, UniRef:UniRef90_A0A3D8Z8N9
HGW2412	cds	360619	363138	+	ssdH_00286		Glycosyltransferase	SO:0001217, UniRef:UniRef50_A0A380GR44, UniRef:UniRef90_A0A3D8Z8S7
HGW2412	cds	363195	364694	-	ssdH_00287		DUF112 domain-containing protein	KEGG:K07793, RefSeq:WP_115807251.1, SO:0001217, UniParc:UPI000E27F18D, UniRef:UniRef100_A0A8H9EQ22, UniRef:UniRef50_D1B8H2, UniRef:UniRef90_S2XAK2
HGW2412	cds	364707	365150	-	ssdH_00288	tctB	Tripartite tricarboxylate transporter TctB family protein	KEGG:K07794, RefSeq:WP_103863230.1, SO:0001217, UniParc:UPI000CDE98C9, UniRef:UniRef100_A0A8H9BWF0, UniRef:UniRef50_K9B6S1, UniRef:UniRef90_A0A166NJB4
HGW2412	cds	365169	366158	-	ssdH_00289		Lipoprotein	RefSeq:WP_014612938.1, SO:0001217, UniParc:UPI0001FFAE44, UniRef:UniRef100_A0A7T7SWM9, UniRef:UniRef50_A0A0U3NQ31, UniRef:UniRef90_A0A2A4GY73
HGW2412	cds	366492	367154	-	ssdH_00290		Nitroreductase family protein	RefSeq:WP_014612939.1, SO:0001217, UniParc:UPI0001F6C32D, UniRef:UniRef100_A0A166NJ99, UniRef:UniRef50_Q4A087, UniRef:UniRef90_A0A380G3N4
HGW2412	cds	367267	368130	+	ssdH_00291		Fructosamine kinase family protein	RefSeq:WP_037542233.1, SO:0001217, UniParc:UPI00056C2521, UniRef:UniRef100_A0A2P5PFL1, UniRef:UniRef50_Q2FV31, UniRef:UniRef90_A0A3D8YRA7
HGW2412	cds	368117	368569	+	ssdH_00292		DUF1648 domain-containing protein	RefSeq:WP_037542235.1, SO:0001217, UniParc:UPI0005645D3F, UniRef:UniRef100_A0A8A7UIR2, UniRef:UniRef50_A0A2A4GYN7, UniRef:UniRef90_A0A317Z384
HGW2412	cds	368628	369230	-	ssdH_00293		Yip1 domain-containing protein	KEGG:K24951, RefSeq:WP_037542237.1, SO:0001217, UniParc:UPI00056AAFEC, UniRef:UniRef100_A0A8A7UCG5, UniRef:UniRef50_A0A317YTV1, UniRef:UniRef90_A0A3D8ZDJ5
HGW2412	cds	369408	370049	+	ssdH_00294		Yip1 domain-containing protein	KEGG:K24951, RefSeq:WP_015729652.1, SO:0001217, UniParc:UPI0001F6C329, UniRef:UniRef100_A0A3D8ZDJ6, UniRef:UniRef50_S2XAK6, UniRef:UniRef90_A0A380G674
HGW2412	cds	370157	371200	+	ssdH_00295		RND transporter	RefSeq:WP_110160854.1, SO:0001217, UniParc:UPI000D72EBE9, UniRef:UniRef100_A0A3D8ZE68, UniRef:UniRef50_A0A2A4GY31, UniRef:UniRef90_A0A2A4GY31
HGW2412	cds	371197	371892	+	ssdH_00296		ABC transporter ATP-binding protein	RefSeq:WP_014612945.1, SO:0001217, UniParc:UPI0001F6C327, UniRef:UniRef100_A0A166N1V8, UniRef:UniRef50_H3NCA8, UniRef:UniRef90_A0A380G5Z8
HGW2412	cds	371876	373051	+	ssdH_00297		ABC transporter permease	KEGG:K24948, RefSeq:WP_063279093.1, SO:0001217, UniParc:UPI0007AEA0F7, UniRef:UniRef100_A0A166NJ32, UniRef:UniRef50_A0A3M8XNH8, UniRef:UniRef90_A0A380G701
HGW2412	cds	373884	375971	-	ssdH_00298	lip	YSIRK-targeted triacylglycerol lipase	EC:3.1.1.3, GO:0005509, GO:0016298, KEGG:K01046, RefSeq:WP_015729649.1, SO:0001217, UniParc:UPI0001F6C325, UniRef:UniRef100_UPI001BDE7B2E, UniRef:UniRef50_A0A380SAX1, UniRef:UniRef90_A0A3D8YRF0
HGW2412	cds	376997	378463	-	ssdH_00299	lip	YSIRK-targeted triacylglycerol lipase	EC:3.1.1.3, GO:0005509, GO:0016298, KEGG:K01046, RefSeq:WP_014612949.1, SO:0001217, UniParc:UPI0001FFAE4D, UniRef:UniRef100_A0A7T7NYJ3, UniRef:UniRef50_A0A3D8YRC4, UniRef:UniRef90_A0A3D8YRC4
HGW2412	cds	378978	379922	+	ssdH_00300		Cation efflux family protein	RefSeq:WP_014612950.1, SO:0001217, UniParc:UPI0001FFAE4E, UniRef:UniRef100_A0A166N1Y2, UniRef:UniRef50_Q2G1I9, UniRef:UniRef90_A0A380G675
HGW2412	cds	380091	380990	-	ssdH_00301	yut	urea transporter	GO:0015204, GO:0015840, GO:0016020, RefSeq:WP_100007326.1, SO:0001217, UniParc:UPI000C1BC221, UniRef:UniRef100_UPI000C1BC221, UniRef:UniRef50_A0A3D8YRC0, UniRef:UniRef90_A0A3D8YRC0
HGW2412	cds	381238	381540	+	ssdH_00302		urease subunit gamma	EC:3.5.1.5, GO:0009039, GO:0016151, GO:0043419, RefSeq:WP_014612952.1, SO:0001217, UniParc:UPI0001F6C31F, UniRef:UniRef100_A0A2A4GYM8, UniRef:UniRef50_P41022, UniRef:UniRef90_S2XBM7
HGW2412	cds	381550	381909	+	ssdH_00303		urease subunit beta	EC:3.5.1.5, GO:0035550, GO:0043419, SO:0001217, UniRef:UniRef50_Q4A0J4, UniRef:UniRef90_A0A380G5P7
HGW2412	cds	381906	383621	+	ssdH_00304	ureC	urease subunit alpha	EC:3.5.1.5, GO:0009039, GO:0016151, GO:0019627, RefSeq:WP_100007327.1, SO:0001217, UniParc:UPI000C1C7A5F, UniRef:UniRef100_UPI000C1C7A5F, UniRef:UniRef50_A0A379LY08, UniRef:UniRef90_A0A380G5J7
HGW2412	cds	383961	384506	+	ssdH_00305	dcd	dCTP deaminase	EC:3.5.4.13, GO:0006229, GO:0008829, KEGG:K01494, RefSeq:WP_014612955.1, SO:0001217, UniParc:UPI0001F6C31C, UniRef:UniRef100_A0A166RML0, UniRef:UniRef50_A0A2J6X2D7, UniRef:UniRef90_A0A166RML0
HGW2412	cds	384507	385409	+	ssdH_00306		GTP-binding protein	RefSeq:WP_100007328.1, SO:0001217, UniParc:UPI000C1C12B8, UniRef:UniRef100_UPI000C1C12B8, UniRef:UniRef50_S2XAL9, UniRef:UniRef90_A0A2A4EJE2
HGW2412	cds	385708	386130	+	ssdH_00307		Universal stress protein	RefSeq:WP_014612957.1, SO:0001217, UniParc:UPI0001F6C31A, UniRef:UniRef100_A0A166RMN1, UniRef:UniRef50_B9DKK8, UniRef:UniRef90_A0A166RMN1
HGW2412	cds	386333	386593	+	ssdH_00308		Ferredoxin	RefSeq:WP_020219461.1, SO:0001217, UniParc:UPI0003822A19, UniRef:UniRef100_A0A166Q5E9, UniRef:UniRef50_A0A380HAV1, UniRef:UniRef90_A0A166Q5E9
HGW2412	cds	386593	388278	+	ssdH_00309		hypothetical protein	RefSeq:WP_100007329.1, SO:0001217, UniParc:UPI000C1BACD2, UniRef:UniRef100_UPI000C1BACD2, UniRef:UniRef50_S2XBN8, UniRef:UniRef90_A0A3D8YRD3
HGW2412	cds	388297	389544	+	ssdH_00310		Phosphoribosylglycinamide synthetase	RefSeq:WP_100006584.1, SO:0001217, UniParc:UPI000C1C0301, UniRef:UniRef100_UPI000C1C0301, UniRef:UniRef50_S2XVH5, UniRef:UniRef90_A0A317Z9B0
HGW2412	cds	389541	390773	+	ssdH_00311		ATP-grasp domain-containing protein	RefSeq:WP_105503085.1, SO:0001217, UniParc:UPI000CFB1CCA, UniRef:UniRef100_UPI000CFB1CCA, UniRef:UniRef50_S2XAM4, UniRef:UniRef90_S2XAM4
HGW2412	cds	391128	392357	-	ssdH_00312		Major facilitator superfamily (MFS) profile domain-containing protein	KEGG:K08152, RefSeq:WP_100007332.1, SO:0001217, UniParc:UPI000C1B9603, UniRef:UniRef100_UPI000C1B9603, UniRef:UniRef50_S2YBB8, UniRef:UniRef90_S2YBB8
HGW2412	cds	392515	393444	+	ssdH_00313	cidR	cidABC operon transcriptional activator CidR	RefSeq:WP_014612963.1, SO:0001217, UniParc:UPI0001FFAE57, UniRef:UniRef100_A0A2P5JCQ7, UniRef:UniRef50_Q2FV83, UniRef:UniRef90_A0A380G410
HGW2412	cds	393522	393914	+	ssdH_00314	cidA	Holin-like protein CidA	RefSeq:WP_014612964.1, SO:0001217, UniParc:UPI0001F6C313, UniRef:UniRef100_A0A166Q5K0, UniRef:UniRef50_S2XBP3, UniRef:UniRef90_A0A380G5Q9
HGW2412	cds	393911	394597	+	ssdH_00315	cidB	Holin-like protein CidB	RefSeq:WP_014612965.1, SO:0001217, UniParc:UPI0001F6C312, UniRef:UniRef100_A0A166RMT2, UniRef:UniRef50_P60639, UniRef:UniRef90_A0A380G5K8
HGW2412	cds	395171	395347	+	ssdH_00316		Mid2-like cell wall stress sensor domain protein	RefSeq:WP_014612966.1, SO:0001217, UniParc:UPI0001F6C311, UniRef:UniRef100_A0A7Z8ZHS0, UniRef:UniRef50_A0A380G693, UniRef:UniRef90_A0AAQ0D7Y8
HGW2412	cds	395556	396434	+	ssdH_00317		NAD(P)-dependent oxidoreductase	RefSeq:WP_226957616.1, SO:0001217, UniParc:UPI000ABCBB53, UniRef:UniRef100_UPI000ABCBB53, UniRef:UniRef50_A0AAC9RTW5, UniRef:UniRef90_A0A2P5JD05
HGW2412	cds	396654	397103	-	ssdH_00318	sarZ	HTH-type transcriptional regulator SarZ	RefSeq:WP_014612968.1, SO:0001217, UniParc:UPI0001F6C30F, UniRef:UniRef100_A0A2A4EJF0, UniRef:UniRef50_A0A380G616, UniRef:UniRef90_A0A380G616
HGW2412	cds	397245	397874	+	ssdH_00319		Nitroreductase family protein	RefSeq:WP_015729635.1, SO:0001217, UniParc:UPI0001F6C30E, UniRef:UniRef100_UPI0001F6C30E, UniRef:UniRef50_A0A653LRS5, UniRef:UniRef90_A0A380G723
HGW2412	cds	398209	398928	+	ssdH_00320		GTP pyrophosphokinase	RefSeq:WP_014612970.1, SO:0001217, UniParc:UPI0001FFAE59, UniRef:UniRef100_A0A166Q5M0, UniRef:UniRef50_A0A240A5W9, UniRef:UniRef90_A0A380G4W8
HGW2412	cds	399238	399795	-	ssdH_00321		lysostaphin	RefSeq:WP_037542258.1, SO:0001217, UniParc:UPI000567ECC6, UniRef:UniRef100_A0A317Z716, UniRef:UniRef50_A0AAP8TTY0, UniRef:UniRef90_A0A317Z716
HGW2412	cds	399963	400670	-	ssdH_00322	isaA	putative transglycosylase IsaA	RefSeq:WP_014612972.1, SO:0001217, UniParc:UPI0001F6C30B, UniRef:UniRef100_A0A166RMY5, UniRef:UniRef50_A0A380G3R0, UniRef:UniRef90_A0A7T7NYU0
HGW2412	cds	401092	402510	+	ssdH_00323		Phosphate--AMP phosphotransferase	EC:2.7.4.33, KEGG:K23753, RefSeq:WP_063278849.1, SO:0001217, UniParc:UPI0007AECBA8, UniRef:UniRef100_UPI0007AECBA8, UniRef:UniRef50_B9E8A2, UniRef:UniRef90_A0A317ZAS0
HGW2412	cds	402614	403489	+	ssdH_00324		Alpha/beta hydrolase	RefSeq:WP_014612974.1, SO:0001217, UniParc:UPI0001F6C309, UniRef:UniRef100_A0A2A4EII1, UniRef:UniRef50_A0AAC9WMA6, UniRef:UniRef90_A0A2A4EII1
HGW2412	cds	403571	403780	-	ssdH_00325		hypothetical protein	RefSeq:WP_014612975.1, SO:0001217, UniParc:UPI0001F6C308, UniRef:UniRef100_A0A1B1NY28, UniRef:UniRef50_A0A1B1NY28, UniRef:UniRef90_A0A1B1NY28
HGW2412	cds	403967	405091	+	ssdH_00326		N-acetyltransferase	RefSeq:WP_103263572.1, SO:0001217, UniParc:UPI000CCFF28A, UniRef:UniRef100_UPI000CCFF28A, UniRef:UniRef50_A0A2T4MIG5, UniRef:UniRef90_A0A3D8YT89
HGW2412	cds	405298	406815	-	ssdH_00327		Neutral metalloproteinase	EC:3.4.24.29, KEGG:K01401, RefSeq:WP_015729630.1, SO:0001217, UniParc:UPI0001F6C306, UniRef:UniRef100_A0A3D8YRK0, UniRef:UniRef50_P81177, UniRef:UniRef90_B7FD74
HGW2412	cds	407199	408080	+	ssdH_00328		Short chain dehydrogenase/reductase family oxidoreductase	SO:0001217, UniRef:UniRef50_D5DPI1, UniRef:UniRef90_A0A380G6B0
HGW2412	cds	408307	409464	+	ssdH_00329		Pyridine nucleotide-disulfide oxidoreductase	SO:0001217, UniRef:UniRef50_S2XGE8, UniRef:UniRef90_A0A2A4EJ53
HGW2412	cds	409536	409931	+	ssdH_00330		Phage protein	RefSeq:WP_014612980.1, SO:0001217, UniParc:UPI0001F6C303, UniRef:UniRef100_A0A166Q5X4, UniRef:UniRef50_A0A166Q5X4, UniRef:UniRef90_A0A166Q5X4
HGW2412	cds	410685	411815	-	ssdH_00331	sdaR	Sugar diacid utilization regulator SdaR	KEGG:K02647, RefSeq:WP_037542271.1, SO:0001217, UniParc:UPI00056CDBB8, UniRef:UniRef100_UPI00056CDBB8, UniRef:UniRef50_S2XAR2, UniRef:UniRef90_A0A380G745
HGW2412	cds	412323	412607	+	ssdH_00332		Transposon-related protein	RefSeq:WP_019168868.1, SO:0001217, UniParc:UPI0003720266, UniRef:UniRef100_A0A380G5G3, UniRef:UniRef50_A0A7U7ICX6, UniRef:UniRef90_A0A380G5G3
HGW2412	cds	412772	413092	+	ssdH_00333		Transposon-related protein	RefSeq:WP_019168869.1, SO:0001217, UniParc:UPI00030257E5, UniRef:UniRef100_A0A380G6H8, UniRef:UniRef50_A0A380G6H8, UniRef:UniRef90_A0A380G6H8
HGW2412	cds	413107	413415	+	ssdH_00334		Transposon-related protein	RefSeq:WP_019168870.1, SO:0001217, UniParc:UPI00030A7B55, UniRef:UniRef100_A0A380G498, UniRef:UniRef50_A0A068W5Y0, UniRef:UniRef90_A0A380G498
HGW2412	cds	413578	414678	+	ssdH_00335		replication initiation factor domain-containing protein	KEGG:K07467, RefSeq:WP_050331077.1, SO:0001217, UniParc:UPI00067A1F4B, UniRef:UniRef100_UPI00067A1F4B, UniRef:UniRef50_D2JLH7, UniRef:UniRef90_UPI000FEC384E
HGW2412	cds	414709	415806	+	ssdH_00336		Transposon-related protein	SO:0001217, UniRef:UniRef50_A0A0U1MR86, UniRef:UniRef90_A0A380G350
HGW2412	cds	415810	416073	+	ssdH_00337		Transposon-related protein	RefSeq:WP_037543378.1, SO:0001217, UniParc:UPI00056A498C, UniRef:UniRef100_UPI00056A498C, UniRef:UniRef50_A0A0E1X7P8, UniRef:UniRef90_A0A380G3K8
HGW2412	cds	416080	416463	+	ssdH_00338		Transposon-related protein	RefSeq:WP_019168874.1, SO:0001217, UniParc:UPI0002E84077, UniRef:UniRef100_A0A380G547, UniRef:UniRef50_A0A5S9ETX5, UniRef:UniRef90_A0A380G547
HGW2412	cds	416498	418993	+	ssdH_00339		DUF87 domain-containing protein	RefSeq:WP_050331082.1, SO:0001217, UniParc:UPI000679EE80, UniRef:UniRef100_UPI000C1BBDF8, UniRef:UniRef50_A0A5S9ETT9, UniRef:UniRef90_A0A5S9ETT9
HGW2412	cds	419008	420402	+	ssdH_00340		Putative coupling protein	SO:0001217, UniRef:UniRef50_D2JAR3, UniRef:UniRef90_A0A380G5Q2
HGW2412	cds	420424	422301	+	ssdH_00341		Putative mating channel protein	RefSeq:WP_130882757.1, SO:0001217, UniParc:UPI001031415B, UniRef:UniRef100_UPI001031415B, UniRef:UniRef50_A0A0U1MRL8, UniRef:UniRef90_A0A380G354
HGW2412	cds	422291	423334	+	ssdH_00342	traG	Putative TraG protein	SO:0001217, UniRef:UniRef50_M9UWV1, UniRef:UniRef90_A0A380G5H3
HGW2412	cds	423339	423929	+	ssdH_00343		Transposon-related protein	RefSeq:WP_110159127.1, SO:0001217, UniParc:UPI000D7372CD, UniRef:UniRef100_UPI000D7372CD, UniRef:UniRef50_A0A0H2WW60, UniRef:UniRef90_A0A380G6I7
HGW2412	cds	423979	424332	+	ssdH_00344		Lipoprotein, putative	RefSeq:WP_070407801.1, SO:0001217, UniParc:UPI00089DC6E2, UniRef:UniRef100_UPI00089DC6E2, UniRef:UniRef50_A0A380G4A7, UniRef:UniRef90_A0A380G4A7
HGW2412	cds	424436	424939	+	ssdH_00345		Putative transposase	RefSeq:WP_050331091.1, SO:0001217, UniParc:UPI00067A3FA3, UniRef:UniRef100_UPI001F4E6045, UniRef:UniRef50_A0A380G5N9, UniRef:UniRef90_A0A380G5N9
HGW2412	cds	425016	425447	+	ssdH_00346		IS30 family transposase	GO:0004803, SO:0001217, UniRef:UniRef50_A0A5S9C679, UniRef:UniRef90_A0A380G359
HGW2412	cds	425698	429183	+	ssdH_00347		hypothetical protein	PFAM:PF06346.17
HGW2412	cds	429470	430951	+	ssdH_00348	gtfA	accessory Sec system glycosyltransferase GtfA	GO:0016757, RefSeq:WP_063284470.1, SO:0001217, UniParc:UPI0007AECAB0, UniRef:UniRef100_A0A7T7NX99, UniRef:UniRef50_A0A239Y9C6, UniRef:UniRef90_A0A7T7NX99
HGW2412	cds	430953	432278	+	ssdH_00349	gtfB	accessory Sec system glycosylation chaperone GtfB	GO:0031647, RefSeq:WP_063284471.1, SO:0001217, UniParc:UPI0007AEC52B, UniRef:UniRef100_UPI0027E40404, UniRef:UniRef50_A0A7T7NYN3, UniRef:UniRef90_A0A7T7NYN3
HGW2412	cds	432325	432507	+	ssdH_00350		hypothetical protein	RefSeq:WP_014614527.1, SO:0001217, UniParc:UPI0001FFAC7F, UniRef:UniRef100_A0A7T7SVL7, UniRef:UniRef50_A0A7T7SVL7, UniRef:UniRef90_A0A7T7SVL7
HGW2412	cds	432821	433321	-	ssdH_00351	queF	preQ(1) synthase	COG:COG0780, COG:J, EC:1.7.1.13, GO:0005737, GO:0006400, GO:0008616, GO:0033739, GO:0046857, RefSeq:WP_015728751.1, SO:0001217, UniParc:UPI0001F6BE0E, UniRef:UniRef100_A0A161WK85, UniRef:UniRef50_Q2G081, UniRef:UniRef90_Q2G081
HGW2412	cds	433341	434222	-	ssdH_00352		DMT family transporter	RefSeq:WP_014614525.1, SO:0001217, UniParc:UPI0001FFAC7D, UniRef:UniRef100_A0A166MHM9, UniRef:UniRef50_S2XME9, UniRef:UniRef90_A0A166MHM9
HGW2412	cds	434847	435245	+	ssdH_00353	nrdI	class Ib ribonucleoside-diphosphate reductase assembly flavoprotein NrdI	GO:0009263, GO:0010181, GO:0036211, KEGG:K03647, RefSeq:WP_014614524.1, SO:0001217, UniParc:UPI0001F6BE10, UniRef:UniRef100_A0A161W3E5, UniRef:UniRef50_Q2G079, UniRef:UniRef90_A0A161W3E5
HGW2412	cds	435208	437313	+	ssdH_00354	nrdE	class 1b ribonucleoside-diphosphate reductase subunit alpha	EC:1.17.4.1, GO:0004748, GO:0005524, GO:0006260, RefSeq:WP_014614523.1, SO:0001217, UniParc:UPI0001F6BE11, UniRef:UniRef100_A0A166QC49, UniRef:UniRef50_A0A240A193, UniRef:UniRef90_A0A166QC49
HGW2412	cds	437541	438503	+	ssdH_00355	nrdF	class 1b ribonucleoside-diphosphate reductase subunit beta	EC:1.17.4.1, GO:0004748, GO:0005971, GO:0009263, RefSeq:WP_014614522.1, SO:0001217, UniParc:UPI0001F6BD9D, UniRef:UniRef100_A0A166MHK3, UniRef:UniRef50_A0A1L8Y4Q5, UniRef:UniRef90_A0A166MHK3
HGW2412	cds	438884	439198	-	ssdH_00356		CHY-type domain-containing protein	RefSeq:WP_014614521.1, SO:0001217, UniParc:UPI0001F6BD9E, UniRef:UniRef100_A0A166MHJ2, UniRef:UniRef50_A0A166MHJ2, UniRef:UniRef90_A0A166MHJ2
HGW2412	cds	439223	440152	-	ssdH_00357	murB	UDP-N-acetylmuramate dehydrogenase	EC:1.3.1.98, GO:0008762, GO:0071949, RefSeq:WP_020219843.1, SO:0001217, UniParc:UPI000360D463, UniRef:UniRef100_UPI000360D463, UniRef:UniRef50_A4ILI2, UniRef:UniRef90_A0A380G9Q3
HGW2412	cds	440297	440815	-	ssdH_00358	grpB	GrpB family protein	RefSeq:WP_014614519.1, SO:0001217, UniParc:UPI0001F6BDA0, UniRef:UniRef100_A0A166NWP4, UniRef:UniRef50_Q5HQZ0, UniRef:UniRef90_A0A2A4GXD7
HGW2412	cds	440926	441819	+	ssdH_00359		EMYY motif lipoprotein	RefSeq:WP_014614518.1, SO:0001217, UniParc:UPI0001FFAC7B, UniRef:UniRef100_A0A166NWR6, UniRef:UniRef50_S2XU63, UniRef:UniRef90_A0A2A4GX40
HGW2412	cds	441984	442304	+	ssdH_00360	ytxJ	Bacillithiol system redox-active protein YtxJ	KEGG:K26959, RefSeq:WP_014614517.1, SO:0001217, UniParc:UPI0001F6BDA2, UniRef:UniRef100_A0A161U9I6, UniRef:UniRef50_Q2G066, UniRef:UniRef90_A0A161U9I6
HGW2412	cds	442659	443774	+	ssdH_00361		Glycerate kinase	EC:2.7.1.165, KEGG:K00865, RefSeq:WP_096538042.1, SO:0001217, UniParc:UPI000BBC769B, UniRef:UniRef100_UPI000BBC769B, UniRef:UniRef50_A0A6N3ELY9, UniRef:UniRef90_A0A380GB35
HGW2412	cds	443925	445148	-	ssdH_00362	pepT	peptidase T	EC:3.4.11.4, GO:0006508, GO:0008270, GO:0045148, KEGG:K01258, RefSeq:WP_015728755.1, SO:0001217, UniParc:UPI0001F6BDA4, UniRef:UniRef100_A0A166NWS8, UniRef:UniRef50_Q89YZ7, UniRef:UniRef90_A0A380GAF4
HGW2412	cds	445172	445675	-	ssdH_00363	thrE	Threonine/Serine exporter ThrE domain-containing protein	RefSeq:WP_014614514.1, SO:0001217, UniParc:UPI0001F6BDA5, UniRef:UniRef100_A0A1B1P331, UniRef:UniRef50_Q2G063, UniRef:UniRef90_A0A2A4HCS8
HGW2412	cds	445691	446452	-	ssdH_00364		Threonine/serine exporter-like N-terminal domain-containing protein	RefSeq:WP_014614513.1, SO:0001217, UniParc:UPI0001F6BDA6, UniRef:UniRef100_A0A161WP24, UniRef:UniRef50_A0A853V662, UniRef:UniRef90_S2XU68
HGW2412	cds	446946	448016	-	ssdH_00365		Diguanylate cyclase	RefSeq:WP_014614512.1, SO:0001217, UniParc:UPI0001F6BDA7, UniRef:UniRef100_A0A161UET3, UniRef:UniRef50_Q5HQY3, UniRef:UniRef90_A0A380G8K1
HGW2412	cds	448446	449504	+	ssdH_00366		Glycoside hydrolase family protein	EC:2.7.8.33, EC:2.7.8.35, KEGG:K02851, RefSeq:WP_037543770.1, SO:0001217, UniParc:UPI00056A6539, UniRef:UniRef100_A0A2A4EJL4, UniRef:UniRef50_A0A380GAZ8, UniRef:UniRef90_A0A380GAZ8
HGW2412	cds	449660	450295	-	ssdH_00367	yigZ	IMPACT family member yigZ	RefSeq:WP_014614510.1, SO:0001217, UniParc:UPI0001F6BDA9, UniRef:UniRef100_A0A6I2GE21, UniRef:UniRef50_Q2G059, UniRef:UniRef90_A0A380G9P4
HGW2412	cds	450530	451477	+	ssdH_00368	fakB1	fatty acid kinase binding subunit FakB1	SO:0001217, UniRef:UniRef50_P0A0N1, UniRef:UniRef90_A0A7T7SWR0
HGW2412	cds	451632	452918	+	ssdH_00369		DNA/RNA helicase	KEGG:K02240, RefSeq:WP_096533148.1, SO:0001217, UniParc:UPI000B8D8E91, UniRef:UniRef100_UPI000B8D8E91, UniRef:UniRef50_S2XU73, UniRef:UniRef90_A0A317YYM6
HGW2412	cds	452915	453583	+	ssdH_00370	comF	ComF family protein	KEGG:K02242, RefSeq:WP_014614507.1, SO:0001217, UniParc:UPI0001F6BDAC, UniRef:UniRef100_A0A166NWX0, UniRef:UniRef50_S2XNB1, UniRef:UniRef90_A0A166NWX0
HGW2412	cds	453648	454208	+	ssdH_00371	hpf	ribosome hibernation-promoting factor, HPF/YfiA family	GO:0005840, GO:0045182, KEGG:K05808, RefSeq:WP_014614506.1, SO:0001217, UniParc:UPI0001F6BDAD, UniRef:UniRef100_A0AAP8DTV1, UniRef:UniRef50_P28368, UniRef:UniRef90_A0A317ZDK4
HGW2412	cds	454631	457159	+	ssdH_00372	secA	preprotein translocase subunit SecA	GO:0005524, GO:0006605, GO:0006886, GO:0017038, RefSeq:WP_063284474.1, SO:0001217, UniParc:UPI0007AED7C2, UniRef:UniRef100_UPI0007AED7C2, UniRef:UniRef50_Q8RI93, UniRef:UniRef90_A0A7Z7VXT7
HGW2412	cds	457317	458303	+	ssdH_00373	prfB	peptide chain release factor 2	GO:0005737, GO:0006415, GO:0016149, KEGG:K02836, SO:0001217, UniRef:UniRef50_P28367, UniRef:UniRef90_A0A3D8ZET4
HGW2412	cds	458511	459152	+	ssdH_00374	yfbR	Putative phosphohydrolase	COG:COG1896, COG:FR, RefSeq:WP_014614503.1, SO:0001217, UniParc:UPI0001F6BDB0, UniRef:UniRef100_A0A2A4HDH5, UniRef:UniRef50_A0A239ZXJ0, UniRef:UniRef90_A0A380G8J0
HGW2412	cds	459236	459403	+	ssdH_00375		DUF2198 domain-containing protein	SO:0001217, UniRef:UniRef50_A0A0M2P262
HGW2412	cds	459573	461555	+	ssdH_00376	uvrB	excinuclease ABC subunit UvrB	EC:3.1.25.-, GO:0003677, GO:0005515, GO:0005524, GO:0006289, GO:0009380, GO:0016787, GO:0016887, KEGG:K03702, RefSeq:WP_014614501.1, SO:0001217, UniParc:UPI0001F6BDB2, UniRef:UniRef100_A0A166RA44, UniRef:UniRef50_P56981, UniRef:UniRef90_A0A380G9N5
HGW2412	cds	461561	464404	+	ssdH_00377	uvrA	excinuclease ABC subunit UvrA	EC:3.1.25.-, GO:0003677, GO:0005524, GO:0006289, GO:0016887, KEGG:K03701, SO:0001217, UniRef:UniRef50_Q9K6Y0, UniRef:UniRef90_A0AAC9WJP1
HGW2412	cds	464408	464758	+	ssdH_00378	yvlB	YvlB N-terminal domain-containing protein	RefSeq:WP_014614499.1, SO:0001217, UniParc:UPI0001F6BDB4, UniRef:UniRef100_A0A166NX46, UniRef:UniRef50_A0A166NX46, UniRef:UniRef90_A0A166NX46
HGW2412	cds	465268	466209	+	ssdH_00379	hprK	HPr(Ser) kinase/phosphatase	EC:2.7.11.-, EC:2.7.4.-, GO:0000155, GO:0000160, GO:0005524, GO:0006109, KEGG:K06023, RefSeq:WP_014614498.1, SO:0001217, UniParc:UPI0001F6BDB5, UniRef:UniRef100_A0A317YU24, UniRef:UniRef50_O34483, UniRef:UniRef90_S2XNB8
HGW2412	cds	466209	467045	+	ssdH_00380	lgt	prolipoprotein diacylglyceryl transferase	EC:2.5.1.145, GO:0008961, GO:0009249, GO:0016020, RefSeq:WP_014614497.1, SO:0001217, UniParc:UPI0001F6BDB6, UniRef:UniRef100_A0A166NX68, UniRef:UniRef50_Q5KVC0, UniRef:UniRef90_A0A166NX68
HGW2412	cds	467047	467532	+	ssdH_00381		Acyltransferase	RefSeq:WP_014614496.1, SO:0001217, UniParc:UPI0001FFAC40, UniRef:UniRef100_A0A2A4EKL2, UniRef:UniRef50_Q5HHQ6, UniRef:UniRef90_A0AAQ0IFY3
HGW2412	cds	467552	468991	+	ssdH_00382		TPR domain protein	RefSeq:WP_015728761.1, SO:0001217, UniParc:UPI0001F6BDB8, UniRef:UniRef100_A0A2A4EK85, UniRef:UniRef50_A0A2T4LUS3, UniRef:UniRef90_A0A2A4GUZ4
HGW2412	cds	469054	469986	+	ssdH_00383	trxB	thioredoxin-disulfide reductase	EC:1.8.1.9, GO:0004791, GO:0005737, GO:0019430, GO:0071949, KEGG:K00384, RefSeq:WP_014614494.1, SO:0001217, UniParc:UPI0001F6BDB9, UniRef:UniRef100_A0A161WKB1, UniRef:UniRef50_P80880, UniRef:UniRef90_A0A161WKB1
HGW2412	cds	470591	471499	+	ssdH_00384	rapZ	RNase adapter RapZ	GO:0005524, KEGG:K06958, RefSeq:WP_014614493.1, SO:0001217, UniParc:UPI0001F6BDBA, UniRef:UniRef100_A0A2A4EK86, UniRef:UniRef50_Q2G039, UniRef:UniRef90_A0A2A4EK86
HGW2412	cds	471501	472496	+	ssdH_00385		Gluconeogenesis factor	RefSeq:WP_015728762.1, SO:0001217, UniParc:UPI0001F6BDBB, UniRef:UniRef100_A0A161W3G6, UniRef:UniRef50_A0A0U1MHM9, UniRef:UniRef90_A0A161W3G6
HGW2412	cds	472543	473487	+	ssdH_00386	whiA	DNA-binding protein WhiA	GO:0003677, GO:0043937, RefSeq:WP_014614491.1, SO:0001217, UniParc:UPI0001F6BDBC, UniRef:UniRef100_A0A499SN99, UniRef:UniRef50_O06975, UniRef:UniRef90_S2XMH6
HGW2412	tRNA	474396	474467	-	ssdH_00387	trnR	tRNA-Arg(ccg)	SO:0001036
HGW2412	cds	474619	475206	+	ssdH_00388	clpP	ATP-dependent Clp endopeptidase proteolytic subunit ClpP	COG:COG0740, COG:O, EC:3.4.21.92, GO:0004176, GO:0004252, GO:0005737, GO:0006508, GO:0006515, GO:0009368, GO:0051117, KEGG:K01358, RefSeq:WP_014614489.1, SO:0001217, UniParc:UPI0001FFAC3C, UniRef:UniRef100_A0A499SJ50, UniRef:UniRef50_P80244, UniRef:UniRef90_Q2G036
HGW2412	cds	475303	475800	+	ssdH_00389		N-acetyltransferase	EC:2.3.1.-, KEGG:K24217, RefSeq:WP_014614488.1, SO:0001217, UniParc:UPI0001F6BDBE, UniRef:UniRef100_A0A166NXE1, UniRef:UniRef50_A0A380GAC2, UniRef:UniRef90_A0A166NXE1
HGW2412	cds	476403	477305	-	ssdH_00390		TIGR01777 family protein	KEGG:K07071, RefSeq:WP_070407547.1, SO:0001217, UniParc:UPI00089DB928, UniRef:UniRef100_UPI00089DB928, UniRef:UniRef50_Q2G035, UniRef:UniRef90_A0A3D8YJX7
HGW2412	cds	477617	477718	-	ssdH_00391		hypothetical protein	SO:0001217, UniRef:UniRef50_A0A380G8N4, UniRef:UniRef90_A0A380G8N4
HGW2412	cds	478116	478781	+	ssdH_00392		DUF4887 domain-containing protein	RefSeq:WP_063284478.1, SO:0001217, UniParc:UPI0007AE870C, UniRef:UniRef100_UPI0007AE870C, UniRef:UniRef50_S2Y7S9, UniRef:UniRef90_A0A317YRF0
HGW2412	cds	478880	479110	-	ssdH_00393		DUF4190 domain-containing protein	RefSeq:WP_081248047.1, SO:0001217, UniParc:UPI0009BCAEF8, UniRef:UniRef100_UPI0009BCAEF8, UniRef:UniRef50_A0A317YTL0, UniRef:UniRef90_A0A317YTL0
HGW2412	cds	479408	480445	+	ssdH_00394		Sugar-binding domain-containing protein	KEGG:K05311, RefSeq:WP_063284479.1, SO:0001217, UniParc:UPI0007AEAB56, UniRef:UniRef100_UPI0007AEAB56, UniRef:UniRef50_A0A7V7VIG1, UniRef:UniRef90_A0A3D8YJZ6
HGW2412	cds	480508	481515	+	ssdH_00395	gap	type I glyceraldehyde-3-phosphate dehydrogenase	GO:0006006, GO:0016620, GO:0050661, GO:0051287, SO:0001217, UniRef:UniRef50_O52631, UniRef:UniRef90_H2DJ47
HGW2412	cds	481647	482837	+	ssdH_00396		Phosphoglycerate kinase	EC:2.7.2.3, KEGG:K00927, RefSeq:WP_014614482.1, SO:0001217, UniParc:UPI0001F6BDC5, UniRef:UniRef100_A0A166SMH3, UniRef:UniRef50_Q8Y4I2, UniRef:UniRef90_S2XND2
HGW2412	cds	482883	483644	+	ssdH_00397	tpiA	triose-phosphate isomerase	EC:5.3.1.1, GO:0004807, GO:0006096, KEGG:K01803, RefSeq:WP_014614481.1, SO:0001217, UniParc:UPI0001F6BDC6, UniRef:UniRef100_A0A166NXH9, UniRef:UniRef50_Q9K715, UniRef:UniRef90_A0A7Z7QQS2
HGW2412	cds	483647	485164	+	ssdH_00398	gpmI	2,3-bisphosphoglycerate-independent phosphoglycerate mutase	EC:5.4.2.12, GO:0006096, GO:0046537, KEGG:K15633, RefSeq:WP_014614480.1, SO:0001217, UniParc:UPI0001F6BDC7, UniRef:UniRef100_A0A166SMG4, UniRef:UniRef50_P64269, UniRef:UniRef90_A0A166SMG4
HGW2412	cds	485292	486596	+	ssdH_00399	eno	phosphopyruvate hydratase	EC:4.2.1.11, GO:0000015, GO:0000287, GO:0004634, GO:0006096, KEGG:K01689, RefSeq:WP_014614479.1, SO:0001217, UniParc:UPI0001F6BDC8, UniRef:UniRef100_A0A2A4GSF4, UniRef:UniRef50_P64074, UniRef:UniRef90_A0A2A4GSF4
HGW2412	cds	486733	487200	+	ssdH_00400		hypothetical protein	RefSeq:WP_014614478.1, SO:0001217, UniParc:UPI0001F6BDC9, UniRef:UniRef100_A0A166NXJ8, UniRef:UniRef50_A0A166NXJ8, UniRef:UniRef90_A0A166NXJ8
HGW2412	cds	487269	487502	+	ssdH_00401	secG	preprotein translocase subunit SecG	GO:0015136, GO:0015739, GO:0016020, RefSeq:WP_014614477.1, SO:0001217, UniParc:UPI0001F6BDCA, UniRef:UniRef100_A0A2A4GU91, UniRef:UniRef50_Q49W06, UniRef:UniRef90_A0A0D6XR51
HGW2412	cds	487601	488341	+	ssdH_00402		Carboxylesterase	RefSeq:WP_014614476.1, SO:0001217, UniParc:UPI0001F6BDCB, UniRef:UniRef100_A0A3D8ZEZ7, UniRef:UniRef50_Q2G025, UniRef:UniRef90_A0A380G8G0
HGW2412	cds	488396	490753	+	ssdH_00403	rnr	ribonuclease R	EC:3.1.13.1, GO:0003723, GO:0004518, KEGG:K12573, RefSeq:WP_063284482.1, SO:0001217, UniParc:UPI0007AE9DED, UniRef:UniRef100_A0A317YTL9, UniRef:UniRef50_O32231, UniRef:UniRef90_A0A380GAW4
HGW2412	cds	490769	491233	+	ssdH_00404	smpB	SsrA-binding protein SmpB	GO:0003723, KEGG:K03664, RefSeq:WP_014614474.1, SO:0001217, UniParc:UPI0001F6BDCD, UniRef:UniRef100_A0A2A4GTK1, UniRef:UniRef50_O32230, UniRef:UniRef90_A0A2A4GTK1
HGW2412	tmRNA	491307	491664	+	ssdH_00405	ssrA	transfer-messenger RNA, SsrA	SO:0000584
HGW2412	cds	492134	492928	+	ssdH_00406		Enterotoxin	KEGG:K11040, RefSeq:WP_214519230.1, SO:0001217, UniParc:UPI0019F029B1, UniRef:UniRef100_UPI0019F029B1, UniRef:UniRef50_Q764P6, UniRef:UniRef90_Q764P6
HGW2412	cds	493122	493403	-	ssdH_00407		(pseudo) DUF1829 domain-containing protein	SO:0001217, UniRef:UniRef50_UPI001F4E82DD, UniRef:UniRef90_UPI001F5BD0E0
HGW2412	cds	493423	493914	-	ssdH_00408		DUF1828 domain-containing protein	SO:0001217, UniRef:UniRef50_A0A7Z1N094, UniRef:UniRef90_UPI001D18B48D
HGW2412	cds	493927	494394	-	ssdH_00409		Phage protein	RefSeq:WP_214537912.1, SO:0001217, UniParc:UPI001A0691D5, UniRef:UniRef100_UPI001A0691D5, UniRef:UniRef50_A0A0U1MQN1, UniRef:UniRef90_A0A2A4GV53
HGW2412	cds	494964	495386	+	ssdH_00410	fosB	FosB/FosD family fosfomycin resistance bacillithiol transferase	EC:2.5.1.-, KEGG:K11210, NCBIFam:NF000493.1, RefSeq:WP_014614469.1, SO:0001217, UniParc:UPI0001F6BDE0, UniRef:UniRef100_A0A317YNR3, UniRef:UniRef50_Q8CXK5, UniRef:UniRef90_A0A317YNR3
HGW2412	cds	495478	495783	+	ssdH_00411		DUF4440 domain-containing protein	RefSeq:WP_037543697.1, SO:0001217, UniParc:UPI00056D45BA, UniRef:UniRef100_A0A2P5PGE8, UniRef:UniRef50_A0A2P5PGE8, UniRef:UniRef90_A0A2P5PGE8
HGW2412	cds	495888	496664	-	ssdH_00412		DUF1828 domain-containing protein	RefSeq:WP_099987238.1, SO:0001217, UniParc:UPI000C1BF2DE, UniRef:UniRef100_UPI000C1BF2DE, UniRef:UniRef50_A0A6N2YQA1, UniRef:UniRef90_A0A166RB05
HGW2412	cds	496696	497136	-	ssdH_00413		DUF6978 domain-containing protein	RefSeq:WP_014614466.1, SO:0001217, UniParc:UPI0001F6BDE2, UniRef:UniRef100_A0A2A4EK21, UniRef:UniRef50_A0AAI8DI92, UniRef:UniRef90_A0A2A4EK21
HGW2412	cds	497714	498937	+	ssdH_00414		Class A beta-lactamase-related serine hydrolase	RefSeq:WP_015728783.1, SO:0001217, UniParc:UPI0001F6BDE3, UniRef:UniRef100_A0A7T7NXF4, UniRef:UniRef50_S2XUB4, UniRef:UniRef90_A0A2P5JCG2
HGW2412	cds	498994	499365	-	ssdH_00415		DUF1722 domain-containing protein	RefSeq:WP_014614464.1, SO:0001217, UniParc:UPI0001F6BDE4, UniRef:UniRef100_A0A6I2G656, UniRef:UniRef50_A0A2A4GUQ2, UniRef:UniRef90_A0A317Z7D0
HGW2412	cds	499376	499864	-	ssdH_00416		N-acetyltransferase	RefSeq:WP_014614463.1, SO:0001217, UniParc:UPI0001F6BDE5, UniRef:UniRef100_A0A166MXU4, UniRef:UniRef50_S2XLY0, UniRef:UniRef90_A0A166MXU4
HGW2412	cds	500287	500706	-	ssdH_00417		Ohr family peroxiredoxin	EC:1.11.1.28, KEGG:K04063, RefSeq:WP_031253630.1, SO:0001217, UniParc:UPI0004CEDA47, UniRef:UniRef100_A0A1B1P2R7, UniRef:UniRef50_Q49W40, UniRef:UniRef90_A0A6P1WXS8
HGW2412	cds	500855	501859	+	ssdH_00418		D-lactate dehydrogenase	RefSeq:WP_275323768.1, SO:0001217, UniParc:UPI0019F9BC1A, UniRef:UniRef100_UPI0019F9BC1A, UniRef:UniRef50_A0A380G8E4, UniRef:UniRef90_A0A380G8E4
HGW2412	cds	501880	502605	+	ssdH_00419		3-dehydroquinate dehydratase	RefSeq:WP_275303885.1, SO:0001217, UniParc:UPI0019EBD5B1, UniRef:UniRef100_UPI0019EBD5B1, UniRef:UniRef50_S2XSK9, UniRef:UniRef90_A0A1B1P2S0
HGW2412	cds	502660	503205	+	ssdH_00420		Nitroreductase family protein	RefSeq:WP_311738668.1, SO:0001217, UniParc:UPI0019D7F9FE, UniRef:UniRef100_UPI0019D7F9FE, UniRef:UniRef50_Q2G001, UniRef:UniRef90_A0A380G9J0
HGW2412	cds	503335	503655	-	ssdH_00421		Thioredoxin	RefSeq:WP_065354456.1, SO:0001217, UniParc:UPI000806380B, UniRef:UniRef100_A0A2P5JCG5, UniRef:UniRef50_W9AEG0, UniRef:UniRef90_A0A380GBT3
HGW2412	cds	503939	504295	+	ssdH_00422		Arsenate reductase	RefSeq:WP_031253623.1, SO:0001217, UniParc:UPI0004CE8AE3, UniRef:UniRef100_A0A1B1P2W4, UniRef:UniRef50_A0A1D4Q7A2, UniRef:UniRef90_A0A380GAR4
HGW2412	cds	504369	504749	+	ssdH_00423	gcvH	glycine cleavage system protein GcvH	GO:0005960, GO:0019464, RefSeq:WP_014614456.1, SO:0001217, UniParc:UPI0001F6BDEC, UniRef:UniRef100_A0A2A4GVB8, UniRef:UniRef50_Q65F75, UniRef:UniRef90_A0A380G8E3
HGW2412	cds	504828	505223	+	ssdH_00424		Toprim domain-containing protein	RefSeq:WP_070407540.1, SO:0001217, UniParc:UPI00089DBFD5, UniRef:UniRef100_UPI00089DBFD5, UniRef:UniRef50_A0A1W7A9U2, UniRef:UniRef90_S2XSL4
HGW2412	cds	505189	505506	+	ssdH_00425		Thioredoxin	RefSeq:WP_014614454.1, SO:0001217, UniParc:UPI0001F6BDEE, UniRef:UniRef100_A0A166RBB5, UniRef:UniRef50_Q2FZZ3, UniRef:UniRef90_A0A380GA93
HGW2412	ncRNA-region	505544	505653	+			SAM riboswitch aptamer (S box leader)	RFAM:RF00162, SO:0000140
HGW2412	cds	505749	506777	+	ssdH_00426		ABC transporter ATP-binding protein	RefSeq:WP_014614452.1, SO:0001217, UniParc:UPI0001F6BE61, UniRef:UniRef100_A0A3D8YMP9, UniRef:UniRef50_Q99VG8, UniRef:UniRef90_A0A380GAG0
HGW2412	cds	506770	507465	+	ssdH_00427		ABC transmembrane type-1 domain-containing protein	RefSeq:WP_014614451.1, SO:0001217, UniParc:UPI0001F6BE62, UniRef:UniRef100_A0A2P5JCG3, UniRef:UniRef50_O32168, UniRef:UniRef90_S2XL10
HGW2412	cds	507485	508306	+	ssdH_00428		Lipoprotein	KEGG:K02073, RefSeq:WP_014614450.1, SO:0001217, UniParc:UPI0001F6BE63, UniRef:UniRef100_A0A166RBD8, UniRef:UniRef50_A0A380G8D6, UniRef:UniRef90_A0A380G8D6
HGW2412	cds	508435	509253	+	ssdH_00429		Lipoprotein	KEGG:K02073, RefSeq:WP_014614449.1, SO:0001217, UniParc:UPI0001F6BE64, UniRef:UniRef100_A0A3D8YMQ6, UniRef:UniRef50_A0A380G8D6, UniRef:UniRef90_A0A380GAU5
HGW2412	cds	509551	510411	-	ssdH_00430		DUF368 domain-containing protein	KEGG:K08974, RefSeq:WP_311738669.1, SO:0001217, UniParc:UPI0019E7D24C, UniRef:UniRef100_UPI0019E7D24C, UniRef:UniRef50_Q2FZY8, UniRef:UniRef90_A0A317YYM2
HGW2412	cds	510709	511479	+	ssdH_00431	sufC	Fe-S cluster assembly ATPase SufC	COG:COG0396, COG:O, GO:0005524, GO:0016226, RefSeq:WP_014614447.1, SO:0001217, UniParc:UPI0001F6BE66, UniRef:UniRef100_A0A166RBF7, UniRef:UniRef50_A0A1G4NXF9, UniRef:UniRef90_A0A166RBF7
HGW2412	cds	511501	512808	+	ssdH_00432	sufD	Fe-S cluster assembly protein SufD	GO:0016226, KEGG:K09015, RefSeq:WP_014614446.1, SO:0001217, UniParc:UPI0001FFB0A8, UniRef:UniRef100_UPI0001FFB0A8, UniRef:UniRef50_O32165, UniRef:UniRef90_A0A380GAQ1
HGW2412	cds	512837	514078	+	ssdH_00433		Cysteine desulfurase	RefSeq:WP_014614445.1, SO:0001217, UniParc:UPI0001F6BE68, UniRef:UniRef100_A0A1B1P2U9, UniRef:UniRef50_Q9K7A0, UniRef:UniRef90_A0A380G8D3
HGW2412	cds	514068	514517	+	ssdH_00434	sufU	Fe-S cluster assembly sulfur transfer protein SufU	GO:0005198, GO:0016226, RefSeq:WP_014614444.1, SO:0001217, UniParc:UPI0001F6BE69, UniRef:UniRef100_A0A161UEN6, UniRef:UniRef50_O32163, UniRef:UniRef90_A0A240BZF3
HGW2412	cds	514615	516012	+	ssdH_00435	sufB	Fe-S cluster assembly protein SufB	COG:COG0719, COG:O, GO:0016226, RefSeq:WP_014614443.1, SO:0001217, UniParc:UPI0001F6BE6A, UniRef:UniRef100_A0A499SQI6, UniRef:UniRef50_O32162, UniRef:UniRef90_Q2FZY3
HGW2412	cds	516080	517129	-	ssdH_00436		Integrase	RefSeq:WP_129955908.1, SO:0001217, UniParc:UPI00102012A7, UniRef:UniRef100_UPI00102012A7, UniRef:UniRef50_A0A1J0MFM2, UniRef:UniRef90_A0A1J0MFM2
HGW2412	cds	517190	518023	-	ssdH_00437		DUF5067 domain-containing protein	RefSeq:WP_100007523.1, SO:0001217, UniParc:UPI000C1B97C5, UniRef:UniRef100_UPI000C1B97C5, UniRef:UniRef50_A0A380GB54, UniRef:UniRef90_A0A8H9BZ64
HGW2412	cds	518036	518203	-	ssdH_00438		hypothetical protein	RefSeq:WP_019165842.1, SO:0001217, UniParc:UPI0002E268B4, UniRef:UniRef100_A0A9E7QUG6, UniRef:UniRef90_A0A3D8YJA1
HGW2412	cds	518215	518919	-	ssdH_00439		Peptidase S24	RefSeq:WP_100007522.1, SO:0001217, UniParc:UPI000C1C22F8, UniRef:UniRef100_UPI000C1C22F8, UniRef:UniRef50_A0A317ZBE5, UniRef:UniRef90_A0A317ZBE5
HGW2412	cds	519082	519324	+	ssdH_00440		DUF739 domain-containing protein	RefSeq:WP_100007521.1, SO:0001217, UniParc:UPI000C1C2144, UniRef:UniRef100_UPI000C1C2144, UniRef:UniRef50_Q9G038, UniRef:UniRef90_A0A317ZDB2
HGW2412	cds	519336	519779	+	ssdH_00441		Phage protein	RefSeq:WP_100007520.1, SO:0001217, UniParc:UPI000C1BF128, UniRef:UniRef100_UPI000C1BF128, UniRef:UniRef50_A0AAE5M2V9, UniRef:UniRef90_A0A1J0MFP1
HGW2412	cds	519810	520529	+	ssdH_00442		BRO family protein	RefSeq:WP_100007519.1, SO:0001217, UniParc:UPI000C1C41F3, UniRef:UniRef100_UPI000C1C41F3, UniRef:UniRef50_A0A976SFH7, UniRef:UniRef90_UPI000C1C41F3
HGW2412	cds	520526	520750	+	ssdH_00443		Phage protein	RefSeq:WP_015728800.1, SO:0001217, UniParc:UPI0001F6BE75, UniRef:UniRef100_A0A1J0MF03, UniRef:UniRef50_A0A2T4KT07, UniRef:UniRef90_A0A499SS64
HGW2412	cds	520738	520914	+	ssdH_00444		Phage protein	RefSeq:WP_180754194.1, SO:0001217, UniParc:UPI0015DFE5FC, UniRef:UniRef100_UPI0015DFE5FC, UniRef:UniRef50_A0A380G8M7, UniRef:UniRef90_A0AAQ0IFM1
HGW2412	cds	520997	521257	+	ssdH_00445		Phi PVL-like protein	RefSeq:WP_019167936.1, SO:0001217, UniParc:UPI000314298B, UniRef:UniRef100_A0A380GBI5, UniRef:UniRef50_A0A317Z948, UniRef:UniRef90_A0A1J0MFD3
HGW2412	cds	521269	521493	+	ssdH_00446		Phage protein	RefSeq:WP_019167935.1, SO:0001217, UniParc:UPI0002DC2E27, UniRef:UniRef100_A0A499SHT2, UniRef:UniRef50_A0A494W9U5, UniRef:UniRef90_A0A494W9U5
HGW2412	cds	521477	521962	+	ssdH_00447		Siphovirus Gp157 family protein	RefSeq:WP_275322495.1, SO:0001217, UniParc:UPI0010C4857A, UniRef:UniRef100_A0A499SMW3, UniRef:UniRef50_A0A418IRC9, UniRef:UniRef90_A0A1J0MFG4
HGW2412	cds	521963	522631	+	ssdH_00448		Single-stranded DNA-binding protein	RefSeq:WP_187535835.1, SO:0001217, UniParc:UPI001655C86A, UniRef:UniRef100_UPI001655C86A, UniRef:UniRef50_A0A494WA62, UniRef:UniRef90_A0A494WIZ9
HGW2412	cds	522631	523068	+	ssdH_00449		Single-stranded DNA-binding protein	SO:0001217, UniRef:UniRef50_Q5HJ26, UniRef:UniRef90_A0A380G876
HGW2412	cds	523252	523932	+	ssdH_00450		DUF968 domain-containing protein	SO:0001217, UniRef:UniRef50_A9CR65, UniRef:UniRef90_A0A317ZD05
HGW2412	cds	523919	524242	+	ssdH_00451		hypothetical protein	RefSeq:WP_100008595.1, SO:0001217, UniParc:UPI000C1C1455, UniRef:UniRef100_UPI000C1C1455, UniRef:UniRef50_A0A6N2YMN6, UniRef:UniRef90_UPI0012D2CAD1
HGW2412	cds	524103	524519	-	ssdH_00452		Phage protein	SO:0001217, UniParc:UPI0010B09FF6, UniRef:UniRef100_A0A494WIT4, UniRef:UniRef50_A0A7Z1SDC9, UniRef:UniRef90_A0A494WIT4
HGW2412	cds	524569	525309	+	ssdH_00453		Conserved phage C-terminus (Phg_2220_C)	RefSeq:WP_168295455.1, SO:0001217, UniParc:UPI0010B91C8B, UniRef:UniRef100_A0A494WCK7, UniRef:UniRef50_A0A1J0MGB2, UniRef:UniRef90_A0A380GBE2
HGW2412	cds	525312	526088	+	ssdH_00454		Putative phage DnaC-like protein	RefSeq:WP_100008597.1, SO:0001217, UniParc:UPI000C1C5521, UniRef:UniRef100_A0A494WE92, UniRef:UniRef50_A0A380G9X3, UniRef:UniRef90_A0A380GCK4
HGW2412	cds	526082	526261	+	ssdH_00455		Phage protein	RefSeq:WP_110165146.1, SO:0001217, UniParc:UPI000D72F903, UniRef:UniRef100_A0A494WCY7, UniRef:UniRef50_A0A380G807, UniRef:UniRef90_A0A380G807
HGW2412	cds	526367	526696	+	ssdH_00456	rusA	RusA family crossover junction endodeoxyribonuclease	SO:0001217, UniRef:UniRef50_A0A9X0PHC9, UniRef:UniRef90_UPI002B47167D
HGW2412	cds	526680	526898	+	ssdH_00457		EF-hand domain-containing protein	RefSeq:WP_063282627.1, SO:0001217, UniParc:UPI0007AE7BD4, UniRef:UniRef100_UPI0007AE7BD4, UniRef:UniRef50_A0A1J0MFH2, UniRef:UniRef90_A0A1J0MFH2
HGW2412	cds	526909	527217	+	ssdH_00458		Phage protein	RefSeq:WP_063282628.1, SO:0001217, UniParc:UPI0007AE5358, UniRef:UniRef100_UPI0007AE5358, UniRef:UniRef50_A0A3D8YJA8, UniRef:UniRef90_A0A1J0MF90
HGW2412	cds	527214	527375	+	ssdH_00459		Phage protein	RefSeq:WP_168295458.1, SO:0001217, UniParc:UPI0006BDBADD, UniRef:UniRef100_UPI0006BDBADD, UniRef:UniRef50_A0A494WEI9, UniRef:UniRef90_UPI00288432ED
HGW2412	cds	527372	527623	+	ssdH_00460		Phage protein	RefSeq:WP_060830227.1, SO:0001217, UniParc:UPI000764BCF5, UniRef:UniRef100_A0A494WD99, UniRef:UniRef50_A0A494WD99, UniRef:UniRef90_A0A494WD99
HGW2412	cds	527613	528065	+	ssdH_00461		DUF3310 domain-containing protein	RefSeq:WP_311738680.1, SO:0001217, UniParc:UPI0027F4EECD, UniRef:UniRef100_UPI0027F4EECD, UniRef:UniRef50_A0A499SJK9, UniRef:UniRef90_A0A499SJK9
HGW2412	cds	528086	528271	+	ssdH_00462		Phage protein	RefSeq:WP_311738682.1, SO:0001217, UniParc:UPI0027FFBBA6, UniRef:UniRef100_UPI0027FFBBA6, UniRef:UniRef50_A0A2A4GV64, UniRef:UniRef90_A0A3D8YK44
HGW2412	cds	528268	528663	+	ssdH_00463	yopX	YopX family protein	RefSeq:WP_311738683.1, SO:0001217, UniParc:UPI0027F5026D, UniRef:UniRef100_UPI0027F5026D, UniRef:UniRef50_A0A345APD0, UniRef:UniRef90_UPI0027F5026D
HGW2412	cds	528796	529008	+	ssdH_00464		hypothetical protein	RefSeq:WP_311738684.1, SO:0001217, UniParc:UPI0027F84F93, UniRef:UniRef100_UPI0027F84F93, UniRef:UniRef50_A0A499SJ34, UniRef:UniRef90_UPI001D180456
HGW2412	cds	529005	529406	+	ssdH_00465		Phage protein	SO:0001217, UniRef:UniRef50_A0A3D8YL14, UniRef:UniRef90_A0A372DYN3
HGW2412	cds	529406	529621	+	ssdH_00466		Cytosolic protein	RefSeq:WP_065354485.1, SO:0001217, UniParc:UPI0008063AD9, UniRef:UniRef100_A0A499SSL8, UniRef:UniRef50_A0A3E0IPJ4, UniRef:UniRef90_A0A380GBN2
HGW2412	cds	529622	529783	+	ssdH_00467		Phage protein	RefSeq:WP_168250661.1, SO:0001217, UniParc:UPI0006BDF5C4, UniRef:UniRef100_UPI0006BDF5C4, UniRef:UniRef50_M9NSV7, UniRef:UniRef90_A0A380GAT5
HGW2412	cds	529800	530111	+	ssdH_00468		Phage protein	RefSeq:WP_060830222.1, SO:0001217, UniParc:UPI0006BE099B, UniRef:UniRef100_UPI0006BE099B, UniRef:UniRef50_A0A380G9R0, UniRef:UniRef90_A0A317YVA1
HGW2412	cds	530104	530592	+	ssdH_00469		Deoxyuridine triphosphate nucleotidohydrolase	RefSeq:WP_311738687.1, SO:0001217, UniParc:UPI0027EFE892, UniRef:UniRef100_UPI0027EFE892, UniRef:UniRef50_A0A0D0QTM6, UniRef:UniRef90_A0A1J0MF52
HGW2412	cds	530629	531093	+	ssdH_00470		Methyltransferase domain	RefSeq:WP_199597728.1, SO:0001217, UniParc:UPI0018F6DFC9, UniRef:UniRef100_UPI0018F6DFC9, UniRef:UniRef50_A0A380G7E0, UniRef:UniRef90_A0A380G7E0
HGW2412	cds	531090	531278	+	ssdH_00471		ORF063	RefSeq:WP_100004548.1, SO:0001217, UniParc:UPI000C1BC792, UniRef:UniRef100_UPI000C1BC792, UniRef:UniRef50_A0A1J0MFI3, UniRef:UniRef90_Q4ZD32
HGW2412	cds	531275	531445	+	ssdH_00472	rinB	transcriptional activator RinB	RefSeq:WP_100004549.1, SO:0001217, UniParc:UPI000C1BDF35, UniRef:UniRef100_UPI000C1BDF35, UniRef:UniRef50_A0A653ZBR0, UniRef:UniRef90_UPI000C1C1129
HGW2412	cds	531445	531597	+	ssdH_00473		Phage protein	RefSeq:WP_179292371.1, SO:0001217, UniParc:UPI0015C9DE06, UniRef:UniRef100_UPI0015C9DE06, UniRef:UniRef50_A0A380GBP6, UniRef:UniRef90_UPI0015C7A39F
HGW2412	cds	531600	532019	+	ssdH_00474		Mobile-element-associated regulatory protein	RefSeq:WP_019168268.1, SO:0001217, UniParc:UPI0002D6275C, UniRef:UniRef100_A0A380GB27, UniRef:UniRef50_A0A380GB27, UniRef:UniRef90_A0A380GB27
HGW2412	cds	532318	532806	+	ssdH_00475		Phage terminase small subunit	RefSeq:WP_065354587.1, SO:0001217, UniParc:UPI00080622FC, UniRef:UniRef100_UPI00080622FC, UniRef:UniRef50_A0A0C6DXA2, UniRef:UniRef90_A0A380G933
HGW2412	cds	532790	534055	+	ssdH_00476		PBSX family phage terminase large subunit	KEGG:K06909, RefSeq:WP_100007502.1, SO:0001217, UniParc:UPI000C1C11FB, UniRef:UniRef100_UPI000C1C11FB, UniRef:UniRef50_P54308, UniRef:UniRef90_A0A380G9D0
HGW2412	cds	534110	535474	+	ssdH_00477		phage portal protein	GO:0005198, GO:0046798, GO:0051027, SO:0001217, UniRef:UniRef50_Q4L3W1, UniRef:UniRef90_A0A380G7Y4
HGW2412	cds	535443	536393	+	ssdH_00478		Phage minor head protein	RefSeq:WP_100007504.1, SO:0001217, UniParc:UPI000C1C6B57, UniRef:UniRef100_UPI000C1C6B57, UniRef:UniRef50_Q4L3W2, UniRef:UniRef90_A0A380GA99
HGW2412	cds	536397	536573	+	ssdH_00479		hypothetical protein	RefSeq:WP_180754192.1, SO:0001217, UniParc:UPI0015DDFC51, UniRef:UniRef100_UPI0015DDFC51, UniRef:UniRef50_UPI001932548C, UniRef:UniRef90_UPI001932548C
HGW2412	cds	536688	537281	+	ssdH_00480		Phage minor structural protein GP20	RefSeq:WP_100002569.1, SO:0001217, UniParc:UPI000C1C10F7, UniRef:UniRef100_A0A8H9BVW3, UniRef:UniRef50_A0A2K3YWA9, UniRef:UniRef90_A0A8H9BVW3
HGW2412	cds	537302	538138	+	ssdH_00481		N4-gp56 family major capsid protein	GO:0019028, RefSeq:WP_100002566.1, SO:0001217, UniParc:UPI000C1C5988, UniRef:UniRef100_UPI000C1C5988, UniRef:UniRef50_A9CRA7, UniRef:UniRef90_A0A380G847
HGW2412	cds	538155	538439	+	ssdH_00482		Rho termination factor domain-containing protein	RefSeq:WP_019167202.1, SO:0001217, UniParc:UPI0002DE008A, UniRef:UniRef100_A0A380GBN6, UniRef:UniRef50_A0A380GBN6, UniRef:UniRef90_A0A380GBN6
HGW2412	cds	538439	538735	+	ssdH_00483		Putative phage DNA-packaging protein	RefSeq:WP_019167201.1, SO:0001217, UniParc:UPI00031E01D6, UniRef:UniRef100_A0A8H9BYN4, UniRef:UniRef50_Q4L3W6, UniRef:UniRef90_A0A380GAD9
HGW2412	cds	538737	539072	+	ssdH_00484		phage head closure protein	GO:0005198, GO:0019068, GO:0044423, RefSeq:WP_100007505.1, SO:0001217, UniParc:UPI000C1BB871, UniRef:UniRef100_UPI000C1BB871, UniRef:UniRef50_Q4L3W7, UniRef:UniRef90_A0A380G922
HGW2412	cds	539059	539472	+	ssdH_00485		HK97-gp10 family putative phage morphogenesis protein	RefSeq:WP_100007506.1, SO:0001217, UniParc:UPI000C1BA85C, UniRef:UniRef100_UPI000C1BA85C, UniRef:UniRef50_A0A0C2HK41, UniRef:UniRef90_Q4ZCE4
HGW2412	cds	539483	539905	+	ssdH_00486		Phage protein	RefSeq:WP_100007507.1, SO:0001217, UniParc:UPI000C1C64D8, UniRef:UniRef100_UPI00218ACEB5, UniRef:UniRef50_A0A7D7EZP9, UniRef:UniRef90_A0A380G952
HGW2412	cds	539910	540506	+	ssdH_00487		Phage protein	RefSeq:WP_065354579.1, SO:0001217, UniParc:UPI0008063F2E, UniRef:UniRef100_UPI0008063F2E, UniRef:UniRef50_A0A380GBL2, UniRef:UniRef90_A0A380GBL2
HGW2412	cds	540567	541064	+	ssdH_00488		Phage tail protein	RefSeq:WP_100002557.1, SO:0001217, UniParc:UPI000C1C60BC, UniRef:UniRef100_UPI000C1C60BC, UniRef:UniRef50_A0A2K3YXJ0, UniRef:UniRef90_A0A8H9BVJ0
HGW2412	cds	541133	541414	+	ssdH_00489		Phage protein	RefSeq:WP_019166741.1, SO:0001217, UniParc:UPI000382128E, UniRef:UniRef100_UPI000382128E, UniRef:UniRef50_A0A2K3YWB9, UniRef:UniRef90_A0A8H9EPM4
HGW2412	cds	541417	544410	+	ssdH_00490		Terminase	RefSeq:WP_100007508.1, SO:0001217, UniParc:UPI000C1C7BF2, UniRef:UniRef100_UPI000C1C7BF2, UniRef:UniRef50_Q4L3X3, UniRef:UniRef90_A0A8H9EQK0
HGW2412	cds	544428	545342	+	ssdH_00491		Phage tail protein	RefSeq:WP_100007509.1, SO:0001217, UniParc:UPI000C1B8E08, UniRef:UniRef100_UPI000C1B8E08, UniRef:UniRef50_Q4ZCD7, UniRef:UniRef90_A0A380G838
HGW2412	cds	545351	546853	+	ssdH_00492		Tail spike domain-containing protein	RefSeq:WP_100002549.1, SO:0001217, UniParc:UPI000C1C2434, UniRef:UniRef100_UPI000C1C2434, UniRef:UniRef50_A0A2K3YWD5, UniRef:UniRef90_A0A8H9EQ49
HGW2412	cds	546856	548811	+	ssdH_00493		Right handed beta helix domain-containing protein	RefSeq:WP_096535917.1, SO:0001217, UniParc:UPI000BBC4163, UniRef:UniRef100_A0A8H9EPD4, UniRef:UniRef50_B9DJC5, UniRef:UniRef90_A0A8H9EPD4
HGW2412	cds	548813	550312	+	ssdH_00494		DUF2479 domain-containing protein	RefSeq:WP_100002545.1, SO:0001217, UniParc:UPI000C1BF89E, UniRef:UniRef100_UPI000C1BF89E, UniRef:UniRef50_A0A9X0PH55, UniRef:UniRef90_A0A8H9ETP9
HGW2412	cds	550312	550737	+	ssdH_00495		tail fiber protein	RefSeq:WP_096535913.1, SO:0001217, UniParc:UPI000BBC48DF, UniRef:UniRef100_UPI000BBC48DF, UniRef:UniRef50_A0A380GBA5, UniRef:UniRef90_A0A8H9BVV2
HGW2412	cds	550739	550888	+	ssdH_00496	xkdX	XkdX family protein	RefSeq:WP_019166734.1, SO:0001217, UniParc:UPI0002EC0564, UniRef:UniRef100_A0A8H9BWA2, UniRef:UniRef50_A0A2Z4PZ93, UniRef:UniRef90_A0A8H9BWA2
HGW2412	cds	550940	551227	+	ssdH_00497		DUF2951 domain-containing protein	SO:0001217, UniRef:UniRef50_A0A059T679, UniRef:UniRef90_A0A499SI34
HGW2412	cds	551355	553241	+	ssdH_00498		Phage-related cell wall hydrolase	RefSeq:WP_100007511.1, SO:0001217, UniParc:UPI000C1C627B, UniRef:UniRef100_UPI000C1C627B, UniRef:UniRef50_Q2FX73, UniRef:UniRef90_A0A380GAF8
HGW2412	cds	553250	554311	+	ssdH_00499		DUF2479 domain-containing protein	RefSeq:WP_100002541.1, SO:0001217, UniParc:UPI000C1C56DD, UniRef:UniRef100_UPI000C1C56DD, UniRef:UniRef50_A0A8H9BVR3, UniRef:UniRef90_A0A8H9BVR3
HGW2412	cds	554324	554650	+	ssdH_00500		hypothetical protein	RefSeq:WP_065354567.1, SO:0001217, UniParc:UPI0008060EE8, UniRef:UniRef100_UPI0008060EE8, UniRef:UniRef50_A0A8H9BUN6, UniRef:UniRef90_A0A8H9BUN6
HGW2412	cds	554643	554786	+	ssdH_00501	xkdX	XkdX family protein	SO:0001217, UniRef:UniRef50_H9A137, UniRef:UniRef90_A0A8H9BZ60
HGW2412	cds	554852	555157	+	ssdH_00502		phage holin	GO:0140911, RefSeq:WP_065354565.1, SO:0001217, UniParc:UPI0008061B88, UniRef:UniRef100_A0A8H9BXD9, UniRef:UniRef50_M1T2Y5, UniRef:UniRef90_A0A8H9BXD9
HGW2412	cds	555171	556559	+	ssdH_00503		CHAP domain-containing protein	EC:3.5.1.28, KEGG:K01448, RefSeq:WP_203216897.1, SO:0001217, UniParc:UPI001931874D, UniRef:UniRef100_UPI001931874D, UniRef:UniRef50_Q2FYD8, UniRef:UniRef90_A0A8H9BVH9
HGW2412	cds	556812	557729	+	ssdH_00504		hypothetical protein	RefSeq:WP_100002536.1, SO:0001217, UniParc:UPI000C1C763D, UniRef:UniRef100_UPI000C1C763D, UniRef:UniRef50_A0A499SS14, UniRef:UniRef90_A0A499SS14
HGW2412	cds	557731	558210	+	ssdH_00505		hypothetical protein	RefSeq:WP_100002533.1, SO:0001217, UniParc:UPI000C1BA316, UniRef:UniRef100_A0A499SJ64, UniRef:UniRef50_A0A499SJ64, UniRef:UniRef90_A0A499SJ64
HGW2412	cds	558643	558927	+	ssdH_00506		Protease	RefSeq:WP_115807308.1, SO:0001217, UniParc:UPI000E27F989, UniRef:UniRef100_UPI000E27F989, UniRef:UniRef50_A0A317YWF2, UniRef:UniRef90_A0A317YWF2
HGW2412	cds	559217	560215	+	ssdH_00507		Hemolysin	RefSeq:WP_014614441.1, SO:0001217, UniParc:UPI0001F6BE26, UniRef:UniRef100_A0A499SS88, UniRef:UniRef50_Q49W59, UniRef:UniRef90_A0A2A4GUX0
HGW2412	cds	560474	560818	+	ssdH_00508		nitronate monooxygenase	RefSeq:WP_049773668.1, SO:0001217, UniParc:UPI000674E65D, UniRef:UniRef100_UPI000674E65D, UniRef:UniRef50_UPI0028FD9C56, UniRef:UniRef90_UPI00288A60EE
HGW2412	cds	561125	561247	+	ssdH_00509		hypothetical protein
HGW2412	cds	561280	561987	-	ssdH_00510		Alpha/beta hydrolase	RefSeq:WP_014614439.1, SO:0001217, UniParc:UPI0001F6BE2B, UniRef:UniRef100_A0A2A4EFH6, UniRef:UniRef50_S2XM01, UniRef:UniRef90_A0A2A4EFH6
HGW2412	cds	562111	562959	+	ssdH_00511		Cytosolic protein	RefSeq:WP_063278565.1, SO:0001217, UniParc:UPI0007AEC5DA, UniRef:UniRef100_UPI0007AEC5DA, UniRef:UniRef50_A0A0A8JCS6, UniRef:UniRef90_A0A2A4GUB8
HGW2412	cds	562974	563798	+	ssdH_00512		putative membrane transporter protein	SO:0001217, UniParc:UPI0001F6BE2D, UniRef:UniRef100_A0A1B1P2R8, UniRef:UniRef50_A0A7U7PY32, UniRef:UniRef90_A0A380GBR4
HGW2412	cds	563815	565134	+	ssdH_00513		5-nucleotidase/2,3-cyclic phosphodiesterase	RefSeq:WP_014614436.1, SO:0001217, UniParc:UPI0001FFB0A5, UniRef:UniRef100_A0A166RBM8, UniRef:UniRef50_A0A2I7Y753, UniRef:UniRef90_A0A380GAP1
HGW2412	cds	565220	566137	+	ssdH_00514	lipA	lipoyl synthase	COG:COG0320, COG:H, EC:2.8.1.8, GO:0005737, GO:0009107, GO:0016992, GO:0046872, GO:0051539, GO:1904047, KEGG:K03644, RefSeq:WP_014614435.1, SO:0001217, UniParc:UPI0001F6BE2F, UniRef:UniRef100_A0A2A4HDH4, UniRef:UniRef50_Q2FZX4, UniRef:UniRef90_Q2FZX4
HGW2412	cds	566156	566521	+	ssdH_00515		DUF1027 domain-containing protein	RefSeq:WP_014614434.1, SO:0001217, UniParc:UPI0001F6BE30, UniRef:UniRef100_A0A2A4GUA2, UniRef:UniRef50_S2XM05, UniRef:UniRef90_A0AAC9RV38
HGW2412	cds	567149	567415	-	ssdH_00516		DUF3055 domain-containing protein	RefSeq:WP_014614433.1, SO:0001217, UniParc:UPI0001FFB0A4, UniRef:UniRef100_A0A317ZEJ4, UniRef:UniRef50_Q2FZX2, UniRef:UniRef90_S2Y662
HGW2412	cds	567471	567947	+	ssdH_00517		DUF86-containing protein	SO:0001217, UniParc:UPI0001F6BE32, UniRef:UniRef100_A0A1B1P2Q5, UniRef:UniRef50_A0A077UTM6, UniRef:UniRef90_A0A2A4GUC0
HGW2412	cds	567951	568736	+	ssdH_00518		Acid sugar phosphatase	RefSeq:WP_063278561.1, SO:0001217, UniParc:UPI0007AE7828, UniRef:UniRef100_UPI0007AE7828, UniRef:UniRef50_Q2FZX0, UniRef:UniRef90_A0A380G8I8
HGW2412	cds	568743	569708	+	ssdH_00519		Glyoxylate reductase	RefSeq:WP_014614430.1, SO:0001217, UniParc:UPI0001F6BE34, UniRef:UniRef100_A0A166SLH6, UniRef:UniRef50_A0A1W7ABE9, UniRef:UniRef90_A0A380G8B4
HGW2412	cds	570293	570535	-	ssdH_00520	nifU	NIF system FeS cluster assembly NifU C-terminal domain-containing protein	COG:COG0694, COG:O, RefSeq:WP_014614429.1, SO:0001217, UniParc:UPI0001F6BE35, UniRef:UniRef100_A0A2A4GUV4, UniRef:UniRef50_I0JQ31, UniRef:UniRef90_Q2FZW2
HGW2412	cds	570639	570977	+	ssdH_00521		DUF1462 domain-containing protein	RefSeq:WP_014614428.1, SO:0001217, UniParc:UPI0001F6BE36, UniRef:UniRef100_A0A2P5PGA3, UniRef:UniRef50_A0A0H3JTK4, UniRef:UniRef90_A0A2P5PGA3
HGW2412	cds	571328	572392	-	ssdH_00522		Type II NADH:quinone oxidoreductase	RefSeq:WP_114281558.1, SO:0001217, UniParc:UPI000DF34FD9, UniRef:UniRef100_UPI000DF34FD9, UniRef:UniRef50_A0A239ZU84, UniRef:UniRef90_A0A240C007
HGW2412	cds	572683	572919	+	ssdH_00523		UPF0349 protein HMPREF1208_00335	RefSeq:WP_014614426.1, SO:0001217, UniParc:UPI0001F6BE38, UniRef:UniRef100_A0A166RC05, UniRef:UniRef50_A4ISE9, UniRef:UniRef90_S2YMM2
HGW2412	cds	572932	573291	+	ssdH_00524	hesB	HesB domain protein	RefSeq:WP_014614425.1, SO:0001217, UniParc:UPI0001F6BE39, UniRef:UniRef100_A0A2A4GTG1, UniRef:UniRef50_Q49W79, UniRef:UniRef90_A0A380G8B2
HGW2412	cds	573712	574914	+	ssdH_00525		Type II NADH:quinone oxidoreductase	RefSeq:WP_199570087.1, SO:0001217, UniParc:UPI0018F62ACD, UniRef:UniRef100_UPI0018F62ACD, UniRef:UniRef50_Q2FZV7, UniRef:UniRef90_A0A380GAV8
HGW2412	cds	575179	576666	+	ssdH_00526		putative cytosol aminopeptidase	RefSeq:WP_063278562.1, SO:0001217, UniParc:UPI0007AE6EA4, UniRef:UniRef100_A0A2P5JCD1, UniRef:UniRef50_B9DIX2, UniRef:UniRef90_A0A317ZB07
HGW2412	cds	576804	578117	+	ssdH_00527		Na+/H+ antiporter family protein	SO:0001217, UniRef:UniRef50_Q2FZV5, UniRef:UniRef90_A0A380GAC7
HGW2412	cds	578141	578518	+	ssdH_00528		Thioesterase family protein	RefSeq:WP_015728863.1, SO:0001217, UniParc:UPI0001F6BE3D, UniRef:UniRef100_A0A3D8ZAJ1, UniRef:UniRef50_A0A090LQF4, UniRef:UniRef90_A0A380G8H5
HGW2412	cds	579455	579811	-	ssdH_00529		Na+/H+ antiporter subunit G1	RefSeq:WP_014614420.1, SO:0001217, UniParc:UPI0001F6BE3E, UniRef:UniRef100_A0A166NEF6, UniRef:UniRef50_Q2G2H9, UniRef:UniRef90_A0A166NEF6
HGW2412	cds	579789	580082	-	ssdH_00530		Na(+)/H(+) antiporter subunit F1	RefSeq:WP_014614419.1, SO:0001217, UniParc:UPI0001F6BE3F, UniRef:UniRef100_A0A166NEI1, UniRef:UniRef50_Q2G2H6, UniRef:UniRef90_A0A380G9F4
HGW2412	cds	580082	580561	-	ssdH_00531		Na+/H+ antiporter subunit E	RefSeq:WP_014614418.1, SO:0001217, UniParc:UPI0001F6BE40, UniRef:UniRef100_A0A2A4EFF8, UniRef:UniRef50_Q2G2H8, UniRef:UniRef90_A0A380GBP2
HGW2412	cds	580563	582062	-	ssdH_00532		Na+/H+ antiporter subunit D	GO:0008137, GO:0015297, GO:0042773, RefSeq:WP_014614417.1, SO:0001217, UniParc:UPI0001F6BE41, UniRef:UniRef100_A0A166NMX8, UniRef:UniRef50_Q2G2H7, UniRef:UniRef90_A0A380GAM3
HGW2412	cds	582052	582399	-	ssdH_00533	mnhC1	Na+/H+ antiporter Mnh1 subunit C	BlastRules:WP_000402803, GO:0006812, GO:0008324, RefSeq:WP_014614416.1, SO:0001217, UniParc:UPI0001F6BE42, UniRef:UniRef100_A0A2A4HDJ4, UniRef:UniRef50_O05260, UniRef:UniRef90_A0A0D6XQU7
HGW2412	cds	582399	582845	-	ssdH_00534		Monovalent cation/H+ antiporter subunit B	RefSeq:WP_014614415.1, SO:0001217, UniParc:UPI0001F6BE43, UniRef:UniRef100_A0A1B1P2L8, UniRef:UniRef50_Q5HQL1, UniRef:UniRef90_A0A380GAU3
HGW2412	cds	582808	585225	-	ssdH_00535		Na+/H+ antiporter subunit A	GO:0051139, GO:0098662, SO:0001217, UniRef:UniRef50_Q9K2S2, UniRef:UniRef90_A0A380GA52
HGW2412	cds	585352	585732	-	ssdH_00536		Kinase	KEGG:K06347, RefSeq:WP_014614413.1, SO:0001217, UniParc:UPI0001FFB05B, UniRef:UniRef100_A0A161UEK8, UniRef:UniRef50_A0A0M2NU22, UniRef:UniRef90_A0A161UEK8
HGW2412	cds	585806	586399	+	ssdH_00537		Peptidyl-prolyl cis-trans isomerase	RefSeq:WP_014614412.1, SO:0001217, UniParc:UPI0001F6BE46, UniRef:UniRef100_A0A2A4GTN9, UniRef:UniRef50_Q49W93, UniRef:UniRef90_A0A0D6XPP8
HGW2412	cds	586421	586681	+	ssdH_00538		DUF1871 domain-containing protein	RefSeq:WP_014614411.1, SO:0001217, UniParc:UPI0001FFB05A, UniRef:UniRef100_A0A166NN11, UniRef:UniRef50_B9DIW0, UniRef:UniRef90_A0A166NN11
HGW2412	cds	586865	588055	+	ssdH_00539	fmdA	formamidase	EC:3.5.1.49, GO:0004328, RefSeq:WP_037543542.1, SO:0001217, UniParc:UPI00055D3F67, UniRef:UniRef100_A0A317ZEZ4, UniRef:UniRef50_Q50228, UniRef:UniRef90_S2XSR0
HGW2412	cds	588055	588321	+	ssdH_00540		Zinc ribbon domain-containing protein	RefSeq:WP_014614409.1, SO:0001217, UniParc:UPI0001FFB058, UniRef:UniRef100_A0A166NEU0, UniRef:UniRef50_K9B2Q9, UniRef:UniRef90_A0A166NEU0
HGW2412	cds	588383	588583	-	ssdH_00541	cspA	Cold shock protein CspA	RefSeq:WP_014614408.1, SO:0001217, UniParc:UPI0001F6BE4A, UniRef:UniRef100_A0A2A4GYV2, UniRef:UniRef50_B9DW32, UniRef:UniRef90_A0A085UC93
HGW2412	cds	589157	589462	+	ssdH_00542		DUF3784 domain-containing protein	RefSeq:WP_037543527.1, SO:0001217, UniParc:UPI00055A2BEC, UniRef:UniRef100_A0A2A4EFD9, UniRef:UniRef50_A0A2A4EFD9, UniRef:UniRef90_A0A2A4EFD9
HGW2412	cds	589895	590284	-	ssdH_00543	ygs	S1 domain-containing post-transcriptional regulator Ygs	RefSeq:WP_014614406.1, SO:0001217, UniParc:UPI0001F6BE4C, UniRef:UniRef100_A0A166SKW0, UniRef:UniRef50_B9DIU9, UniRef:UniRef90_S2XL49
HGW2412	cds	590694	592238	+	ssdH_00544	pruA	L-glutamate gamma-semialdehyde dehydrogenase	EC:1.2.1.88, GO:0003842, GO:0006562, KEGG:K00294, RefSeq:WP_014614405.1, SO:0001217, UniParc:UPI0001FFB056, UniRef:UniRef100_A0A166SKV1, UniRef:UniRef50_P94391, UniRef:UniRef90_A0A166SKV1
HGW2412	cds	592414	593613	+	ssdH_00545		ornithine--oxo-acid transaminase	EC:2.6.1.13, GO:0004587, GO:0030170, KEGG:K00819, RefSeq:WP_096533207.1, SO:0001217, UniParc:UPI000BBBCB9E, UniRef:UniRef100_A0A317YQI2, UniRef:UniRef50_P38021, UniRef:UniRef90_A0A240BZB8
HGW2412	cds	593721	594965	+	ssdH_00546	gluD	NAD-specific glutamate dehydrogenase	COG:COG0334, COG:E, EC:1.4.1.2, GO:0004352, GO:0006520, GO:0006538, RefSeq:WP_014614403.1, SO:0001217, UniParc:UPI0001F6BE4F, UniRef:UniRef100_A0A161UEK0, UniRef:UniRef50_P39633, UniRef:UniRef90_Q5HHC7
HGW2412	cds	595278	596213	-	ssdH_00547		Glycerophosphodiester phosphodiesterase	RefSeq:WP_096533208.1, SO:0001217, UniParc:UPI000BBB8CEC, UniRef:UniRef100_UPI000BBB8CEC, UniRef:UniRef50_P37965, UniRef:UniRef90_A0A166NF04
HGW2412	cds	596451	597842	-	ssdH_00548	argH	argininosuccinate lyase	EC:4.3.2.1, GO:0004056, GO:0042450, KEGG:K01755, RefSeq:WP_096533209.1, SO:0001217, UniParc:UPI000BBB97EB, UniRef:UniRef100_UPI000BBB97EB, UniRef:UniRef50_A0A166NND0, UniRef:UniRef90_A0A166NND0
HGW2412	cds	597835	599037	-	ssdH_00549		argininosuccinate synthase	EC:6.3.4.5, GO:0004055, GO:0005524, GO:0006526, KEGG:K01940, RefSeq:WP_014614400.1, SO:0001217, UniParc:UPI0001F6BE52, UniRef:UniRef100_A0A3D8YKB9, UniRef:UniRef50_Q59491, UniRef:UniRef90_A0A3D8YKB9
HGW2412	cds	599230	600561	+	ssdH_00550		glucose-6-phosphate isomerase	EC:5.3.1.9, GO:0004347, GO:0006096, RefSeq:WP_014614399.1, SO:0001217, UniParc:UPI0001F6BE53, UniRef:UniRef100_A0A2A4GTD2, UniRef:UniRef50_Q5WDX0, UniRef:UniRef90_S2XSS1
HGW2412	cds	600805	601323	+	ssdH_00551	lepB	signal peptidase I	EC:3.4.21.89, GO:0004252, GO:0006465, GO:0009306, GO:0016020, KEGG:K03100, RefSeq:WP_172425806.1, SO:0001217, UniParc:UPI0003A5ECD7, UniRef:UniRef100_A0A7Z8ZK48, UniRef:UniRef50_A0A380GAP6, UniRef:UniRef90_A0A7Z8ZK48
HGW2412	cds	601342	601920	+	ssdH_00552	lepB	signal peptidase I	EC:3.4.21.89, GO:0004252, GO:0006465, GO:0009306, GO:0016020, RefSeq:WP_014614397.1, SO:0001217, UniParc:UPI0001F6BE55, UniRef:UniRef100_A0A161UC55, UniRef:UniRef50_Q5HHB9, UniRef:UniRef90_A0A9X0PE83
HGW2412	cds	602139	605603	+	ssdH_00553	addB	helicase-exonuclease AddAB subunit AddB	EC:3.1.-.-, EC:3.6.4.12, GO:0000724, GO:0004527, RefSeq:WP_096533210.1, SO:0001217, UniParc:UPI000BBCBE6E, UniRef:UniRef100_UPI000BBCBE6E, UniRef:UniRef50_Q2FZT6, UniRef:UniRef90_A0A380GBL6
HGW2412	cds	605600	609244	+	ssdH_00554	addA	helicase-exonuclease AddAB subunit AddA	EC:3.1.-.-, EC:3.6.4.12, EC:5.6.2.4, GO:0000724, GO:0003678, GO:0006302, GO:0016818, KEGG:K16898, RefSeq:WP_096533211.1, SO:0001217, UniParc:UPI000BBC88EC, UniRef:UniRef100_UPI000BBC88EC, UniRef:UniRef50_Q4L4Y3, UniRef:UniRef90_A0A380GAJ3
HGW2412	cds	609327	610232	+	ssdH_00555		Fumarylacetoacetase-like C-terminal domain-containing protein	RefSeq:WP_014614394.1, SO:0001217, UniParc:UPI0001F6BE58, UniRef:UniRef100_A0A2A4EFT3, UniRef:UniRef50_Q2FZT4, UniRef:UniRef90_S2XSS7
HGW2412	cds	610568	610957	+	ssdH_00556		UPF0344 protein DD902_11135	RefSeq:WP_014614393.1, SO:0001217, UniParc:UPI0001F6BE59, UniRef:UniRef100_A0A161UEJ0, UniRef:UniRef50_A0AAX0QW83, UniRef:UniRef90_A0A161UEJ0
HGW2412	cds	611061	612386	-	ssdH_00557		CoA-disulfide reductase	EC:1.8.1.14, GO:0016491, GO:0045454, KEGG:K08255, RefSeq:WP_014614391.1, SO:0001217, UniParc:UPI0001F6BE5B, UniRef:UniRef100_A0A166SKI5, UniRef:UniRef50_O52582, UniRef:UniRef90_A0A166SKI5
HGW2412	cds	612417	613241	-	ssdH_00558		Cof family hydrolase	EC:3.1.3.104, KEGG:K21064, RefSeq:WP_014614390.1, SO:0001217, UniParc:UPI0001FFB02B, UniRef:UniRef100_A0A166NFB2, UniRef:UniRef50_B9EAP4, UniRef:UniRef90_A0A380GA91
HGW2412	cds	613355	613663	+	ssdH_00559		MIP18 family-like domain-containing protein	RefSeq:WP_014614389.1, SO:0001217, UniParc:UPI0001F6BE5D, UniRef:UniRef100_A0A2A4GYW6, UniRef:UniRef50_Q49WB2, UniRef:UniRef90_K9APX1
HGW2412	cds	613933	615777	+	ssdH_00560		Putative acyltransferase	RefSeq:WP_096533212.1, SO:0001217, UniParc:UPI000BBC6E2D, UniRef:UniRef100_UPI000BBC6E2D, UniRef:UniRef50_Q2FV54, UniRef:UniRef90_A0A380G875
HGW2412	cds	616383	619004	+	ssdH_00561	clpB	ATP-dependent chaperone ClpB	GO:0005737, GO:0009408, GO:0042026, RefSeq:WP_014614386.1, SO:0001217, UniParc:UPI0001F6BE60, UniRef:UniRef100_A0A166SKD3, UniRef:UniRef50_Q8CPT5, UniRef:UniRef90_A0A166SKD3
HGW2412	cds	619372	620277	+	ssdH_00562		5'-nucleotidase, lipoprotein e(P4) family	GO:0009279, RefSeq:WP_014614385.1, SO:0001217, UniParc:UPI0001F6BE96, UniRef:UniRef100_A0A166SKC2, UniRef:UniRef50_B9DL66, UniRef:UniRef90_A0A2A4GYF4
HGW2412	cds	620428	620625	-	ssdH_00563		DUF2929 domain-containing protein	RefSeq:WP_014614384.1, SO:0001217, UniParc:UPI0001F6BE97, UniRef:UniRef100_A0A166SKB6, UniRef:UniRef50_Q2FZS1, UniRef:UniRef90_A0A166SKB6
HGW2412	cds	620775	621716	+	ssdH_00564		Beta-ketoacyl-[acyl-carrier-protein] synthase III	RefSeq:WP_014614383.1, SO:0001217, UniParc:UPI0001F6BE98, UniRef:UniRef100_A0A3D8YK13, UniRef:UniRef50_P68795, UniRef:UniRef90_S2YMR7
HGW2412	cds	621735	622979	+	ssdH_00565	fabF	beta-ketoacyl-ACP synthase II	EC:2.3.1.179, GO:0004315, GO:0006633, RefSeq:WP_014614382.1, SO:0001217, UniParc:UPI0001FFB029, UniRef:UniRef100_UPI0001FFB029, UniRef:UniRef50_A0A557QK78, UniRef:UniRef90_A0A085UE51
HGW2412	cds	623458	623835	-	ssdH_00566		DUF3899 domain-containing protein	RefSeq:WP_014614381.1, SO:0001217, UniParc:UPI0001F6BE9A, UniRef:UniRef100_A0A166NNU3, UniRef:UniRef50_A0A2A4GZA7, UniRef:UniRef90_A0A2A4GZA7
HGW2412	cds	624081	625007	+	ssdH_00567	opp3b	oligopeptide ABC transporter permease	GO:0043190, GO:0140359, RefSeq:WP_014614380.1, SO:0001217, UniParc:UPI0001F6BE9B, UniRef:UniRef100_A0A166NFK1, UniRef:UniRef50_S2Y6C6, UniRef:UniRef90_S2Y6C6
HGW2412	cds	625007	626068	+	ssdH_00568	opp3C	oligopeptide ABC transporter permease	GO:0043190, GO:0140359, RefSeq:WP_020220060.1, SO:0001217, UniParc:UPI00036AEE3C, UniRef:UniRef100_A0A3D8YK29, UniRef:UniRef50_B9DIT6, UniRef:UniRef90_A0A380GA80
HGW2412	cds	626083	627162	+	ssdH_00569		Oligopeptide transport ATP-binding protein	RefSeq:WP_014614378.1, SO:0001217, UniParc:UPI0001F6BE9D, UniRef:UniRef100_A0A166NNW7, UniRef:UniRef50_A0A380G8D7, UniRef:UniRef90_A0A380G8D7
HGW2412	cds	627155	628096	+	ssdH_00570	oppF	murein tripeptide/oligopeptide ABC transporter ATP binding protein OppF	EC:7.4.2.-, GO:0005524, GO:0015833, RefSeq:WP_037543504.1, SO:0001217, UniParc:UPI00055F6B81, UniRef:UniRef100_A0A7T7NX97, UniRef:UniRef50_A0A0Q3WR35, UniRef:UniRef90_A0A7T7NX97
HGW2412	cds	628119	629783	+	ssdH_00571		Oligopeptide ABC transporter periplasmic oligopeptide-binding protein	KEGG:K15580, RefSeq:WP_020220047.1, SO:0001217, UniParc:UPI00037E2AD5, UniRef:UniRef100_A0A2P5JG86, UniRef:UniRef50_S2XM61, UniRef:UniRef90_A0A380GAM1
HGW2412	cds	630396	631385	-	ssdH_00572	trpS	tryptophan--tRNA ligase	EC:6.1.1.2, GO:0000166, GO:0004830, GO:0005524, GO:0006436, RefSeq:WP_014614375.1, SO:0001217, UniParc:UPI0001FFB025, UniRef:UniRef100_A0A2P5JGA3, UniRef:UniRef50_P21656, UniRef:UniRef90_A0A380G9A8
HGW2412	cds	631697	632092	+	ssdH_00573	spxA	transcriptional regulator SpxA	COG:COG1393, COG:P, GO:0005737, GO:0045892, KEGG:K16509, RefSeq:WP_014614374.1, SO:0001217, UniParc:UPI0001F6BEA1, UniRef:UniRef100_A0A2A4HDY7, UniRef:UniRef50_O31602, UniRef:UniRef90_Q2G1U6
HGW2412	cds	632426	633124	+	ssdH_00574	mecA	adaptor protein MecA	KEGG:K16511, RefSeq:WP_014614373.1, SO:0001217, UniParc:UPI0001F6BEA2, UniRef:UniRef100_A0A166SJZ3, UniRef:UniRef50_P60184, UniRef:UniRef90_A0A166SJZ3
HGW2412	cds	633717	634808	+	ssdH_00575		Serine protease	RefSeq:WP_233536061.1, SO:0001217, UniParc:UPI001F387781, UniRef:UniRef100_UPI001F387781, UniRef:UniRef50_A0A8H9BVD3, UniRef:UniRef90_A0A8H9BVD3
HGW2412	cds	634827	635486	+	ssdH_00576		LPXTG cell wall anchor domain-containing protein	RefSeq:WP_014614371.1, SO:0001217, UniParc:UPI0001FFB023, UniRef:UniRef100_A0A317YY18, UniRef:UniRef50_A0A317YY18, UniRef:UniRef90_A0A317YY18
HGW2412	cds	635760	636725	+	ssdH_00577	coiA	Competence protein CoiA	KEGG:K06198, RefSeq:WP_100040303.1, SO:0001217, UniParc:UPI000C1BFFDC, UniRef:UniRef100_UPI000C1BFFDC, UniRef:UniRef50_S2Y6E1, UniRef:UniRef90_A0A1B1P2S1
HGW2412	cds	636799	638607	+	ssdH_00578	pepF	oligoendopeptidase F	EC:3.4.24.-, GO:0004222, GO:0006508, KEGG:K08602, RefSeq:WP_099986681.1, SO:0001217, UniParc:UPI000C1B965C, UniRef:UniRef100_UPI000C1B965C, UniRef:UniRef50_O31605, UniRef:UniRef90_A0A380GAR0
HGW2412	ncRNA	638707	638802	+	ssdH_00579	rsaE	RNA Staph. aureus E (RoxS)	RFAM:RF01820, SO:0000655
HGW2412	cds	639304	640032	+	ssdH_00580		Peptidase M48	RefSeq:WP_014614368.1, SO:0001217, UniParc:UPI0001FFB020, UniRef:UniRef100_A0A6I2GCA8, UniRef:UniRef50_A0A380GA05, UniRef:UniRef90_A0A3D8YKP4
HGW2412	cds	640280	641068	-	ssdH_00581	yjbH	protease adaptor protein YjbH	BlastRules:WP_000896697, BlastRules:WP_014614367, RefSeq:WP_014614367.1, SO:0001217, UniParc:UPI0001F6BEA9, UniRef:UniRef100_A0A3D8YKN3, UniRef:UniRef50_Q2G203, UniRef:UniRef90_A0A380GA67
HGW2412	cds	641085	641456	-	ssdH_00582	yjbI	truncated hemoglobin YjbI	BlastRules:WP_000214067, BlastRules:WP_019167281, RefSeq:WP_015728888.1, SO:0001217, UniParc:UPI0001F6BEAA, UniRef:UniRef100_A0A166NFY1, UniRef:UniRef50_Q2G202, UniRef:UniRef90_A0A166NFY1
HGW2412	cds	641804	642385	-	ssdH_00583		CYTH domain-containing protein	RefSeq:WP_015728889.1, SO:0001217, UniParc:UPI0001F6BEAB, UniRef:UniRef100_A0A7T7SW58, UniRef:UniRef50_S2XM71, UniRef:UniRef90_A0A3D8ZDS6
HGW2412	cds	642516	642863	+	ssdH_00584		UPF0738 protein DD924_11535	RefSeq:WP_014614364.1, SO:0001217, UniParc:UPI0001F6BEAC, UniRef:UniRef100_A0A161UC74, UniRef:UniRef50_Q2G200, UniRef:UniRef90_A0A161UC74
HGW2412	cds	642880	643518	+	ssdH_00585		GTP pyrophosphokinase	RefSeq:WP_014614363.1, SO:0001217, UniParc:UPI0001F6BEAD, UniRef:UniRef100_A0A166NG16, UniRef:UniRef50_O31611, UniRef:UniRef90_A0A380G998
HGW2412	cds	643530	644339	+	ssdH_00586		NAD kinase	EC:2.7.1.23, GO:0003951, GO:0006741, KEGG:K00858, RefSeq:WP_014614362.1, SO:0001217, UniParc:UPI0001F6BEAE, UniRef:UniRef100_A0A2A4HD69, UniRef:UniRef50_Q8Y8D7, UniRef:UniRef90_A0A380GBI8
HGW2412	cds	644336	645190	+	ssdH_00587		Pseudouridine synthase	RefSeq:WP_063284621.1, SO:0001217, UniParc:UPI0007AE8ED4, UniRef:UniRef100_A0A7Z8ZJ69, UniRef:UniRef50_A0AAQ0D5V5, UniRef:UniRef90_A0AAQ0D5V5
HGW2412	cds	645219	646604	+	ssdH_00588	mgtE	magnesium transporter	GO:0015095, GO:0015693, GO:0016020, RefSeq:WP_172425807.1, SO:0001217, UniParc:UPI0007B2173F, UniRef:UniRef100_UPI0007B2173F, UniRef:UniRef50_A0A2T4SE99, UniRef:UniRef90_A0A2P5JB12
HGW2412	cds	646615	648450	+	ssdH_00589		RCK C-terminal domain-containing protein	RefSeq:WP_014614359.1, SO:0001217, UniParc:UPI0001F6BEB1, UniRef:UniRef100_A0A317YQ30, UniRef:UniRef50_O31615, UniRef:UniRef90_S2Y6F6
HGW2412	cds	648600	649367	+	ssdH_00590	fabI	enoyl-ACP reductase FabI	EC:1.3.1.-, GO:0004318, GO:0006633, SO:0001217, UniRef:UniRef50_P54616, UniRef:UniRef90_A0A2P5JB06
HGW2412	cds	649659	650756	-	ssdH_00591		Membrane protein	RefSeq:WP_014614354.1, SO:0001217, UniParc:UPI0001FFAFD7, UniRef:UniRef100_A0A3D8ZDR2, UniRef:UniRef50_Q2FZQ2, UniRef:UniRef90_A0A380GA64
HGW2412	cds	650975	652546	+	ssdH_00592		Amino acid carrier protein	KEGG:K03310, RefSeq:WP_099986683.1, SO:0001217, UniParc:UPI000C1BAB6C, UniRef:UniRef100_UPI000C1BAB6C, UniRef:UniRef50_A0A6N3F963, UniRef:UniRef90_S2XSW1
HGW2412	cds	652649	653383	+	ssdH_00593		Esterase family protein	RefSeq:WP_014614352.1, SO:0001217, UniParc:UPI0001FFAFD5, UniRef:UniRef100_A0A166SJL9, UniRef:UniRef50_Q2FZQ0, UniRef:UniRef90_A0A166SJL9
HGW2412	cds	653437	653943	+	ssdH_00594		Putative phosphoesterase NCTC11048_02399	RefSeq:WP_014614351.1, SO:0001217, UniParc:UPI0001FFAFD4, UniRef:UniRef100_A0A317YPY5, UniRef:UniRef50_Q2FZP9, UniRef:UniRef90_A0A380GAL0
HGW2412	cds	654515	655408	-	ssdH_00595		PTS system mannose/fructose/sorbose family transporter subunit IID	RefSeq:WP_037543485.1, SO:0001217, UniParc:UPI000568E671, UniRef:UniRef100_A0A3D8YLM3, UniRef:UniRef50_A0A9X8T5B9, UniRef:UniRef90_A0A3D8YLM3
HGW2412	cds	655395	656291	-	ssdH_00596		PTS sugar transporter subunit IIC	RefSeq:WP_015728906.1, SO:0001217, UniParc:UPI0001F6BF09, UniRef:UniRef100_A0A166SJK3, UniRef:UniRef50_A0A2A7SPS1, UniRef:UniRef90_A0A166SJK3
HGW2412	cds	656396	657883	-	ssdH_00597		arylsulfatase	EC:3.1.6.1, GO:0008484, RefSeq:WP_099992108.1, SO:0001217, UniParc:UPI000C1C350F, UniRef:UniRef100_A0A3D8YLS5, UniRef:UniRef50_A0A940P9L4, UniRef:UniRef90_A0A3D8YLS5
HGW2412	cds	658289	659473	-	ssdH_00598	ltaA	lipoteichoic acid biosynthesis MFS flippase LtaA	GO:0070395, GO:0140327, RefSeq:WP_070407522.1, SO:0001217, UniParc:UPI00089DD27C, UniRef:UniRef100_UPI00089DD27C, UniRef:UniRef50_Q2FZP8, UniRef:UniRef90_A0A380G987
HGW2412	cds	659451	660626	-	ssdH_00599		diglucosyl diacylglycerol synthase	EC:2.4.1.315, KEGG:K03429, RefSeq:WP_014614346.1, SO:0001217, UniParc:UPI0001FFAFCF, UniRef:UniRef100_A0A3D8YLN8, UniRef:UniRef50_Q2FZP7, UniRef:UniRef90_A0A380GBH6
HGW2412	cds	661070	661270	+	ssdH_00600		hypothetical protein	SO:0001217, UniParc:UPI00089DC1AA, UniRef:UniRef100_A0A2P5PEE3, UniRef:UniRef50_A0A2P5PEE3, UniRef:UniRef90_A0A2P5PEE3
HGW2412	cds	661296	662780	+	ssdH_00601		UDP-N-acetylmuramoyl-L-alanyl-D-glutamate--L-lysine ligase	EC:6.3.2.13, EC:6.3.2.7, KEGG:K01928, RefSeq:WP_063284624.1, SO:0001217, UniParc:UPI0007AEC821, UniRef:UniRef100_UPI0007AEC821, UniRef:UniRef50_Q2FZP6, UniRef:UniRef90_S2XM87
HGW2412	cds	662770	663009	+	ssdH_00602		YueH-like family protein	RefSeq:WP_014614344.1, SO:0001217, UniParc:UPI0001FFAFCD, UniRef:UniRef100_A0A166SJE9, UniRef:UniRef50_S2Y6H6, UniRef:UniRef90_A0A380G848
HGW2412	cds	663030	664592	+	ssdH_00603	prfC	peptide chain release factor 3	COG:COG4108, COG:J, GO:0003924, GO:0005525, GO:0005829, GO:0006415, GO:0006449, GO:0016149, GO:0016150, KEGG:K02837, RefSeq:WP_014614343.1, SO:0001217, UniParc:UPI0001FFAFCC, UniRef:UniRef100_A0A166NPP3, UniRef:UniRef50_Q8Y8C0, UniRef:UniRef90_Q2FZP4
HGW2412	cds	665061	665864	+	ssdH_00604	terC	TerC family protein	SO:0001217, UniParc:UPI0001FFAFCB, UniRef:UniRef100_A0A166NPQ7, UniRef:UniRef50_O34997, UniRef:UniRef90_A0A166NPQ7
HGW2412	cds	666175	667827	+	ssdH_00605		Serine protease HtrA-like	RefSeq:WP_063284626.1, SO:0001217, UniParc:UPI0007AE4159, UniRef:UniRef100_UPI0007AE4159, UniRef:UniRef50_A0A380GA55, UniRef:UniRef90_A0A3D8YLL2
HGW2412	cds	667898	669202	+	ssdH_00606	trkH	TrkH family potassium uptake protein	SO:0001217, UniRef:UniRef50_F9DPT4, UniRef:UniRef90_S2XM91
HGW2412	cds	669789	670931	-	ssdH_00607	dltD	D-alanyl-lipoteichoic acid biosynthesis protein DltD	GO:0070394, KEGG:K03740, RefSeq:WP_014614339.1, SO:0001217, UniParc:UPI0001FFAFC8, UniRef:UniRef100_A0A3D8YLR7, UniRef:UniRef50_A0A380G840, UniRef:UniRef90_A0A380G840
HGW2412	cds	670928	671164	-	ssdH_00608	dltC	D-alanine--poly(phosphoribitol) ligase subunit DltC	EC:6.1.1.13, GO:0019350, GO:0036370, RefSeq:WP_015728919.1, SO:0001217, UniParc:UPI0001F6BF16, UniRef:UniRef100_A0A2P5PED6, UniRef:UniRef50_P39579, UniRef:UniRef90_A0A2P5PED6
HGW2412	cds	671177	672394	-	ssdH_00609	dltB	D-alanyl-lipoteichoic acid biosynthesis protein DltB	GO:0016746, GO:0070395, KEGG:K03739, RefSeq:WP_037543462.1, SO:0001217, UniParc:UPI0005626C1F, UniRef:UniRef100_A0A166NGM4, UniRef:UniRef50_B9EAK7, UniRef:UniRef90_A0A166NGM4
HGW2412	cds	672391	673845	-	ssdH_00610	dltA	D-alanine--poly(phosphoribitol) ligase subunit DltA	EC:6.1.1.13, GO:0005524, GO:0019350, GO:0047473, RefSeq:WP_015728921.1, SO:0001217, UniParc:UPI0001F6BF18, UniRef:UniRef100_A0A1B1P2F3, UniRef:UniRef50_P68876, UniRef:UniRef90_A0A1B1P2F3
HGW2412	cds	673865	673993	-	ssdH_00611		D-Ala-teichoic acid biosynthesis protein	RefSeq:WP_014614335.1, SO:0001217, UniParc:UPI0001F6BF19, UniRef:UniRef100_A0A2A4GT63, UniRef:UniRef50_A0A1Z3U2G2, UniRef:UniRef90_A0A2A4GT63
HGW2412	cds	674337	675860	+	ssdH_00612		5' nucleotidase family protein	SO:0001217, UniRef:UniRef50_A0A380G836, UniRef:UniRef90_A0A380G836
HGW2412	cds	675956	679540	-	ssdH_00613		Antiadhesin Pls	SO:0001217, UniRef:UniRef50_A0A380GAM7
HGW2412	cds	680315	680434	+	ssdH_00614		hypothetical protein
HGW2412	tRNA	680535	680623	-	ssdH_00615	trnS	tRNA-Ser(gct)	SO:0000269
HGW2412	tRNA	680625	680699	-	ssdH_00616	trnN	tRNA-Asn(gtt)	SO:0000257
HGW2412	cds	680912	681529	-	ssdH_00617	comK	Competence protein ComK	RefSeq:WP_015728925.1, SO:0001217, UniParc:UPI0001F6BF1D, UniRef:UniRef100_A0A499SRY6, UniRef:UniRef50_S2Y4H8, UniRef:UniRef90_A0A2A4GZ12
HGW2412	cds	681766	681984	+	ssdH_00618		IDEAL domain-containing protein	RefSeq:WP_014614330.1, SO:0001217, UniParc:UPI0001F6BF1E, UniRef:UniRef100_A0A2A4EFA5, UniRef:UniRef50_Q2FZN8, UniRef:UniRef90_A0A2A4EFA5
HGW2412	cds	682206	683198	-	ssdH_00619		lipoate--protein ligase	EC:6.3.1.20, KEGG:K03800, RefSeq:WP_037543433.1, SO:0001217, UniParc:UPI00055BE211, UniRef:UniRef100_A0A3D8YN13, UniRef:UniRef50_O07608, UniRef:UniRef90_A0A380G903
HGW2412	cds	683386	683571	+	ssdH_00620		DUF2187 domain-containing protein	RefSeq:WP_014614328.1, SO:0001217, UniParc:UPI0001F6BF20, UniRef:UniRef100_A0A2A4GYH1, UniRef:UniRef50_I0JQM1, UniRef:UniRef90_S2YKS1
HGW2412	cds	683578	684180	+	ssdH_00621		CPBP family intramembrane metalloprotease	RefSeq:WP_014614327.1, SO:0001217, UniParc:UPI0001F6BF21, UniRef:UniRef100_A0A166NH05, UniRef:UniRef50_Q2FZN5, UniRef:UniRef90_A0A166NH05
HGW2412	cds	684327	684737	-	ssdH_00622		YolD-like protein	RefSeq:WP_187530666.1, SO:0001217, UniParc:UPI0016555B1A, UniRef:UniRef100_UPI0016555B1A, UniRef:UniRef50_S2YKS5, UniRef:UniRef90_A0A380G7V9
HGW2412	cds	684876	685451	+	ssdH_00623		GNAT family N-acetyltransferase	RefSeq:WP_014614323.1, SO:0001217, UniParc:UPI0001FFAF87, UniRef:UniRef100_A0A8H9BW16, UniRef:UniRef50_S2XR21, UniRef:UniRef90_A0A3D8ZCU5
HGW2412	cds	685444	686094	+	ssdH_00624		ABC transporter ATP-binding protein	RefSeq:WP_014614322.1, SO:0001217, UniParc:UPI0001F6BF24, UniRef:UniRef100_A0A166QG84, UniRef:UniRef50_A0A0D0SPN6, UniRef:UniRef90_A0A380G9P6
HGW2412	cds	686091	686855	+	ssdH_00625		ABC transporter permease	KEGG:K02069, RefSeq:WP_015728929.1, SO:0001217, UniParc:UPI0001F6BF25, UniRef:UniRef100_A0A1B1P274, UniRef:UniRef50_A0A0D0SFV4, UniRef:UniRef90_A0A317Z3T8
HGW2412	cds	687171	688109	-	ssdH_00626		1,4-dihydroxy-2-naphthoate polyprenyltransferase	EC:2.5.1.74, RefSeq:WP_014614320.1, SO:0001217, UniParc:UPI0001F6BF26, UniRef:UniRef100_A0A166NHB3, UniRef:UniRef50_Q2FZM0, UniRef:UniRef90_S2XJD8
HGW2412	cds	688283	689641	+	ssdH_00627		isochorismate synthase	RefSeq:WP_014614319.1, SO:0001217, UniParc:UPI0001FFAF85, UniRef:UniRef100_A0A166NHD0, UniRef:UniRef50_A0A6K1LZM7, UniRef:UniRef90_A0A166NHD0
HGW2412	cds	689634	691304	+	ssdH_00628	menD	2-succinyl-5-enolpyruvyl-6-hydroxy-3-cyclohexene-1-carboxylic-acid synthase	EC:2.2.1.9, GO:0009234, GO:0030976, GO:0070204, KEGG:K02551, RefSeq:WP_014614318.1, SO:0001217, UniParc:UPI0001F6BEBB, UniRef:UniRef100_A0A166NHD8, UniRef:UniRef50_Q8CPQ5, UniRef:UniRef90_A0A380GAA4
HGW2412	cds	691291	692082	+	ssdH_00629	menH	2-succinyl-6-hydroxy-2,4-cyclohexadiene-1-carboxylate synthase	EC:4.2.99.20, GO:0009234, GO:0070205, RefSeq:WP_015728931.1, SO:0001217, UniParc:UPI0001F6BEBC, UniRef:UniRef100_A0A2P5PEB2, UniRef:UniRef50_A0A380H942, UniRef:UniRef90_A0A2P5PEB2
HGW2412	cds	692099	692917	+	ssdH_00630	menB	1,4-dihydroxy-2-naphthoyl-CoA synthase	EC:4.1.3.36, GO:0008935, GO:0009234, KEGG:K01661, RefSeq:WP_014614316.1, SO:0001217, UniParc:UPI0001F6BEBD, UniRef:UniRef100_A0A166RLR5, UniRef:UniRef50_Q5HH38, UniRef:UniRef90_A0A060MBX7
HGW2412	cds	693106	694266	-	ssdH_00631		Aminotransferase	RefSeq:WP_014614315.1, SO:0001217, UniParc:UPI0001FFAF83, UniRef:UniRef100_A0A2P5JBP4, UniRef:UniRef50_Q4L550, UniRef:UniRef90_A0A380GA46
HGW2412	cds	694381	695391	-	ssdH_00632		Acyltransferase	RefSeq:WP_014614314.1, SO:0001217, UniParc:UPI0001F6BEBF, UniRef:UniRef100_A0A2A4EF74, UniRef:UniRef50_Q2FZL0, UniRef:UniRef90_A0A2A4EF74
HGW2412	cds	695750	697555	+	ssdH_00633		Putative acyltransferase	RefSeq:WP_070407587.1, SO:0001217, UniParc:UPI00089DC277, UniRef:UniRef100_A0A317YRQ0, UniRef:UniRef50_A0A380GAD6, UniRef:UniRef90_A0A380GAD6
HGW2412	cds	698004	702170	-	ssdH_00634		Bifunctional autolysin	SO:0001217, UniRef:UniRef50_A0A380G9N4, UniRef:UniRef90_A0A3D8ZC98
HGW2412	cds	702499	702927	-	ssdH_00635		GNAT family N-acetyltransferase	RefSeq:WP_014614311.1, SO:0001217, UniParc:UPI0001F6BEC2, UniRef:UniRef100_A0A2A4ECH0, UniRef:UniRef50_S2YKT7, UniRef:UniRef90_A0A2A4ECH0
HGW2412	cds	703122	703592	-	ssdH_00636		DUF2538 domain-containing protein	RefSeq:WP_014614310.1, SO:0001217, UniParc:UPI0001F6BEC3, UniRef:UniRef100_A0A2A4GQW5, UniRef:UniRef50_P0A0Q4, UniRef:UniRef90_A0AAC9RPX6
HGW2412	cds	703607	704785	-	ssdH_00637		Cell envelope-related transcriptional attenuator domain-containing protein	EC:2.7.8.-, KEGG:K01005, RefSeq:WP_014614309.1, SO:0001217, UniParc:UPI0001F6BEC4, UniRef:UniRef100_A0A166RLK9, UniRef:UniRef50_P52078, UniRef:UniRef90_A0A317ZC33
HGW2412	cds	704990	706660	+	ssdH_00638		Phosphoglucomutase	SO:0001217, UniRef:UniRef50_Q49WH7, UniRef:UniRef90_A0A380GA94
HGW2412	cds	707311	708591	+	ssdH_00639		UDP-N-acetyl-D-mannosamine dehydrogenase	EC:1.1.1.336, KEGG:K02472, SO:0001217, UniRef:UniRef50_A0A239ZQS7, UniRef:UniRef90_A0A380GB77
HGW2412	cds	708722	709654	+	ssdH_00640		hypothetical protein	RefSeq:WP_014614305.1, SO:0001217, UniParc:UPI0001FFAF4D, UniRef:UniRef100_A0A317YT89, UniRef:UniRef50_A0A380GA43, UniRef:UniRef90_A0A8A7URW1
HGW2412	cds	709656	712217	+	ssdH_00641		Glycosyltransferase	RefSeq:WP_214517659.1, SO:0001217, UniParc:UPI0019EEDC6A, UniRef:UniRef100_UPI0019EEDC6A, UniRef:UniRef50_A0A265E6T0, UniRef:UniRef90_A0A8A7UGI7
HGW2412	cds	712230	714098	+	ssdH_00642		Asparagine synthetase domain-containing protein	RefSeq:WP_233510701.1, SO:0001217, UniParc:UPI000AE35FEA, UniRef:UniRef100_UPI000AE35FEA, UniRef:UniRef50_A0A2P4NF87, UniRef:UniRef90_A0A2P4NF87
HGW2412	cds	714095	714904	+	ssdH_00643		Transport permease protein	KEGG:K09692, RefSeq:WP_014614302.1, SO:0001217, UniParc:UPI0001F6BECB, UniRef:UniRef100_A0A161UCB6, UniRef:UniRef50_A0A1W7AA60, UniRef:UniRef90_A0A161UCB6
HGW2412	cds	714916	716106	+	ssdH_00644	wbuB	Glycosyltransferase WbuB	RefSeq:WP_014614301.1, SO:0001217, UniParc:UPI0001FFAF4B, UniRef:UniRef100_A0A317YRS4, UniRef:UniRef50_K9B1Y5, UniRef:UniRef90_A0A3D8ZC70
HGW2412	cds	716112	717032	+	ssdH_00645		ABC transporter ATP-binding protein	RefSeq:WP_014614300.1, SO:0001217, UniParc:UPI0001F6BECD, UniRef:UniRef100_A0A161WIZ8, UniRef:UniRef50_B9EAW1, UniRef:UniRef90_A0A161WIZ8
HGW2412	cds	717052	717867	+	ssdH_00646		Glycosyl transferase	RefSeq:WP_014614299.1, SO:0001217, UniParc:UPI0001F6BECE, UniRef:UniRef100_A0A166QFQ3, UniRef:UniRef50_K9AZZ3, UniRef:UniRef90_A0A166QFQ3
HGW2412	cds	717915	719246	+	ssdH_00647		Glycosyl transferase	SO:0001217, UniRef:UniRef50_S2XJG1, UniRef:UniRef90_A0A2P5JBM4
HGW2412	cds	719356	719991	+	ssdH_00648		PepSY domain-containing protein	RefSeq:WP_014614297.1, SO:0001217, UniParc:UPI0001F6BED0, UniRef:UniRef100_A0A3D8YMY2, UniRef:UniRef50_S2YKV0, UniRef:UniRef90_A0A2A4GXZ4
HGW2412	cds	720507	720659	-	ssdH_00649		hypothetical protein
HGW2412	cds	720691	721596	-	ssdH_00650	rihC	ribonucleoside hydrolase RihC	EC:3.2.2.-, GO:0016799, RefSeq:WP_015728941.1, SO:0001217, UniParc:UPI0001F6BED1, UniRef:UniRef100_UPI0001F6BED1, UniRef:UniRef50_Q4L561, UniRef:UniRef90_A0A317YTJ4
HGW2412	cds	721777	722067	-	ssdH_00651	qoxD	cytochrome aa3 quinol oxidase subunit IV	EC:7.1.1.5, GO:0015078, GO:0015990, GO:0016020, GO:0016682, KEGG:K02829, RefSeq:WP_014614288.1, SO:0001217, UniParc:UPI0001F6BED2, UniRef:UniRef100_A0A2A4GPW1, UniRef:UniRef50_Q2FZK2, UniRef:UniRef90_A0A085UF71
HGW2412	cds	722064	722672	-	ssdH_00652	qoxC	cytochrome aa3 quinol oxidase subunit III	GO:0009055, GO:0015078, GO:0015990, GO:0016020, GO:0016682, GO:0042773, RefSeq:WP_014614287.1, SO:0001217, UniParc:UPI0001F6BED3, UniRef:UniRef100_A0AAQ0M4Y3, UniRef:UniRef50_P34958, UniRef:UniRef90_A0A380G7S6
HGW2412	cds	722662	724653	-	ssdH_00653	qoxB	cytochrome aa3 quinol oxidase subunit I	EC:7.1.1.5, GO:0004129, GO:0005507, GO:0015990, GO:0016020, GO:0020037, KEGG:K02827, SO:0001217, UniRef:UniRef50_E0TW66, UniRef:UniRef90_A0A2K3Z2A8
HGW2412	cds	724653	725753	-	ssdH_00654	qoxA	cytochrome aa3 quinol oxidase subunit II	EC:7.1.1.5, GO:0009055, GO:0009486, GO:0015078, GO:0015990, GO:0016020, GO:0016682, KEGG:K02826, RefSeq:WP_014614285.1, SO:0001217, UniParc:UPI0001F6BED5, UniRef:UniRef100_A0A166QFC5, UniRef:UniRef50_Q2FZJ9, UniRef:UniRef90_A0A166QFC5
HGW2412	cds	726254	726589	-	ssdH_00655		DUF5011 domain-containing protein	RefSeq:WP_014614283.1, SO:0001217, UniParc:UPI0001F6BED7, UniRef:UniRef100_A0A166QFB2, UniRef:UniRef50_Q2FZJ7, UniRef:UniRef90_A0A166QFB2
HGW2412	cds	726817	727962	+	ssdH_00656		nitric oxide dioxygenase	EC:1.14.12.17, KEGG:K05916, SO:0001217, UniRef:UniRef50_Q2G2P2, UniRef:UniRef90_A0A380G7Y6
HGW2412	cds	728274	729131	-	ssdH_00657	folD	bifunctional methylenetetrahydrofolate dehydrogenase/methenyltetrahydrofolate cyclohydrolase FolD	RefSeq:WP_228196983.1, SO:0001217, UniParc:UPI001D18CC4B, UniRef:UniRef100_UPI001D18CC4B, UniRef:UniRef50_Q2FZJ6, UniRef:UniRef90_A0A161WJ07
HGW2412	cds	729341	729823	+	ssdH_00658		N5-carboxyaminoimidazole ribonucleotide mutase	RefSeq:WP_014614280.1, SO:0001217, UniParc:UPI0001F6BEDA, UniRef:UniRef100_A0A3D8YMV0, UniRef:UniRef50_O67239, UniRef:UniRef90_A0A3D8YMV0
HGW2412	cds	729810	730943	+	ssdH_00659	purK	5-(carboxyamino)imidazole ribonucleotide synthase	EC:6.3.4.18, GO:0004638, GO:0005524, GO:0006189, GO:0046872, RefSeq:WP_015728942.1, SO:0001217, UniParc:UPI0001F6BEDB, UniRef:UniRef100_A0A317YYS3, UniRef:UniRef50_Q49WI9, UniRef:UniRef90_A0A380G8W0
HGW2412	cds	730940	731641	+	ssdH_00660	purC	phosphoribosylaminoimidazolesuccinocarboxamide synthase	EC:6.3.2.6, GO:0004639, GO:0006164, RefSeq:WP_014614278.1, SO:0001217, UniParc:UPI0001F6BEDC, UniRef:UniRef100_A0A166QF73, UniRef:UniRef50_Q8DRM7, UniRef:UniRef90_A0A166QF73
HGW2412	cds	731644	731904	+	ssdH_00661	purS	phosphoribosylformylglycinamidine synthase subunit PurS	COG:COG1828, COG:F, EC:6.3.5.3, RefSeq:WP_014614277.1, SO:0001217, UniParc:UPI0001F6BEDD, UniRef:UniRef100_A0A2A4GZ50, UniRef:UniRef50_A0A239ZQS9, UniRef:UniRef90_A0A0D6XMJ6
HGW2412	cds	731906	732577	+	ssdH_00662	purQ	phosphoribosylformylglycinamidine synthase I	EC:6.3.5.3, GO:0004642, GO:0006189, RefSeq:WP_014614276.1, SO:0001217, UniParc:UPI0001F6BEDE, UniRef:UniRef100_A0A166QF53, UniRef:UniRef50_P12041, UniRef:UniRef90_S2XJH4
HGW2412	cds	732570	734759	+	ssdH_00663	purL	phosphoribosylformylglycinamidine synthase subunit PurL	EC:6.3.5.3, GO:0004642, GO:0006189, KEGG:K23269, RefSeq:WP_070407580.1, SO:0001217, UniParc:UPI00089DC6EA, UniRef:UniRef100_A0A3D8ZBM2, UniRef:UniRef50_Q2FZJ0, UniRef:UniRef90_S2YKW2
HGW2412	cds	734738	736159	+	ssdH_00664	purF	amidophosphoribosyltransferase	EC:2.4.2.14, GO:0004044, GO:0009113, KEGG:K00764, RefSeq:WP_014614274.1, SO:0001217, UniParc:UPI0001F6BEE0, UniRef:UniRef100_A0A166RKT3, UniRef:UniRef50_B9DQ39, UniRef:UniRef90_A0A166RKT3
HGW2412	cds	736163	737194	+	ssdH_00665		Phosphoribosylformylglycinamidine cyclo-ligase	RefSeq:WP_015728944.1, SO:0001217, UniParc:UPI0001F6BEE1, UniRef:UniRef100_UPI0001F6BEE1, UniRef:UniRef50_Q8Y6C3, UniRef:UniRef90_A0A380G9S4
HGW2412	cds	737194	737760	+	ssdH_00666	purN	phosphoribosylglycinamide formyltransferase	EC:2.1.2.2, GO:0004644, GO:0006189, SO:0001217, UniRef:UniRef50_Q5HQ98, UniRef:UniRef90_A0A380G7X3
HGW2412	cds	737777	739255	+	ssdH_00667	purH	bifunctional phosphoribosylaminoimidazolecarboxamide formyltransferase/IMP cyclohydrolase	EC:2.1.2.3, EC:3.5.4.10, GO:0003824, GO:0003937, GO:0004643, GO:0006164, GO:0006189, KEGG:K00602, RefSeq:WP_063284641.1, SO:0001217, UniParc:UPI0007AE6431, UniRef:UniRef100_UPI0007AE6431, UniRef:UniRef50_A0A075KB07, UniRef:UniRef90_A0A380G7R4
HGW2412	cds	739273	740526	+	ssdH_00668		Phosphoribosylamine--glycine ligase	RefSeq:WP_115807352.1, SO:0001217, UniParc:UPI000E28855C, UniRef:UniRef100_UPI000E28855C, UniRef:UniRef50_P65895, UniRef:UniRef90_A0A380GA57
HGW2412	cds	740745	741536	-	ssdH_00669		Cobalt transport family protein	KEGG:K16785, RefSeq:WP_063278785.1, SO:0001217, UniParc:UPI0007AE9312, UniRef:UniRef100_UPI0007AE9312, UniRef:UniRef50_S2XR66, UniRef:UniRef90_A0A380G8U7
HGW2412	cds	741533	742936	-	ssdH_00670	ccmA	heme ABC exporter ATP-binding protein CcmA	EC:7.6.2.5, GO:0015439, GO:0015886, GO:0017004, GO:0022857, GO:0043190, RefSeq:WP_140223608.1, SO:0001217, UniParc:UPI00111D584D, UniRef:UniRef100_UPI00111D584D, UniRef:UniRef50_S2XKC2, UniRef:UniRef90_A0A380GB42
HGW2412	cds	742949	743524	-	ssdH_00671		Thiamine ABC transporter permease	KEGG:K16925, RefSeq:WP_214537855.1, SO:0001217, UniParc:UPI0019FF4012, UniRef:UniRef100_UPI0019FF4012, UniRef:UniRef50_Q2FZI2, UniRef:UniRef90_S2Y4M7
HGW2412	ncRNA-region	743649	743748	-			TPP riboswitch aptamer (THI element)	RFAM:RF00059, SO:0000035
HGW2412	cds	744592	744723	-	ssdH_00672		hypothetical protein
HGW2412	cds	745089	746420	+	ssdH_00673	auxA	lipoteichoic acid stability factor AuxA	RefSeq:WP_115895394.1, SO:0001217, UniParc:UPI000E2331DF, UniRef:UniRef100_UPI000E2331DF, UniRef:UniRef50_A0A1E9A5G9, UniRef:UniRef90_A0A380GA96
HGW2412	cds	746556	747725	+	ssdH_00674		Putative methyltransferase	RefSeq:WP_065520575.1, SO:0001217, UniParc:UPI000809297F, UniRef:UniRef100_UPI000809297F, UniRef:UniRef50_Q2FZH8, UniRef:UniRef90_A0A380G9I7
HGW2412	cds	747786	748316	+	ssdH_00675		DUF697 domain-containing protein	RefSeq:WP_214537854.1, SO:0001217, UniParc:UPI001A0AEDCA, UniRef:UniRef100_UPI001A0AEDCA, UniRef:UniRef50_A0AAE5M2R9, UniRef:UniRef90_A0A3D8YP19
HGW2412	cds	748480	748746	+	ssdH_00676	ptsH	phosphocarrier protein HPr	COG:COG1925, COG:TG, GO:0005737, GO:0009401, RefSeq:WP_015728952.1, SO:0001217, UniParc:UPI0001F6BEEC, UniRef:UniRef100_A0A3D8YMU5, UniRef:UniRef50_Q9F166, UniRef:UniRef90_P23534
HGW2412	cds	748746	750467	+	ssdH_00677		Phosphoenolpyruvate-protein phosphotransferase	RefSeq:WP_214537853.1, SO:0001217, UniParc:UPI0019F198FC, UniRef:UniRef100_UPI0019F198FC, UniRef:UniRef50_P23533, UniRef:UniRef90_A0A3D8YMU0
HGW2412	cds	750644	750877	-	ssdH_00678		NrdH-redoxin	RefSeq:WP_014614260.1, SO:0001217, UniParc:UPI0001F6BEEF, UniRef:UniRef100_A0A166NJJ6, UniRef:UniRef50_Q2FZH4, UniRef:UniRef90_A0A166NJJ6
HGW2412	cds	751080	752423	+	ssdH_00679		Cytochrome d ubiquinol oxidase, subunit I	EC:7.1.1.7, KEGG:K00425, RefSeq:WP_014614259.1, SO:0001217, UniParc:UPI0001F6BEF0, UniRef:UniRef100_A0A166RKD7, UniRef:UniRef50_A0A2S5D5L8, UniRef:UniRef90_A0A380G8T3
HGW2412	cds	752420	753442	+	ssdH_00680		Cytochrome d ubiquinol oxidase, subunit II	EC:7.1.1.7, KEGG:K00426, SO:0001217, UniRef:UniRef50_A0AAJ5RM05, UniRef:UniRef90_A0A380GB32
HGW2412	cds	753591	754250	+	ssdH_00681		Ktr system potassium uptake protein C	RefSeq:WP_014614257.1, SO:0001217, UniParc:UPI0001F6BEF2, UniRef:UniRef100_A0A2A4GP83, UniRef:UniRef50_O32080, UniRef:UniRef90_S2Y4N5
HGW2412	cds	754609	754788	-	ssdH_00682		hypothetical protein
HGW2412	cds	754824	756503	-	ssdH_00683	rnjA	ribonuclease J1	RefSeq:WP_014614255.1, SO:0001217, UniParc:UPI0001F6BEF3, UniRef:UniRef100_A0A166QEK3, UniRef:UniRef50_Q2FZG9, UniRef:UniRef90_A0A166QEK3
HGW2412	cds	756503	756718	-	ssdH_00684		DNA-directed RNA polymerase subunit epsilon	RefSeq:WP_014614254.1, SO:0001217, UniParc:UPI0001F6BEF4, UniRef:UniRef100_A0A166RK80, UniRef:UniRef50_Q49WL4, UniRef:UniRef90_A0A166RK80
HGW2412	cds	757057	757329	+	ssdH_00685		Phage protein	RefSeq:WP_014614252.1, SO:0001217, UniParc:UPI0001F6BEF6, UniRef:UniRef100_A0A166NJP9, UniRef:UniRef50_A0A380G9Q1, UniRef:UniRef90_A0A380G9Q1
HGW2412	cds	757943	758494	-	ssdH_00686	def	peptide deformylase	EC:3.5.1.88, GO:0036211, GO:0042586, RefSeq:WP_014614251.1, SO:0001217, UniParc:UPI0001F6BEF7, UniRef:UniRef100_A0A166NJR1, UniRef:UniRef50_Q45495, UniRef:UniRef90_A0A380G7N7
HGW2412	cds	758741	759373	+	ssdH_00687		Lipoprotein	RefSeq:WP_015728956.1, SO:0001217, UniParc:UPI0001F6BEF8, UniRef:UniRef100_A0A166QED6, UniRef:UniRef50_A0A2K3YTL9, UniRef:UniRef90_A0A317Z5E3
HGW2412	cds	759525	760649	+	ssdH_00688	pdhA	pyruvate dehydrogenase (acetyl-transferring) E1 component subunit alpha	GO:0004739, GO:0006086, GO:0045254, SO:0001217, UniRef:UniRef50_P21881, UniRef:UniRef90_A0A060MKZ9
HGW2412	cds	760653	761630	+	ssdH_00689		Pyruvate dehydrogenase E1 component subunit beta	RefSeq:WP_014614248.1, SO:0001217, UniParc:UPI0001F6BEFA, UniRef:UniRef100_A0A2P5JBI1, UniRef:UniRef50_Q5HQ75, UniRef:UniRef90_A0A380GB22
HGW2412	cds	761786	763087	+	ssdH_00690		Dihydrolipoamide acetyltransferase component of pyruvate dehydrogenase complex	RefSeq:WP_014614247.1, SO:0001217, UniParc:UPI0001F6BEFB, UniRef:UniRef100_A0A161W7R2, UniRef:UniRef50_P21883, UniRef:UniRef90_A0A380G9Z2
HGW2412	cds	763091	764497	+	ssdH_00691	lpdA	dihydrolipoyl dehydrogenase	EC:1.8.1.4, GO:0004148, GO:0050660, RefSeq:WP_014614246.1, SO:0001217, UniParc:UPI0001F6BEFC, UniRef:UniRef100_A0A161UCJ1, UniRef:UniRef50_P11959, UniRef:UniRef90_A0A085UFB0
HGW2412	cds	765307	765579	+	ssdH_00692		UPF0223 protein DD902_04880	RefSeq:WP_014614245.1, SO:0001217, UniParc:UPI0001F6BEFD, UniRef:UniRef100_A0A166NJW8, UniRef:UniRef50_Q2G2A2, UniRef:UniRef90_A0A166NJW8
HGW2412	cds	765682	766221	+	ssdH_00693		Cro/CI family transcriptional regulator	SO:0001217, UniRef:UniRef50_B9EB10, UniRef:UniRef90_A0A380G9G9
HGW2412	cds	766236	767336	+	ssdH_00694	potA	Spermidine/putrescine import ATP-binding protein PotA	RefSeq:WP_014614243.1, SO:0001217, UniParc:UPI0001F6BEFF, UniRef:UniRef100_A0A166NJX7, UniRef:UniRef50_Q8Y8T6, UniRef:UniRef90_A0A380G9P0
HGW2412	cds	767323	768129	+	ssdH_00695	potB	Spermidine/putrescine ABC transporter permease PotB	RefSeq:WP_014614242.1, SO:0001217, UniParc:UPI0001FFAEFE, UniRef:UniRef100_A0A166RJX2, UniRef:UniRef50_S2XR89, UniRef:UniRef90_A0A380G7U5
HGW2412	cds	768126	768938	+	ssdH_00696	potC	Spermidine/putrescine ABC transporter permease PotC	RefSeq:WP_014614241.1, SO:0001217, UniParc:UPI0001F6BF28, UniRef:UniRef100_A0A3D8YM85, UniRef:UniRef50_S2XKD8, UniRef:UniRef90_A0A380G7M9
HGW2412	cds	768935	770008	+	ssdH_00697	potD	Spermidine/putrescine-binding periplasmic protein PotD	RefSeq:WP_105503594.1, SO:0001217, UniParc:UPI000CFB3DF2, UniRef:UniRef100_UPI000CFB3DF2, UniRef:UniRef50_Q5HQ67, UniRef:UniRef90_A0A380GA31
HGW2412	cds	770080	771090	+	ssdH_00698	auxB	lipoteichoic acid stability factor AuxB	RefSeq:WP_105503593.1, SO:0001217, UniParc:UPI000CFAE0C5, UniRef:UniRef100_UPI000CFAE0C5, UniRef:UniRef50_S2XJL2, UniRef:UniRef90_A0A2A4GZH2
HGW2412	cds	771317	772006	+	ssdH_00699		DUF4064 domain-containing protein	RefSeq:WP_105503592.1, SO:0001217, UniParc:UPI000CFCD9F9, UniRef:UniRef100_UPI000CFCD9F9, UniRef:UniRef50_A0A317Z4Y5, UniRef:UniRef90_A0AAX0QWN4
HGW2412	cds	772690	773301	-	ssdH_00700		UPF0637 protein DD902_09345	RefSeq:WP_099992141.1, SO:0001217, UniParc:UPI000B8D9799, UniRef:UniRef100_UPI000B8D9799, UniRef:UniRef50_Q2G2G7, UniRef:UniRef90_A0A2A4EES0
HGW2412	cds	773419	774237	+	ssdH_00701		Inositol monophosphatase family protein	EC:3.1.3.25, KEGG:K01092, RefSeq:WP_099992138.1, SO:0001217, UniParc:UPI000C1C2233, UniRef:UniRef100_UPI000C1C2233, UniRef:UniRef50_A0A654A156, UniRef:UniRef90_A0A380G7M4
HGW2412	cds	774465	774650	-	ssdH_00702	ylaF	YlaF family protein	SO:0001217, UniParc:UPI0001F6BF2E, UniRef:UniRef100_A0A166NK51, UniRef:UniRef50_K9ANU3, UniRef:UniRef90_A0A166NK51
HGW2412	cds	774747	776597	+	ssdH_00703	typA	translational GTPase TypA	GO:0003924, GO:0005525, GO:0006412, GO:0006950, RefSeq:WP_014614234.1, SO:0001217, UniParc:UPI0001F6BF2F, UniRef:UniRef100_A0A2A4HA87, UniRef:UniRef50_A0A0R2DHU7, UniRef:UniRef90_A0A0A8HUA2
HGW2412	cds	777026	778153	+	ssdH_00704		NADH-dependent flavin oxidoreductase	RefSeq:WP_063278778.1, SO:0001217, UniParc:UPI0007AE6A33, UniRef:UniRef100_A0A8H9ERQ5, UniRef:UniRef50_S2YL03, UniRef:UniRef90_A0A380G9N0
HGW2412	cds	778277	778480	-	ssdH_00705		DUF2197 domain-containing protein	RefSeq:WP_014614232.1, SO:0001217, UniParc:UPI0001F6BF31, UniRef:UniRef100_A0A166RJP8, UniRef:UniRef50_A0A1S1GS17, UniRef:UniRef90_A0A166RJP8
HGW2412	cds	778481	778963	-	ssdH_00706		Peptidyl-prolyl cis-trans isomerase	RefSeq:WP_014614231.1, SO:0001217, UniParc:UPI0001F6BF32, UniRef:UniRef100_A0A2A4EEP1, UniRef:UniRef50_B9DPZ4, UniRef:UniRef90_A0A2A4EEP1
HGW2412	cds	779100	779375	+	ssdH_00707		UPF0358 protein DD902_09380	RefSeq:WP_014614230.1, SO:0001217, UniParc:UPI0001F6BF33, UniRef:UniRef100_A0A166QDJ8, UniRef:UniRef50_O07638, UniRef:UniRef90_A0A166QDJ8
HGW2412	cds	779446	780678	+	ssdH_00708	ftsW	putative peptidoglycan glycosyltransferase FtsW	KEGG:K03588, RefSeq:WP_014614229.1, SO:0001217, UniParc:UPI0001F6BF34, UniRef:UniRef100_A0A3D8YM46, UniRef:UniRef50_A0AAE8PBF8, UniRef:UniRef90_A0A380G8Q5
HGW2412	cds	781269	782612	+	ssdH_00709	ltrA	group II intron reverse transcriptase/maturase	EC:2.7.7.49, GO:0000373, GO:0003964, KEGG:K00986, SO:0001217, UniRef:UniRef50_A0A8G2HZ16, UniRef:UniRef90_A0A8H9BZ43
HGW2412	cds	782749	782907	+	ssdH_00710		(pseudo) hypothetical protein	SO:0001217, UniRef:UniRef50_A0A166QBH3, UniRef:UniRef50_UPI001A8F10F0, UniRef:UniRef90_A0A166QBH3, UniRef:UniRef90_UPI001BDEACBA
HGW2412	cds	783106	786555	+	ssdH_00711		pyruvate carboxylase	EC:6.4.1.1, GO:0004736, GO:0005524, GO:0006090, GO:0006094, GO:0009374, GO:0046872, RefSeq:WP_037543289.1, SO:0001217, UniParc:UPI000565EA08, UniRef:UniRef100_UPI000565EA08, UniRef:UniRef50_A0A0H3JRU9, UniRef:UniRef90_A0A380GB03
HGW2412	cds	786693	787607	-	ssdH_00712		Heme A synthase	RefSeq:WP_015728962.1, SO:0001217, UniParc:UPI0001F6BF36, UniRef:UniRef100_A0A161UCK8, UniRef:UniRef50_Q2G2C0, UniRef:UniRef90_A0A161UCK8
HGW2412	cds	787819	788730	+	ssdH_00713	cyoE	heme o synthase	EC:2.5.1.141, GO:0006783, GO:0008495, GO:0016020, RefSeq:WP_096533598.1, SO:0001217, UniParc:UPI000BBB8BC1, UniRef:UniRef100_UPI000BBB8BC1, UniRef:UniRef50_Q8CPM1, UniRef:UniRef90_A0A2A4EI43
HGW2412	cds	788758	789219	+	ssdH_00714		DUF420 domain-containing protein	KEGG:K08976, RefSeq:WP_014614224.1, SO:0001217, UniParc:UPI0001F6BF38, UniRef:UniRef100_A0A2A4GQE9, UniRef:UniRef50_Q2FZG3, UniRef:UniRef90_A0AAC9WK67
HGW2412	cds	789863	790933	+	ssdH_00715		SCP-like extracellular protein	RefSeq:WP_014614223.1, SO:0001217, UniParc:UPI0001F6BF39, UniRef:UniRef100_A0A161UDT4, UniRef:UniRef50_S2XJM6, UniRef:UniRef90_A0A2A4GYR5
HGW2412	cds	790935	791375	+	ssdH_00716	ylbF	YlbF family regulator	RefSeq:WP_019165903.1, SO:0001217, UniParc:UPI0002E7505D, UniRef:UniRef100_A0A3D8YMX8, UniRef:UniRef50_S2YL13, UniRef:UniRef90_A0A2A4GZP2
HGW2412	cds	791440	792372	-	ssdH_00717		Glycerophosphoryl diester phosphodiesterase	RefSeq:WP_014614221.1, SO:0001217, UniParc:UPI0001FFAEBB, UniRef:UniRef100_A0A2P5JAY4, UniRef:UniRef50_A0A3A3AIN7, UniRef:UniRef90_A0A380G7L0
HGW2412	cds	792466	792711	+	ssdH_00718		DUF2129 domain-containing protein	RefSeq:WP_014614220.1, SO:0001217, UniParc:UPI0001F6BF3C, UniRef:UniRef100_A0A2A4HAY5, UniRef:UniRef50_Q2FZF8, UniRef:UniRef90_A0A380GA07
HGW2412	cds	792714	793103	-	ssdH_00719		Phage protein	RefSeq:WP_037543286.1, SO:0001217, UniParc:UPI0005650EB1, UniRef:UniRef100_A0A2P5JAX3, UniRef:UniRef50_B9DPZ2, UniRef:UniRef90_A0A2P5JAX3
HGW2412	cds	793166	793717	+	ssdH_00720	rsmD	16S rRNA (guanine(966)-N(2))-methyltransferase RsmD	EC:2.1.1.171, GO:0031167, GO:0052913, KEGG:K08316, RefSeq:WP_014614218.1, SO:0001217, UniParc:UPI0001F6BF3E, UniRef:UniRef100_A0A2A4EH56, UniRef:UniRef50_A0A9N8IIV2, UniRef:UniRef90_A0A380GAY5
HGW2412	cds	793710	794201	+	ssdH_00721	coaD	pantetheine-phosphate adenylyltransferase	EC:2.7.7.3, GO:0004595, GO:0015937, KEGG:K00954, RefSeq:WP_014614217.1, SO:0001217, UniParc:UPI0001F6BF3F, UniRef:UniRef100_A0A2A4EI71, UniRef:UniRef50_Q2FZF5, UniRef:UniRef90_S2YL17
HGW2412	cds	794543	795679	-	ssdH_00722		nucleotidyltransferase	RefSeq:WP_096636714.1, SO:0001217, UniParc:UPI000BBC9FF1, UniRef:UniRef100_UPI000BBC9FF1, UniRef:UniRef50_Q2FZF4, UniRef:UniRef90_A0A3D8YMX9
HGW2412	cds	795806	796345	+	ssdH_00723		YlbN-like protein	RefSeq:WP_014614215.1, SO:0001217, UniParc:UPI0001F6BF41, UniRef:UniRef100_A0A166QB60, UniRef:UniRef50_Q2FZF3, UniRef:UniRef90_A0A380GA49
HGW2412	cds	796402	796575	+	ssdH_00724	rpmF	50S ribosomal protein L32	GO:0003735, GO:0006412, GO:0015934, RefSeq:WP_014614214.1, SO:0001217, UniParc:UPI0001F6BF42, UniRef:UniRef100_A0A2A4HB10, UniRef:UniRef50_C0QKX6, UniRef:UniRef90_A0A085UFE1
HGW2412	cds	796689	797435	+	ssdH_00725	trmH	TrmH family RNA methyltransferase	RefSeq:WP_014614213.1, SO:0001217, UniParc:UPI0001FFAEB9, UniRef:UniRef100_A0A317Z072, UniRef:UniRef50_A0A098H324, UniRef:UniRef90_A0A380G9K9
HGW2412	cds	797844	798914	+	ssdH_00726	pheS	phenylalanine--tRNA ligase subunit alpha	EC:6.1.1.20, GO:0000166, GO:0004826, GO:0005524, GO:0005737, GO:0006432, KEGG:K01889, RefSeq:WP_014614212.1, SO:0001217, UniParc:UPI0001FFAEB8, UniRef:UniRef100_A0A166QB28, UniRef:UniRef50_Q4L5E3, UniRef:UniRef90_A0AAC9RSE5
HGW2412	cds	798901	801306	+	ssdH_00727	pheT	phenylalanine--tRNA ligase subunit beta	EC:6.1.1.20, GO:0000287, GO:0004826, GO:0005524, GO:0006432, KEGG:K01890, RefSeq:WP_214537973.1, SO:0001217, UniParc:UPI001A0786B1, UniRef:UniRef100_UPI001A0786B1, UniRef:UniRef50_Q4L5E4, UniRef:UniRef90_A0A380G7J9
HGW2412	cds	801418	802011	-	ssdH_00728		Alkylmercury lyase family protein	RefSeq:WP_037543273.1, SO:0001217, UniParc:UPI00056234D1, UniRef:UniRef100_UPI00056234D1, UniRef:UniRef50_A0AAC9RQ94, UniRef:UniRef90_A0A380G9Z7
HGW2412	cds	802013	802507	-	ssdH_00729		hypothetical protein
HGW2412	cds	802803	803741	-	ssdH_00730	rnhC	ribonuclease HIII	EC:3.1.26.4, GO:0004523, GO:0005737, GO:0006401, KEGG:K03471, RefSeq:WP_014614209.1, SO:0001217, UniParc:UPI0001FFAEB5, UniRef:UniRef100_A0A166NKV4, UniRef:UniRef50_Q2FZD7, UniRef:UniRef90_A0A166NKV4
HGW2412	cds	803884	804150	+	ssdH_00731	zapA	cell division protein ZapA	GO:0051301, RefSeq:WP_019166359.1, SO:0001217, UniParc:UPI00031F5E2F, UniRef:UniRef100_A0A2A4GQ91, UniRef:UniRef50_A0A085UFE6, UniRef:UniRef90_A0A7T7SUY8
HGW2412	cds	804152	804673	+	ssdH_00732		Colicin V production protein	RefSeq:WP_037543270.1, SO:0001217, UniParc:UPI00055C8B57, UniRef:UniRef100_A0A2P5JAW5, UniRef:UniRef50_S2XJQ1, UniRef:UniRef90_A0A2A4GVL1
HGW2412	cds	804746	806455	+	ssdH_00733	polX	DNA polymerase/3'-5' exonuclease PolX	GO:0003677, GO:0003887, GO:0006281, RefSeq:WP_065520566.1, SO:0001217, UniParc:UPI0008098E46, UniRef:UniRef100_UPI0008098E46, UniRef:UniRef50_A0A0U1MIQ0, UniRef:UniRef90_A0A6P1WU35
HGW2412	cds	806471	808819	+	ssdH_00734	mutS2	endonuclease MutS2	GO:0004519, GO:0006259, GO:0016887, GO:0030983, GO:0045910, KEGG:K07456, RefSeq:WP_015728972.1, SO:0001217, UniParc:UPI0001F6BF4B, UniRef:UniRef100_A0A317YQ81, UniRef:UniRef50_Q2FZD3, UniRef:UniRef90_A0A380GA37
HGW2412	cds	808898	809212	+	ssdH_00735	trxA	thioredoxin	GO:0015035, RefSeq:WP_014614204.1, SO:0001217, UniParc:UPI0001F6BF4C, UniRef:UniRef100_A0A161WJB3, UniRef:UniRef50_A0A161WJB3, UniRef:UniRef90_A0A161WJB3
HGW2412	cds	809479	811266	+	ssdH_00736	uvrC	excinuclease ABC subunit UvrC	GO:0006289, GO:0009380, GO:0009381, KEGG:K03703, RefSeq:WP_014614203.1, SO:0001217, UniParc:UPI0001F6BF93, UniRef:UniRef100_A0A166QAT5, UniRef:UniRef50_B9DPT1, UniRef:UniRef90_S2Y4T1
HGW2412	cds	811430	812041	+	ssdH_00737	sdhC	succinate dehydrogenase, cytochrome b556 subunit	GO:0000104, GO:0006099, GO:0009055, GO:0045273, RefSeq:WP_014614202.1, SO:0001217, UniParc:UPI0001F6BF94, UniRef:UniRef100_A0A166SC34, UniRef:UniRef50_P08064, UniRef:UniRef90_A0A380G7R3
HGW2412	cds	812074	813840	+	ssdH_00738	sdhA	succinate dehydrogenase flavoprotein subunit	COG:C, COG:COG1053, RefSeq:WP_014614201.1, SO:0001217, UniParc:UPI0001F6BF95, UniRef:UniRef100_A0A166SC45, UniRef:UniRef50_P08065, UniRef:UniRef90_A0A151A5R2
HGW2412	cds	813840	814655	+	ssdH_00739	sdhB	succinate dehydrogenase iron-sulfur subunit	GO:0006099, GO:0009055, GO:0016491, GO:0051536, RefSeq:WP_014614200.1, SO:0001217, UniParc:UPI0001F6BF96, UniRef:UniRef100_A0A166QAP9, UniRef:UniRef50_P08066, UniRef:UniRef90_A0A380G9Y8
HGW2412	cds	814906	815703	+	ssdH_00740	racE	glutamate racemase	EC:5.1.1.3, GO:0008152, GO:0008881, RefSeq:WP_014614199.1, SO:0001217, UniParc:UPI0001F6BF97, UniRef:UniRef100_A0A166QAN5, UniRef:UniRef50_Q6GHT5, UniRef:UniRef90_A0A166QAN5
HGW2412	cds	815715	816299	+	ssdH_00741		XTP/dITP diphosphatase	EC:3.6.1.66, GO:0009143, GO:0047429, KEGG:K01519, RefSeq:WP_063284581.1, SO:0001217, UniParc:UPI0007AEA645, UniRef:UniRef100_A0A317YN01, UniRef:UniRef50_A0A380GAW1, UniRef:UniRef90_A0A380GAW1
HGW2412	cds	816296	816805	+	ssdH_00742		Phosphoesterase	KEGG:K07095, RefSeq:WP_063284582.1, SO:0001217, UniParc:UPI0007AEB042, UniRef:UniRef100_A0A317YPR8, UniRef:UniRef50_Q2FZC4, UniRef:UniRef90_A0A166QAK5
HGW2412	sorf	816996	817061	-	ssdH_00743		Epsilon family phenol-soluble modulin	RefSeq:WP_095658924.1, SO:0001217, UniParc:UPI000BAB34B3, UniRef:UniRef100_A0AAJ2YYX1, UniRef:UniRef50_A0AAJ2YYX1, UniRef:UniRef90_A0AAJ2YYX1
HGW2412	cds	818549	818791	+	ssdH_00744		hypothetical protein	RefSeq:WP_232331197.1, SO:0001217, UniParc:UPI001E470C69, UniRef:UniRef100_UPI001E470C69, UniRef:UniRef50_A0A8H9ERA0, UniRef:UniRef90_UPI001E470C69
HGW2412	cds	819008	819403	-	ssdH_00745		Recombinase family protein	SO:0001217, UniRef:UniRef50_A0A0H3JWP1, UniRef:UniRef90_A0A317YML3
HGW2412	cds	819873	820502	-	ssdH_00746	blaZ	penicillin-hydrolyzing class A beta-lactamase BlaZ	EC:3.5.2.6, GO:0008800, GO:0030655, GO:0046677, KEGG:K18766, NCBIProtein:WP_000733283.1, SO:0001217, UniParc:UPI000243160F, UniRef:UniRef100_A0A380E9A1, UniRef:UniRef50_P00807, UniRef:UniRef90_C3VJV0
HGW2412	cds	820824	822581	+	ssdH_00747	blaR1	beta-lactam sensor/signal transducer BlaR1	COG:COG4219, COG:T, GO:0005886, GO:0008658, NCBIProtein:WP_001096376.1, RefSeq:WP_001096374.1, SO:0001217, UniParc:UPI00000B10DD, UniRef:UniRef100_A0AAW7MD96, UniRef:UniRef50_P18357, UniRef:UniRef90_P18357
HGW2412	cds	822571	822951	+	ssdH_00748	blaI	penicillinase repressor BlaI	COG:COG3682, COG:K, GO:0003677, GO:0005737, GO:0045892, GO:0046677, KEGG:K02171, NCBIProtein:WP_001284656.1, RefSeq:WP_001284656.1, SO:0001217, UniParc:UPI00001269E0, UniRef:UniRef100_P0A042, UniRef:UniRef50_P0A042, UniRef:UniRef90_P0A042
HGW2412	cds	823215	823808	+	ssdH_00749	resR	Transposon Tn552 DNA-invertase BinR	COG:COG1961, COG:L, GO:0000150, GO:0003677, GO:0015074, KEGG:K14060, RefSeq:WP_000690628.1, SO:0001217, UniParc:UPI00000BD8F4, UniRef:UniRef100_Q8KVS8, UniRef:UniRef50_P19241, UniRef:UniRef90_P19241
HGW2412	cds	823780	825222	+	ssdH_00750	insO	Transposase for transposon Tn552	COG:COG2801, COG:X, GO:0003677, GO:0006310, GO:0015074, GO:0032196, RefSeq:WP_000790705.1, SO:0001217, UniParc:UPI0000001378, UniRef:UniRef100_P18416, UniRef:UniRef50_P18416, UniRef:UniRef90_P18416
HGW2412	cds	825215	826030	+	ssdH_00751		putative ATP-binding protein	COG:COG2842, COG:X, GO:0005524, GO:0016887, RefSeq:WP_000164963.1, SO:0001217, UniParc:UPI00000BD5A7, UniRef:UniRef100_Q8KVS7, UniRef:UniRef50_P18179, UniRef:UniRef90_P18179
HGW2412	cds	826795	828645	+	ssdH_00752		Cd(2+)-exporting ATPase	RefSeq:WP_065354411.1, SO:0001217, UniParc:UPI00080624DA, UniRef:UniRef100_A0A7Z8ZK01, UniRef:UniRef50_A0A3G5FFT0, UniRef:UniRef90_E6LIA3
HGW2412	cds	828709	828945	+	ssdH_00753		Copper chaperone	RefSeq:WP_126510985.1, SO:0001217, UniParc:UPI000F6E02EE, UniRef:UniRef100_UPI000F6E02EE, UniRef:UniRef50_Q1WRB0, UniRef:UniRef90_A0A377KNW5
HGW2412	cds	828947	829498	+	ssdH_00754		DNA-binding ferritin-like protein	KEGG:K04047, RefSeq:WP_015728978.1, SO:0001217, UniParc:UPI0001F6BFA0, UniRef:UniRef100_A0A317YMQ2, UniRef:UniRef50_A0A091BXN4, UniRef:UniRef90_A0A091BYF8
HGW2412	cds	829515	830207	+	ssdH_00755	arcR	HTH-type transcriptional regulator ArcR	RefSeq:WP_011867731.1, SO:0001217, UniParc:UPI0000DABFF8, UniRef:UniRef100_A0A1X6QSI0, UniRef:UniRef50_S0KT41, UniRef:UniRef90_A0A1X6QSI0
HGW2412	cds	830327	831001	-	ssdH_00756	tnp	IS6 family IS431mec transposase	COG:COG3316, COG:X, GO:0003677, GO:0004803, GO:0006310, GO:0015074, GO:0032196, IS:IS431mec, RefSeq:WP_198092067.1, SO:0001217, UniParc:UPI0018DC3713, UniRef:UniRef100_UPI0018DC3713, UniRef:UniRef50_P0C1L0, UniRef:UniRef90_P0C1L0
HGW2412	cds	831366	831890	+	ssdH_00757		RxLR effector protein	RefSeq:WP_172968899.1, SO:0001217, UniParc:UPI001561B57B, UniRef:UniRef100_UPI001561B57B, UniRef:UniRef50_A0A9X6AL11, UniRef:UniRef90_K9ATD9
HGW2412	cds	831906	832235	+	ssdH_00758		Phage protein	RefSeq:WP_096535802.1, SO:0001217, UniParc:UPI000BBBBC73, UniRef:UniRef100_A0A8H9C0A8, UniRef:UniRef50_A0A6G4N846, UniRef:UniRef90_K9AII2
HGW2412	tRNA	832660	832733	-	ssdH_00759	trnR	tRNA-Arg(tct)	SO:0001036
HGW2412	cds	833042	833485	+	ssdH_00760		PhnB-like domain-containing protein	RefSeq:WP_014614193.1, SO:0001217, UniParc:UPI0001FFAE7B, UniRef:UniRef100_UPI0001FFAE7B, UniRef:UniRef50_Q2FV27, UniRef:UniRef90_A0A2A4GW80
HGW2412	cds	833609	834913	-	ssdH_00761	trkH	TrkH family potassium uptake protein	RefSeq:WP_015728986.1, SO:0001217, UniParc:UPI0001F6BFA8, UniRef:UniRef100_A0A166NLE3, UniRef:UniRef50_A0A242VLA5, UniRef:UniRef90_A0A380G942
HGW2412	sorf	835300	835371	-	ssdH_00762		alpha-1/alpha-2 family phenol-soluble modulin	RefSeq:WP_142302254.1, SO:0001217, UniParc:UPI0011550243, UniRef:UniRef100_A0A6P1X406, UniRef:UniRef50_A0A317Z0T0, UniRef:UniRef90_A0A317Z0T0
HGW2412	cds	835803	835934	+	ssdH_00763		Beta-class phenol-soluble modulin	KEGG:K20337, RefSeq:WP_014614190.1, SO:0001217, UniParc:UPI0001F6BFAA, UniRef:UniRef100_A0A166QAH1, UniRef:UniRef50_Q5HQ20, UniRef:UniRef90_A0A166QAH1
HGW2412	cds	836248	836934	+	ssdH_00764	yjjG	YjjG family noncanonical pyrimidine nucleotidase	EC:3.1.3.5, GO:0008253, RefSeq:WP_014614189.1, SO:0001217, UniParc:UPI0001FFAE78, UniRef:UniRef100_A0A2P5PJ53, UniRef:UniRef50_A0A380G7I8, UniRef:UniRef90_A0A2P5PJ53
HGW2412	cds	837124	837573	-	ssdH_00765		N-acetyltransferase	GO:0008080, RefSeq:WP_014614188.1, SO:0001217, UniParc:UPI0001F6BFAC, UniRef:UniRef100_A0A161WJD2, UniRef:UniRef50_Q8CSY0, UniRef:UniRef90_A0A161WJD2
HGW2412	cds	837705	839318	+	ssdH_00766	bshC	bacillithiol biosynthesis cysteine-adding enzyme BshC	GO:0003824, GO:0071793, KEGG:K22136, RefSeq:WP_015728989.1, SO:0001217, UniParc:UPI0001F6BFAD, UniRef:UniRef100_A0A2P4NJ22, UniRef:UniRef50_Q2FZ98, UniRef:UniRef90_A0A3D8YL30
HGW2412	cds	839465	839896	+	ssdH_00767	mraZ	division/cell wall cluster transcriptional repressor MraZ	GO:0003700, GO:0006355, RefSeq:WP_014614186.1, SO:0001217, UniParc:UPI0001F6BFAE, UniRef:UniRef100_A0A2A4HAU6, UniRef:UniRef50_Q8Y5L6, UniRef:UniRef90_A0A0D6XQY7
HGW2412	cds	839914	840849	+	ssdH_00768	rsmH	16S rRNA (cytosine(1402)-N(4))-methyltransferase RsmH	EC:2.1.1.199, GO:0016434, KEGG:K03438, RefSeq:WP_063284588.1, SO:0001217, UniParc:UPI0007AE9F4B, UniRef:UniRef100_UPI0007AE9F4B, UniRef:UniRef50_Q07876, UniRef:UniRef90_A0A380GAM4
HGW2412	cds	840868	841254	+	ssdH_00769	ftsL	cell division protein FtsL	GO:0000910, GO:0016020, KEGG:K03586, RefSeq:WP_014614184.1, SO:0001217, UniParc:UPI0001F6BFB0, UniRef:UniRef100_A0A2A4GMJ5, UniRef:UniRef50_Q2FZ95, UniRef:UniRef90_A0A2A4GMJ5
HGW2412	cds	841289	843388	+	ssdH_00770		Penicillin-binding protein	EC:3.4.-.-, KEGG:K12552, SO:0001217, UniRef:UniRef50_A0A640MVC3, UniRef:UniRef90_A0A6P1WWG0
HGW2412	cds	843588	844553	+	ssdH_00771	mraY	phospho-N-acetylmuramoyl-pentapeptide-transferase	EC:2.7.8.13, GO:0008963, GO:0009252, GO:0016020, KEGG:K01000, RefSeq:WP_015728992.1, SO:0001217, UniParc:UPI0001F6BFB3, UniRef:UniRef100_A0A317YMW4, UniRef:UniRef50_Q2FZ93, UniRef:UniRef90_S2Y4V4
HGW2412	cds	844554	845903	+	ssdH_00772	murD	UDP-N-acetylmuramoyl-L-alanine--D-glutamate ligase	EC:6.3.2.9, GO:0005524, GO:0005737, GO:0008360, GO:0008764, GO:0009252, GO:0051301, KEGG:K01925, RefSeq:WP_014614180.1, SO:0001217, UniParc:UPI0001FFAE73, UniRef:UniRef100_A0A317YN21, UniRef:UniRef50_Q2FZ92, UniRef:UniRef90_A0A380G932
HGW2412	cds	845919	846809	+	ssdH_00773	divIB	Cell division protein DivIB	GO:0005886, GO:0032153, GO:0043093, RefSeq:WP_014614179.1, SO:0001217, UniParc:UPI0001F6BFB5, UniRef:UniRef100_E8SFP1, UniRef:UniRef50_E8SFP1, UniRef:UniRef90_E8SFP1
HGW2412	cds	847025	848425	+	ssdH_00774	ftsA	cell division protein FtsA	GO:0005515, GO:0005524, GO:0043093, RefSeq:WP_014614178.1, SO:0001217, UniParc:UPI0001F6BFB6, UniRef:UniRef100_A0A3D8ZAL1, UniRef:UniRef50_A0A640MTU3, UniRef:UniRef90_A0A3D8ZAL1
HGW2412	cds	848455	849627	+	ssdH_00775	ftsZ	cell division protein FtsZ	COG:COG0206, COG:D, GO:0000910, GO:0000917, GO:0003924, GO:0005525, GO:0005737, GO:0032153, GO:0043093, GO:0051258, KEGG:K03531, RefSeq:WP_014614177.1, SO:0001217, UniParc:UPI0001F6BFB7, UniRef:UniRef100_A0A161WJD9, UniRef:UniRef50_Q2FZ89, UniRef:UniRef90_Q2FZ89
HGW2412	cds	849781	850593	+	ssdH_00776	pgeF	peptidoglycan editing factor PgeF	EC:2.4.2.1, EC:2.4.2.28, EC:3.5.4.4, KEGG:K05810, RefSeq:WP_015728994.1, SO:0001217, UniParc:UPI0001F6BFB8, UniRef:UniRef100_UPI0001F6BFB8, UniRef:UniRef50_Q49WW9, UniRef:UniRef90_A0A3D8ZB65
HGW2412	cds	850594	851268	+	ssdH_00777		Pyridoxal phosphate homeostasis protein	KEGG:K06997, RefSeq:WP_014614175.1, SO:0001217, UniParc:UPI0001FFAE71, UniRef:UniRef100_A0A166QA03, UniRef:UniRef50_O31727, UniRef:UniRef90_A0A166QA03
HGW2412	cds	851274	851834	+	ssdH_00778	sepF	Cell division protein SepF	KEGG:K09772, RefSeq:WP_014614174.1, SO:0001217, UniParc:UPI0001F6BFBA, UniRef:UniRef100_A0A166SCW6, UniRef:UniRef50_Q2FZ86, UniRef:UniRef90_A0A166SCW6
HGW2412	cds	851846	852139	+	ssdH_00779		Membrane protein	KEGG:K02221, RefSeq:WP_015728996.1, SO:0001217, UniParc:UPI0001F6BFBB, UniRef:UniRef100_A0A317YPU9, UniRef:UniRef50_Q2FZ85, UniRef:UniRef90_A0A380G9I9
HGW2412	cds	852371	852775	-	ssdH_00780	rbsD	D-ribose pyranase	EC:5.4.99.62, GO:0016872, KEGG:K06726, RefSeq:WP_014614172.1, SO:0001217, UniParc:UPI0001FFAE6F, UniRef:UniRef100_A0A3D8ZAK9, UniRef:UniRef50_Q88RZ2, UniRef:UniRef90_A0A3D8ZAK9
HGW2412	cds	852794	853675	-	ssdH_00781	rbsU	ribose/proton symporter RbsU	GO:0015591, GO:0015752, KEGG:K06216, RefSeq:WP_014614171.1, SO:0001217, UniParc:UPI0001F6BFBD, UniRef:UniRef100_A0A166SD35, UniRef:UniRef50_Q8CN16, UniRef:UniRef90_A0A380G7A1
HGW2412	cds	854032	854859	+	ssdH_00782	rpiR	RpiR family transcriptional regulator	RefSeq:WP_014614170.1, SO:0001217, UniParc:UPI0001FFAE6E, UniRef:UniRef100_A0A3D8ZB79, UniRef:UniRef50_S2XKK4, UniRef:UniRef90_A0A380G9S9
HGW2412	cds	854956	855879	+	ssdH_00783		N-acetylneuraminate lyase	RefSeq:WP_099991960.1, SO:0001217, UniParc:UPI000C1BEE0C, UniRef:UniRef100_UPI000C1BEE0C, UniRef:UniRef50_A0A0F2DBP6, UniRef:UniRef90_A0A317Z8X5
HGW2412	cds	855907	857448	+	ssdH_00784		Sodium:solute symporter family protein	RefSeq:WP_063284595.1, SO:0001217, UniParc:UPI0007AECEC2, UniRef:UniRef100_UPI001F4D62D5, UniRef:UniRef50_A0A380G996, UniRef:UniRef90_A0A380G996
HGW2412	cds	857467	857916	+	ssdH_00785		YhcH/YjgK/YiaL family protein	KEGG:K19334, RefSeq:WP_014614167.1, SO:0001217, UniParc:UPI0001F6BF50, UniRef:UniRef100_A0A166Q9T3, UniRef:UniRef50_A0A0H2UQE3, UniRef:UniRef90_A0A166Q9T3
HGW2412	cds	857931	860018	+	ssdH_00786		exo-alpha-sialidase	RefSeq:WP_099987022.1, SO:0001217, UniParc:UPI000C1B8E76, UniRef:UniRef100_A0A7Z8ZJN5, UniRef:UniRef50_A0A0F2DEN6, UniRef:UniRef90_A0A7Z8ZJN5
HGW2412	cds	860034	861149	+	ssdH_00787		Gfo/Idh/MocA family oxidoreductase	RefSeq:WP_014614165.1, SO:0001217, UniParc:UPI0001FFAE6A, UniRef:UniRef100_UPI0001FFAE6A, UniRef:UniRef50_P39353, UniRef:UniRef90_A0A7T7NY32
HGW2412	cds	861419	862189	+	ssdH_00788		RNA-binding S4 domain-containing protein	RefSeq:WP_100006727.1, SO:0001217, UniParc:UPI000C1BB3FB, UniRef:UniRef100_UPI000C1BB3FB, UniRef:UniRef50_Q2FZ84, UniRef:UniRef90_S2Y4W9
HGW2412	cds	862213	862812	+	ssdH_00789		DivIVA domain-containing protein	RefSeq:WP_063278831.1, SO:0001217, UniParc:UPI0007AECA7D, UniRef:UniRef100_A0A8H9BWT9, UniRef:UniRef50_Q2FZ83, UniRef:UniRef90_A0A8H9BWT9
HGW2412	cds	863013	865760	+	ssdH_00790	ileS	isoleucine--tRNA ligase	EC:6.1.1.5, GO:0000166, GO:0004822, GO:0005524, GO:0006428, RefSeq:WP_014614162.1, SO:0001217, UniParc:UPI0001F6BF53, UniRef:UniRef100_UPI0001F6BF53, UniRef:UniRef50_P41972, UniRef:UniRef90_A0A380G8C1
HGW2412	cds	866014	866499	+	ssdH_00791	lspA	signal peptidase II	EC:3.4.23.36, GO:0004190, GO:0005886, GO:0006508, GO:0009306, KEGG:K03101, RefSeq:WP_014614161.1, SO:0001217, UniParc:UPI0001F6BF54, UniRef:UniRef100_A0A166SD92, UniRef:UniRef50_Q8CPK0, UniRef:UniRef90_A0A166SD92
HGW2412	cds	866499	867416	+	ssdH_00792		Pseudouridine synthase	EC:5.4.99.23, KEGG:K06180, RefSeq:WP_015729003.1, SO:0001217, UniParc:UPI0001F6BF55, UniRef:UniRef100_A0A6I2G7V4, UniRef:UniRef50_A0A2M9MVX9, UniRef:UniRef90_A0A380G780
HGW2412	cds	867702	868226	+	ssdH_00793	pyrR	bifunctional pyr operon transcriptional regulator/uracil phosphoribosyltransferase PyrR	EC:2.4.2.9, KEGG:K02825, RefSeq:WP_014614159.1, SO:0001217, UniParc:UPI0001F6BF56, UniRef:UniRef100_A0A166Q9J2, UniRef:UniRef50_A7NLW5, UniRef:UniRef90_A0A380G9R9
HGW2412	cds	868404	869696	+	ssdH_00794		Uracil permease	KEGG:K02824, RefSeq:WP_100006726.1, SO:0001217, UniParc:UPI000C1C83AB, UniRef:UniRef100_UPI000C1C83AB, UniRef:UniRef50_P39766, UniRef:UniRef90_A0A380G913
HGW2412	cds	869718	870596	+	ssdH_00795		aspartate carbamoyltransferase catalytic subunit	EC:2.1.3.2, GO:0004070, GO:0006207, GO:0006520, GO:0016597, RefSeq:WP_014614157.1, SO:0001217, UniParc:UPI0001F6BF58, UniRef:UniRef100_A0A3D8ZAN2, UniRef:UniRef50_Q9L4T8, UniRef:UniRef90_A0A3D8ZAN2
HGW2412	cds	870609	871886	+	ssdH_00796		dihydroorotase	EC:3.5.2.3, GO:0004151, GO:0006221, GO:0046872, SO:0001217, UniRef:UniRef50_Q81WF0, UniRef:UniRef90_S2XRF5
HGW2412	cds	871889	872989	+	ssdH_00797		carbamoyl phosphate synthase small subunit	GO:0004088, GO:0006541, RefSeq:WP_014614155.1, SO:0001217, UniParc:UPI0001F6BF5A, UniRef:UniRef100_A0A166Q9H2, UniRef:UniRef50_P25993, UniRef:UniRef90_S2XKL9
HGW2412	cds	872982	876155	+	ssdH_00798	carB	carbamoyl-phosphate synthase large subunit	EC:6.3.5.5, GO:0005524, GO:0008152, GO:0046872, RefSeq:WP_014614154.1, SO:0001217, UniParc:UPI0001F6BF5B, UniRef:UniRef100_A0A2P4NFV7, UniRef:UniRef50_P25994, UniRef:UniRef90_S2Y4Y2
HGW2412	cds	876169	876933	+	ssdH_00799		dihydroorotate dehydrogenase electron transfer subunit	GO:0016491, RefSeq:WP_014614153.1, SO:0001217, UniParc:UPI0001F6BF5C, UniRef:UniRef100_A0AAQ0M5Y8, UniRef:UniRef50_P25983, UniRef:UniRef90_A0A7T7NWK3
HGW2412	cds	876930	877850	+	ssdH_00800		dihydroorotate dehydrogenase	EC:1.3.1.14, GO:0004152, GO:0006221, RefSeq:WP_014614152.1, SO:0001217, UniParc:UPI0001F6BF5D, UniRef:UniRef100_UPI0001F6BF5D, UniRef:UniRef50_B9DPN4, UniRef:UniRef90_A0A7T7NWJ3
HGW2412	cds	877852	878556	+	ssdH_00801	pyrF	orotidine-5'-phosphate decarboxylase	EC:4.1.1.23, GO:0004590, GO:0006207, GO:0044205, RefSeq:WP_014614151.1, SO:0001217, UniParc:UPI0001F6BF5E, UniRef:UniRef100_A0A8H9BWA4, UniRef:UniRef50_Q81WF5, UniRef:UniRef90_A0A317Z9K4
HGW2412	cds	878544	879152	+	ssdH_00802		Orotate phosphoribosyltransferase	RefSeq:WP_014614150.1, SO:0001217, UniParc:UPI0001FFAE22, UniRef:UniRef100_UPI0001FFAE22, UniRef:UniRef50_P58856, UniRef:UniRef90_A0A380G769
HGW2412	cds	879330	879419	-	ssdH_00803		hypothetical protein
HGW2412	cds	879587	880000	+	ssdH_00804		PhnB-like domain-containing protein	RefSeq:WP_014614149.1, SO:0001217, UniParc:UPI0001F6BF60, UniRef:UniRef100_A0A166NMH5, UniRef:UniRef50_Q2G1U2, UniRef:UniRef90_A0AAC9RV48
HGW2412	cds	880084	881787	-	ssdH_00805	rqcH	Rqc2-like protein RqcH	RefSeq:WP_065354400.1, SO:0001217, UniParc:UPI000806207D, UniRef:UniRef100_UPI000806207D, UniRef:UniRef50_Q5HPY2, UniRef:UniRef90_A0A380G9Q5
HGW2412	cds	881947	882570	+	ssdH_00806	gmk	guanylate kinase	EC:2.7.4.8, GO:0004385, GO:0006163, RefSeq:WP_014614147.1, SO:0001217, UniParc:UPI0001F6BF62, UniRef:UniRef100_A0A2A4HAG1, UniRef:UniRef50_Q8Y672, UniRef:UniRef90_S2XKN1
HGW2412	cds	882570	882779	+	ssdH_00807	rpoZ	DNA-directed RNA polymerase subunit omega	EC:2.7.7.6, GO:0003899, GO:0006351, RefSeq:WP_014614146.1, SO:0001217, UniParc:UPI0001F6BF63, UniRef:UniRef100_A0A161WJG6, UniRef:UniRef50_Q2G1T9, UniRef:UniRef90_A0A161WJG6
HGW2412	cds	882968	883069	-	ssdH_00808		hypothetical protein
HGW2412	cds	883342	883800	-	ssdH_00809		N-acetyltransferase domain-containing protein	RefSeq:WP_037543219.1, SO:0001217, UniParc:UPI0002D92D42, UniRef:UniRef100_A0AAC9WJR2, UniRef:UniRef50_A0A9Q6MUG4, UniRef:UniRef90_A0A317YPT9
HGW2412	cds	883804	885021	-	ssdH_00810		MFS transporter	KEGG:K08152, RefSeq:WP_100006725.1, SO:0001217, UniParc:UPI000C1BE91E, UniRef:UniRef100_UPI000C1BE91E, UniRef:UniRef50_A0A317YQH2, UniRef:UniRef90_A0A7T7SVB7
HGW2412	cds	885043	886317	-	ssdH_00811		Protein kinase domain-containing protein	RefSeq:WP_063284602.1, SO:0001217, UniParc:UPI0007AE9B2B, UniRef:UniRef100_A0A7T7SVZ3, UniRef:UniRef50_A0A317YQ09, UniRef:UniRef90_A0A317YQ09
HGW2412	cds	887151	888359	+	ssdH_00812	coaBC	bifunctional phosphopantothenoylcysteine decarboxylase/phosphopantothenate--cysteine ligase CoaBC	EC:4.1.1.36, EC:6.3.2.5, GO:0004632, GO:0004633, GO:0010181, GO:0015937, GO:0015941, SO:0001217, UniParc:UPI0001F6BF67, UniRef:UniRef100_A0A2P4NDB0, UniRef:UniRef50_O35033, UniRef:UniRef90_A0A2P4NDB0
HGW2412	cds	888356	890764	+	ssdH_00813	priA	primosomal protein N'	EC:3.6.1.-, EC:5.6.2.4, GO:0003678, GO:0006260, GO:0032508, KEGG:K04066, RefSeq:WP_100007318.1, SO:0001217, UniParc:UPI000C1BFDFC, UniRef:UniRef100_UPI000C1BFDFC, UniRef:UniRef50_A0A150LC00, UniRef:UniRef90_A0A380G750
HGW2412	cds	891012	891506	+	ssdH_00814		peptide deformylase	EC:3.5.1.88, KEGG:K01462, SO:0001217, UniRef:UniRef50_Q5HPX6, UniRef:UniRef90_A0A380G9K5
HGW2412	cds	891499	892431	+	ssdH_00815	fmt	methionyl-tRNA formyltransferase	EC:2.1.2.9, GO:0004479, GO:0005737, GO:0071951, RefSeq:WP_100007317.1, SO:0001217, UniParc:UPI000C1BB196, UniRef:UniRef100_A0A7T7SVP7, UniRef:UniRef50_P94463, UniRef:UniRef90_A0A2A4EHT0
HGW2412	cds	892432	893733	+	ssdH_00816	rsmB	16S rRNA (cytosine(967)-C(5))-methyltransferase RsmB	EC:2.1.1.176, GO:0001510, GO:0003723, GO:0006355, GO:0008168, KEGG:K03500, RefSeq:WP_015729013.1, SO:0001217, UniParc:UPI0001F6BF6B, UniRef:UniRef100_UPI0001F6BF6B, UniRef:UniRef50_A0A2T4MK73, UniRef:UniRef90_A0A380GAG9
HGW2412	cds	893739	894833	+	ssdH_00817	rlmN	23S rRNA (adenine(2503)-C(2))-methyltransferase RlmN	EC:2.1.1.192, GO:0008757, GO:0016433, GO:0030488, GO:0070475, KEGG:K06941, RefSeq:WP_014614140.1, SO:0001217, UniParc:UPI0001F6BF6C, UniRef:UniRef100_A0A166SDR9, UniRef:UniRef50_O34617, UniRef:UniRef90_A0A085UIA1
HGW2412	cds	894840	895583	+	ssdH_00818		Stp1/IreP family PP2C-type Ser/Thr phosphatase	EC:3.1.3.16, GO:0004722, GO:0006470, KEGG:K20074, RefSeq:WP_014614139.1, SO:0001217, UniParc:UPI0001F6BF6D, UniRef:UniRef100_A0A166SDT2, UniRef:UniRef50_A0A0D0SSN4, UniRef:UniRef90_A0A380G751
HGW2412	cds	895580	897586	+	ssdH_00819	pknB	Stk1 family PASTA domain-containing Ser/Thr kinase	GO:0004672, GO:0005524, GO:0006468, RefSeq:WP_187526002.1, SO:0001217, UniParc:UPI0016559FF8, UniRef:UniRef100_A0A7T7NWI2, UniRef:UniRef50_A0A240C3T6, UniRef:UniRef90_A0A317Z8G9
HGW2412	cds	898346	899614	+	ssdH_00820		Fatty acid beta-hydroxylase	RefSeq:WP_065354397.1, SO:0001217, UniParc:UPI00080632CA, UniRef:UniRef100_UPI00080632CA, UniRef:UniRef50_A0A239ZJY3, UniRef:UniRef90_A0A380G8Y3
HGW2412	cds	899794	900669	+	ssdH_00821	rsgA	ribosome small subunit-dependent GTPase A	EC:3.1.3.100, EC:3.6.1.-, GO:0003924, GO:0005525, GO:0006412, GO:0043022, KEGG:K06949, RefSeq:WP_014614136.1, SO:0001217, UniParc:UPI0001F6BF70, UniRef:UniRef100_A0A166P0X0, UniRef:UniRef50_Q8CSV8, UniRef:UniRef90_A0A166P0X0
HGW2412	cds	900669	901319	+	ssdH_00822	rpe	ribulose-phosphate 3-epimerase	EC:5.1.3.1, GO:0004750, GO:0006098, KEGG:K01783, RefSeq:WP_014614135.1, SO:0001217, UniParc:UPI0001F6BF71, UniRef:UniRef100_A0A166SDV9, UniRef:UniRef50_B9EBA2, UniRef:UniRef90_A0A166SDV9
HGW2412	cds	901319	901960	+	ssdH_00823		thiamine diphosphokinase	EC:2.7.6.2, GO:0004788, GO:0006772, KEGG:K00949, RefSeq:WP_037543205.1, SO:0001217, UniParc:UPI00056BC6B9, UniRef:UniRef100_A0A317ZAD2, UniRef:UniRef50_A0A380G740, UniRef:UniRef90_A0A3D8YPW6
HGW2412	cds	902031	902219	-	ssdH_00824	rpmB	50S ribosomal protein L28	COG:COG0227, COG:J, GO:0003735, GO:0005840, GO:0006412, GO:1990904, RefSeq:WP_014614133.1, SO:0001217, UniParc:UPI0001F6BF73, UniRef:UniRef100_A0A2A4HCI5, UniRef:UniRef50_Q82ZE4, UniRef:UniRef90_Q49X05
HGW2412	cds	902552	902926	+	ssdH_00825		Alkaline shock protein 23	RefSeq:WP_014614132.1, SO:0001217, UniParc:UPI0001F6BF74, UniRef:UniRef100_A0A2A4HBS4, UniRef:UniRef50_O34318, UniRef:UniRef90_A0AAC9RV64
HGW2412	cds	902939	904603	+	ssdH_00826	fakA	fatty acid kinase catalytic subunit FakA	RefSeq:WP_014614131.1, SO:0001217, UniParc:UPI0001FFAE1A, UniRef:UniRef100_A0A8H9EQK5, UniRef:UniRef50_O34751, UniRef:UniRef90_A0A317Z725
HGW2412	cds	905586	906251	+	ssdH_00827	sdaAB	L-serine ammonia-lyase, iron-sulfur-dependent subunit beta	EC:4.3.1.17, GO:0003941, GO:0006094, GO:0006565, KEGG:K01752, RefSeq:WP_014614130.1, SO:0001217, UniParc:UPI0001F6BF76, UniRef:UniRef100_A0A166SE18, UniRef:UniRef50_O34635, UniRef:UniRef90_A0A166SE18
HGW2412	cds	906252	907139	+	ssdH_00828	sdaAA	L-serine ammonia-lyase, iron-sulfur-dependent, subunit alpha	EC:4.3.1.17, GO:0003941, GO:0006094, GO:0006565, KEGG:K01752, SO:0001217, UniRef:UniRef50_A0A6P1TGN2, UniRef:UniRef90_A0A2A4EH23
HGW2412	cds	907142	909187	+	ssdH_00829	recG	ATP-dependent DNA helicase RecG	EC:3.6.4.12, EC:5.6.2.4, GO:0003676, GO:0003678, GO:0005524, GO:0006281, GO:0006310, KEGG:K03655, RefSeq:WP_014614128.1, SO:0001217, UniParc:UPI0001F6BF78, UniRef:UniRef100_A0A2P5JAM6, UniRef:UniRef50_O50581, UniRef:UniRef90_A0A380G8W8
HGW2412	cds	909287	909874	+	ssdH_00830	plsX	phosphate acyltransferase PlsX	EC:2.3.1.274, GO:0008610, GO:0043811, KEGG:K03621, SO:0001217, UniParc:UPI0001F6BF79, UniRef:UniRef100_A0A7T7SWF7, UniRef:UniRef50_A0A7T7SWF7, UniRef:UniRef90_A0A7T7SWF7
HGW2412	cds	909876	910862	+	ssdH_00831	plsX	phosphate acyltransferase PlsX	EC:2.3.1.274, GO:0008610, GO:0043811, KEGG:K03621, RefSeq:WP_063284328.1, SO:0001217, UniParc:UPI0007AE4F0E, UniRef:UniRef100_UPI0007AE4F0E, UniRef:UniRef50_P71018, UniRef:UniRef90_A0A166Q8L0
HGW2412	cds	910855	911781	+	ssdH_00832	fabD	ACP S-malonyltransferase	EC:2.3.1.39, GO:0004314, GO:0006633, RefSeq:WP_063284329.1, SO:0001217, UniParc:UPI0007AE68DC, UniRef:UniRef100_UPI0007AE68DC, UniRef:UniRef50_Q99UN8, UniRef:UniRef90_A0A317Z221
HGW2412	cds	911774	912511	+	ssdH_00833	fabG	3-oxoacyl-[acyl-carrier-protein] reductase	EC:1.1.1.100, GO:0004316, GO:0006633, GO:0051287, RefSeq:WP_014614124.1, SO:0001217, UniParc:UPI0001F6BF7C, UniRef:UniRef100_A0A166SE50, UniRef:UniRef50_D5DQR8, UniRef:UniRef90_A0A166SE50
HGW2412	cds	912740	912973	+	ssdH_00834	acpP	acyl carrier protein	COG:COG0236, COG:I, GO:0000035, GO:0000036, GO:0005829, GO:0006633, GO:0009245, GO:0016020, RefSeq:WP_014614123.1, SO:0001217, UniParc:UPI0001F6BF7D, UniRef:UniRef100_A0A166P157, UniRef:UniRef50_Q8R9W1, UniRef:UniRef90_B9DPJ1
HGW2412	cds	913871	914602	+	ssdH_00835	rnc	ribonuclease III	EC:3.1.26.3, GO:0003723, GO:0004525, GO:0006364, GO:0006396, RefSeq:WP_063284330.1, SO:0001217, UniParc:UPI0007AEDC0A, UniRef:UniRef100_UPI0007AEDC0A, UniRef:UniRef50_Q2FZ50, UniRef:UniRef90_A0A380GAF0
HGW2412	cds	914606	918178	+	ssdH_00836	smc	chromosome segregation protein SMC	GO:0005524, GO:0007059, GO:0030261, KEGG:K03529, RefSeq:WP_063284331.1, SO:0001217, UniParc:UPI0007AE8F7D, UniRef:UniRef100_UPI0007AE8F7D, UniRef:UniRef50_A0A380G9C6, UniRef:UniRef90_A0A380G9C6
HGW2412	cds	918180	919379	+	ssdH_00837	ftsY	signal recognition particle-docking protein FtsY	GO:0003924, GO:0005047, GO:0006614, GO:0009306, KEGG:K03110, RefSeq:WP_063278821.1, SO:0001217, UniParc:UPI0007AE6A28, UniRef:UniRef100_A0A161W3V0, UniRef:UniRef50_Q2FZ48, UniRef:UniRef90_A0A380G729
HGW2412	cds	919383	919718	+	ssdH_00838		putative DNA-binding protein	RefSeq:WP_014614119.1, SO:0001217, UniParc:UPI0001F6BF81, UniRef:UniRef100_A0A166SEB2, UniRef:UniRef50_Q2FZ47, UniRef:UniRef90_A0A166SEB2
HGW2412	cds	919732	921099	+	ssdH_00839	ffh	signal recognition particle protein	COG:COG0541, COG:U, GO:0003924, GO:0005048, GO:0005525, GO:0009306, GO:0048501, RefSeq:WP_015729019.1, SO:0001217, UniParc:UPI0001F6BF82, UniRef:UniRef100_A0A2A4EFY1, UniRef:UniRef50_P37105, UniRef:UniRef90_A0A7Z7QZ67
HGW2412	cds	921921	922214	+	ssdH_00840		Restriction endonuclease subunit R	SO:0001217, UniRef:UniRef50_A0A317YUC2, UniRef:UniRef90_A0A317YUC2
HGW2412	cds	922259	922930	+	ssdH_00841	marR	MarR family transcriptional regulator	RefSeq:WP_063284333.1, SO:0001217, UniParc:UPI0007AE6867, UniRef:UniRef100_A0A7T7NWI1, UniRef:UniRef50_A0AAC9RTT6, UniRef:UniRef90_A0A380GAE1
HGW2412	cds	923144	923419	+	ssdH_00842	rpsP	30S ribosomal protein S16	COG:COG0228, COG:J, GO:0000314, GO:0003735, GO:0005737, GO:0006412, GO:0015935, GO:0022627, RefSeq:WP_014614106.1, SO:0001217, UniParc:UPI0001F6BF8E, UniRef:UniRef100_A0A2A4GRE1, UniRef:UniRef50_Q2FZ45, UniRef:UniRef90_Q5HPV3
HGW2412	cds	923742	924245	+	ssdH_00843	rimM	ribosome maturation factor RimM	GO:0005840, GO:0006364, GO:0043022, RefSeq:WP_014614105.1, SO:0001217, UniParc:UPI0001F6BF8F, UniRef:UniRef100_A0A166P1B9, UniRef:UniRef50_B1YIM5, UniRef:UniRef90_A0A166P1B9
HGW2412	cds	924242	924973	+	ssdH_00844	trmD	tRNA (guanosine(37)-N1)-methyltransferase TrmD	EC:2.1.1.228, GO:0008033, GO:0052906, RefSeq:WP_014614104.1, SO:0001217, UniParc:UPI0001F6BF90, UniRef:UniRef100_A0A3D8Z8D9, UniRef:UniRef50_Q31L04, UniRef:UniRef90_A0A3D8Z8D9
HGW2412	ncRNA-region	925020	925061	+			Ribosomal protein L19 leader	RFAM:RF00556, SO:0000140
HGW2412	cds	925081	925431	+	ssdH_00845	rplS	50S ribosomal protein L19	GO:0000311, GO:0003735, GO:0006412, GO:0022625, KEGG:K02884, RefSeq:WP_014614103.1, SO:0001217, UniParc:UPI0001F6BF91, UniRef:UniRef100_A0A2A4GWG4, UniRef:UniRef50_Q8EWU9, UniRef:UniRef90_A0A2A4GWG4
HGW2412	cds	925699	925836	-	ssdH_00846		Beta-class phenol-soluble modulin	KEGG:K20337, RefSeq:WP_014614102.1, SO:0001217, UniParc:UPI0001FFADC3, UniRef:UniRef100_A0A2A4GRM3, UniRef:UniRef50_S2YGM2, UniRef:UniRef90_A0A2A4GRM3
HGW2412	cds	926541	927173	-	ssdH_00847		Phage protein	RefSeq:WP_063284334.1, SO:0001217, UniParc:UPI0007AE495D, UniRef:UniRef100_A0A7T7SVY4, UniRef:UniRef50_A0A380G9H2, UniRef:UniRef90_A0A317YWN4
HGW2412	cds	927401	929995	-	ssdH_00848	yfhO	YfhO family protein	KEGG:K25619, RefSeq:WP_063284335.1, SO:0001217, UniParc:UPI0007AE8C8B, UniRef:UniRef100_UPI0007AE8C8B, UniRef:UniRef50_K9ASV1, UniRef:UniRef90_A0A3D8ZA66
HGW2412	cds	929992	932601	-	ssdH_00849	yfhO	YfhO family protein	KEGG:K25619, RefSeq:WP_100006556.1, SO:0001217, UniParc:UPI000C1C4458, UniRef:UniRef100_UPI000C1C4458, UniRef:UniRef50_Q49X29, UniRef:UniRef90_A0A3D8YN88
HGW2412	cds	932621	933004	-	ssdH_00850	gtrA	GtrA family protein	RefSeq:WP_015729036.1, SO:0001217, UniParc:UPI0001F6BFC4, UniRef:UniRef100_A0A2P5JAK0, UniRef:UniRef50_Q2FVI8, UniRef:UniRef90_A0A3D8ZAE8
HGW2412	cds	933232	934104	+	ssdH_00851	ylqF	ribosome biogenesis GTPase YlqF	GO:0003924, GO:0005525, GO:0005737, GO:0042254, RefSeq:WP_015729037.1, SO:0001217, UniParc:UPI0001F6BFC5, UniRef:UniRef100_A0A166Q7N2, UniRef:UniRef50_A0A3G6UNR5, UniRef:UniRef90_A0A380G9J5
HGW2412	cds	934097	934882	+	ssdH_00852		ribonuclease HII	EC:3.1.26.4, GO:0003723, GO:0004523, KEGG:K03470, RefSeq:WP_100007381.1, SO:0001217, UniParc:UPI000C1BB982, UniRef:UniRef100_UPI000C1BB982, UniRef:UniRef50_Q5HPU6, UniRef:UniRef90_A0A317YXQ6
HGW2412	cds	934974	935249	+	ssdH_00853		Phage protein	RefSeq:WP_015729039.1, SO:0001217, UniParc:UPI0001F6BFC7, UniRef:UniRef100_A0A161W7A4, UniRef:UniRef50_A0A380G917, UniRef:UniRef90_A0A380G917
HGW2412	cds	935516	936682	+	ssdH_00854	sucC	ADP-forming succinate--CoA ligase subunit beta	COG:C, COG:COG0045, EC:6.2.1.5, GO:0000287, GO:0003824, GO:0004775, GO:0004776, GO:0005524, GO:0005829, GO:0006099, GO:0006104, GO:0042709, GO:0046872, RefSeq:WP_015729040.1, SO:0001217, UniParc:UPI0001F6BFC8, UniRef:UniRef100_A0A166P1P0, UniRef:UniRef50_Q8UC60, UniRef:UniRef90_B9DPG0
HGW2412	cds	936704	937609	+	ssdH_00855	sucD	succinate--CoA ligase subunit alpha	COG:C, COG:COG0074, EC:6.2.1.5, GO:0003824, RefSeq:WP_014614090.1, SO:0001217, UniParc:UPI0001F6BFC9, UniRef:UniRef100_A0A3D8YN76, UniRef:UniRef50_P80865, UniRef:UniRef90_A0A380FEU0
HGW2412	cds	937844	938731	+	ssdH_00856	dprA	DNA-processing protein DprA	GO:0009294, RefSeq:WP_153934311.1, SO:0001217, UniParc:UPI00129EC17F, UniRef:UniRef100_UPI00129EC17F, UniRef:UniRef50_A0A6N3DYC7, UniRef:UniRef90_A0A3D8YNB6
HGW2412	cds	938815	940884	+	ssdH_00857	topA	type I DNA topoisomerase	EC:5.6.2.1, GO:0003677, GO:0003917, GO:0005737, GO:0006260, GO:0006265, KEGG:K03168, RefSeq:WP_153934309.1, SO:0001217, UniParc:UPI00129ECC51, UniRef:UniRef100_UPI00129ECC51, UniRef:UniRef50_Q9CG80, UniRef:UniRef90_A0A242VIU1
HGW2412	cds	940912	942216	+	ssdH_00858	trmFO	FADH(2)-oxidizing methylenetetrahydrofolate--tRNA-(uracil(54)-C(5))-methyltransferase TrmFO	EC:2.1.1.74, GO:0005737, GO:0008033, GO:0047151, GO:0050660, KEGG:K04094, RefSeq:WP_015729042.1, SO:0001217, UniParc:UPI0001F6BFCC, UniRef:UniRef100_A0A2P5PU77, UniRef:UniRef50_Q1G9V1, UniRef:UniRef90_A0A2P5PU77
HGW2412	cds	942337	943227	+	ssdH_00859	xerC	tyrosine recombinase XerC	GO:0003677, GO:0006310, GO:0007059, GO:0015074, GO:0051301, RefSeq:WP_110165438.1, SO:0001217, UniParc:UPI000D72E0AB, UniRef:UniRef100_A0A3D8ZAN5, UniRef:UniRef50_Q2FZ30, UniRef:UniRef90_A0A380G704
HGW2412	cds	943234	943776	+	ssdH_00860	hslV	ATP-dependent protease subunit HslV	EC:3.4.25.2, GO:0004298, GO:0009376, GO:0051603, KEGG:K01419, RefSeq:WP_014614085.1, SO:0001217, UniParc:UPI0001F6BFCE, UniRef:UniRef100_A0A166P1U4, UniRef:UniRef50_Q8D2S6, UniRef:UniRef90_A0A0A8HRP3
HGW2412	cds	943791	945200	+	ssdH_00861	hslU	ATP-dependent protease ATPase subunit HslU	EC:3.4.25.2, GO:0005524, GO:0008233, GO:0009376, GO:0016887, SO:0001217, UniRef:UniRef50_Q5E2H3, UniRef:UniRef90_A0A7Z7QQI9
HGW2412	cds	945220	945993	+	ssdH_00862	codY	GTP-sensing pleiotropic transcriptional regulator CodY	GO:0003700, GO:0045892, KEGG:K03706, RefSeq:WP_014614083.1, SO:0001217, UniParc:UPI0001F6BFD0, UniRef:UniRef100_A0A2A4EG86, UniRef:UniRef50_P39779, UniRef:UniRef90_A0A2A4EG86
HGW2412	cds	946160	946957	+	ssdH_00863	rpsB	30S ribosomal protein S2	COG:COG0052, COG:J, GO:0003735, GO:0006412, GO:0015935, GO:0022627, KEGG:K02967, RefSeq:WP_014614082.1, SO:0001217, UniParc:UPI0001F6BFD1, UniRef:UniRef100_A0A166SFF2, UniRef:UniRef50_P21464, UniRef:UniRef90_Q2FZ25
HGW2412	cds	947047	947925	+	ssdH_00864	tsf	translation elongation factor Ts	GO:0003746, GO:0006414, RefSeq:WP_014614081.1, SO:0001217, UniParc:UPI0001F6BFD2, UniRef:UniRef100_A0A2A4GR61, UniRef:UniRef50_Q2FZ23, UniRef:UniRef90_S2YLF3
HGW2412	cds	948077	948799	+	ssdH_00865	pyrH	UMP kinase	COG:COG0528, COG:F, EC:2.7.4.22, GO:0005524, GO:0005737, GO:0006221, GO:0006225, GO:0015949, GO:0033862, GO:0044210, RefSeq:WP_014614080.1, SO:0001217, UniParc:UPI0001F6BFD3, UniRef:UniRef100_A0A166SFH2, UniRef:UniRef50_O31749, UniRef:UniRef90_Q2FZ22
HGW2412	cds	948817	949371	+	ssdH_00866	frr	ribosome recycling factor	GO:0006412, GO:0008135, RefSeq:WP_214537861.1, SO:0001217, UniParc:UPI0019EFD622, UniRef:UniRef100_UPI0019EFD622, UniRef:UniRef50_Q044C7, UniRef:UniRef90_S2XKV3
HGW2412	cds	949615	950376	+	ssdH_00867		isoprenyl transferase	GO:0016765, RefSeq:WP_014614078.1, SO:0001217, UniParc:UPI0001FFAD62, UniRef:UniRef100_A0A3D8ZA53, UniRef:UniRef50_O82827, UniRef:UniRef90_A0A380GAB3
HGW2412	cds	950391	951173	+	ssdH_00868		Phosphatidate cytidylyltransferase	EC:2.7.7.41, KEGG:K00981, RefSeq:WP_014614077.1, SO:0001217, UniParc:UPI0001F6BFD6, UniRef:UniRef100_A0A3D8YN69, UniRef:UniRef50_A0A2X4WRE9, UniRef:UniRef90_A0A380G984
HGW2412	cds	951187	952320	+	ssdH_00869		1-deoxy-D-xylulose-5-phosphate reductoisomerase	EC:1.1.1.267, GO:0005515, GO:0008299, GO:0030604, GO:0046872, GO:0070402, SO:0001217, UniRef:UniRef50_O31753, UniRef:UniRef90_A0A3D8YNC5
HGW2412	cds	952327	953607	+	ssdH_00870	rseP	RIP metalloprotease RseP	GO:0004222, GO:0006508, GO:0016020, RefSeq:WP_015729046.1, SO:0001217, UniParc:UPI0001F6BFD8, UniRef:UniRef100_A0A2A4EGT3, UniRef:UniRef50_P63333, UniRef:UniRef90_A0A2A4EGT3
HGW2412	cds	953632	955335	+	ssdH_00871		proline--tRNA ligase	EC:6.1.1.15, GO:0000166, GO:0002161, GO:0004812, GO:0004827, GO:0005524, GO:0006418, GO:0006433, KEGG:K01881, RefSeq:WP_063284341.1, SO:0001217, UniParc:UPI0007AE9330, UniRef:UniRef100_UPI0007AE9330, UniRef:UniRef50_Q2G1Z4, UniRef:UniRef90_A0A380G8R5
HGW2412	cds	956252	960559	+	ssdH_00872		PolC-type DNA polymerase III	EC:2.7.7.7, GO:0003677, GO:0003887, GO:0006260, GO:0008408, RefSeq:WP_063284342.1, SO:0001217, UniParc:UPI0007AEA528, UniRef:UniRef100_UPI0007AEA528, UniRef:UniRef50_P13267, UniRef:UniRef90_A0A380G8Z8
HGW2412	cds	960684	961151	+	ssdH_00873	rimP	ribosome maturation factor RimP	GO:0042274, RefSeq:WP_014614071.1, SO:0001217, UniParc:UPI0001F6BFDC, UniRef:UniRef100_A0A2A4HC48, UniRef:UniRef50_B9DPF1, UniRef:UniRef90_A0A380G762
HGW2412	cds	961172	962350	+	ssdH_00874	nusA	Transcription termination/antitermination protein NusA	RefSeq:WP_015729050.1, SO:0001217, UniParc:UPI0001F6BFDD, UniRef:UniRef100_A0A317YSG1, UniRef:UniRef50_A0AAJ0JR40, UniRef:UniRef90_S2YLG6
HGW2412	cds	962362	962649	+	ssdH_00875	rnpM	RNase P modulator RnpM	KEGG:K07742, RefSeq:WP_014614069.1, SO:0001217, UniParc:UPI0001F6BFDE, UniRef:UniRef100_A0A166Q716, UniRef:UniRef50_A0A920C274, UniRef:UniRef90_A0A2A4GWP0
HGW2412	cds	962646	962951	+	ssdH_00876	ylxQ	YlxQ family RNA-binding protein	GO:0003723, GO:0003735, RefSeq:WP_099987064.1, SO:0001217, UniParc:UPI000C1C7565, UniRef:UniRef100_UPI000C1C7565, UniRef:UniRef50_A0A380G829, UniRef:UniRef90_A0A380G829
HGW2412	cds	962968	965124	+	ssdH_00877	infB	translation initiation factor IF-2	GO:0003743, GO:0003924, GO:0005525, GO:0005737, GO:0006413, RefSeq:WP_100007382.1, SO:0001217, UniParc:UPI000C1BFB8E, UniRef:UniRef100_UPI000C1BFB8E, UniRef:UniRef50_Q835U8, UniRef:UniRef90_S2Y566
HGW2412	cds	965339	965578	+	ssdH_00878		hypothetical protein	RefSeq:WP_014614066.1, SO:0001217, UniParc:UPI0001F6C027, UniRef:UniRef100_A0A3D8YPD6, UniRef:UniRef50_A0A380G974, UniRef:UniRef90_A0A7T7NX36
HGW2412	cds	966323	966667	+	ssdH_00879	rbfA	30S ribosome-binding factor RbfA	GO:0006364, KEGG:K02834, RefSeq:WP_014614065.1, SO:0001217, UniParc:UPI0001F6C028, UniRef:UniRef100_A0A2A4GRG5, UniRef:UniRef50_A0A8J3B7Q3, UniRef:UniRef90_S2XK27
HGW2412	cds	966752	967669	+	ssdH_00880	truB	tRNA pseudouridine(55) synthase TruB	EC:5.4.99.25, GO:0001522, GO:0003723, GO:0009451, GO:0009982, KEGG:K03177, RefSeq:WP_014614064.1, SO:0001217, UniParc:UPI0001F6C029, UniRef:UniRef100_A0A166P2A7, UniRef:UniRef50_Q2G2Q3, UniRef:UniRef90_A0A7T7NXY6
HGW2412	cds	967684	968655	+	ssdH_00881	ribF	riboflavin biosynthesis protein RibF	EC:2.7.1.26, EC:2.7.7.2, GO:0003919, GO:0005737, GO:0006747, GO:0009398, KEGG:K11753, RefSeq:WP_014614063.1, SO:0001217, UniParc:UPI0001F6C02A, UniRef:UniRef100_A0A166P2B7, UniRef:UniRef50_Q2G2Q2, UniRef:UniRef90_A0A380G8Q3
HGW2412	cds	968756	969025	+	ssdH_00882	rpsO	30S ribosomal protein S15	GO:0003735, GO:0005840, GO:0006412, RefSeq:WP_014614062.1, SO:0001217, UniParc:UPI0001F6C02B, UniRef:UniRef100_A0A2A4GVQ5, UniRef:UniRef50_Q83G93, UniRef:UniRef90_A0A1B1G676
HGW2412	ncRNA	969062	969364	-	ssdH_00883	rliD	Listeria sRNA rliD	RFAM:RF01494, SO:0000655
HGW2412	cds	969184	971277	+	ssdH_00884	pnp	polyribonucleotide nucleotidyltransferase	EC:2.7.7.8, GO:0003723, GO:0004654, GO:0006402, KEGG:K00962, RefSeq:WP_015729052.1, SO:0001217, UniParc:UPI0001F6C02C, UniRef:UniRef100_A0A2P5JAI2, UniRef:UniRef50_Q2FZ20, UniRef:UniRef90_A0A2T4MK39
HGW2412	cds	971788	973461	+	ssdH_00885		Ribonuclease J	RefSeq:WP_014614059.1, SO:0001217, UniParc:UPI0001F6C02E, UniRef:UniRef100_A0A166SG22, UniRef:UniRef50_Q2FZ19, UniRef:UniRef90_A0A085UI33
HGW2412	cds	973600	975963	+	ssdH_00886	ftsK	DNA translocase FtsK	RefSeq:WP_015729054.1, SO:0001217, UniParc:UPI0001F6C02F, UniRef:UniRef100_A0A3D8YN44, UniRef:UniRef50_Q5HGF5, UniRef:UniRef90_A0A3D8YN44
HGW2412	cds	975969	976685	+	ssdH_00887	gntR	GntR family transcriptional regulator	RefSeq:WP_014614057.1, SO:0001217, UniParc:UPI0001F6C030, UniRef:UniRef100_A0A2A4EGL1, UniRef:UniRef50_Q2FZ17, UniRef:UniRef90_A0A2A4EGL1
HGW2412	cds	976719	977993	+	ssdH_00888	yfmF	EF-P 5-aminopentanol modification-associated protein YfmF	RefSeq:WP_015729055.1, SO:0001217, UniParc:UPI0001F6C031, UniRef:UniRef100_A0A317YSR7, UniRef:UniRef50_Q2FZ16, UniRef:UniRef90_A0A3D8YPC6
HGW2412	cds	977986	979275	+	ssdH_00889	yfmH	EF-P 5-aminopentanol modification-associated protein YfmH	RefSeq:WP_110160176.1, SO:0001217, UniParc:UPI000D73F281, UniRef:UniRef100_A0A8H9BU32, UniRef:UniRef50_A0A7U7PY37, UniRef:UniRef90_A0A317ZCF0
HGW2412	cds	979272	979976	+	ssdH_00890	ymfI	elongation factor P 5-aminopentanone reductase	RefSeq:WP_070407555.1, SO:0001217, UniParc:UPI00089DD08F, UniRef:UniRef100_A0A8H9BTP7, UniRef:UniRef50_A0A380G8X7, UniRef:UniRef90_A0A2P5PDI9
HGW2412	cds	980033	980878	+	ssdH_00891		DUF3388 domain-containing protein	RefSeq:WP_096535762.1, SO:0001217, UniParc:UPI000BBC933E, UniRef:UniRef100_A0A8H9ETA6, UniRef:UniRef50_Q49X69, UniRef:UniRef90_A0A166P2I7
HGW2412	cds	980897	981292	+	ssdH_00892		Helix-turn-helix domain-containing protein	KEGG:K15539, RefSeq:WP_014614052.1, SO:0001217, UniParc:UPI0001F6C035, UniRef:UniRef100_A0A166P2J3, UniRef:UniRef50_S2XRN9, UniRef:UniRef90_A0A166P2J3
HGW2412	cds	981334	981918	+	ssdH_00893	pgsA	CDP-diacylglycerol--glycerol-3-phosphate 3-phosphatidyltransferase	EC:2.7.8.5, GO:0008444, GO:0008654, GO:0016020, RefSeq:WP_014614051.1, SO:0001217, UniParc:UPI0001F6C036, UniRef:UniRef100_A0A166P2K1, UniRef:UniRef50_P46322, UniRef:UniRef90_A0A166P2K1
HGW2412	cds	982139	983314	+	ssdH_00894		Putative competence-damage inducible protein	RefSeq:WP_153934323.1, SO:0001217, UniParc:UPI00129ED077, UniRef:UniRef100_A0A8H9BVL5, UniRef:UniRef50_A0A380G809, UniRef:UniRef90_A0A317YY83
HGW2412	cds	983453	984496	+	ssdH_00895	recA	recombinase RecA	COG:COG0468, COG:L, GO:0003677, GO:0003684, GO:0003697, GO:0005524, GO:0005829, GO:0006281, GO:0006310, GO:0008094, GO:0009432, GO:0016887, GO:0140664, KEGG:K03553, RefSeq:WP_014614049.1, SO:0001217, UniParc:UPI0001F6C038, UniRef:UniRef100_A0A166NCN9, UniRef:UniRef50_P0A452, UniRef:UniRef90_Q5HPQ6
HGW2412	cds	984723	986282	+	ssdH_00896	rny	ribonuclease Y	GO:0003723, GO:0006402, GO:0016020, RefSeq:WP_014614047.1, SO:0001217, UniParc:UPI0001F6C03A, UniRef:UniRef100_A0A166P2M7, UniRef:UniRef50_O31774, UniRef:UniRef90_A0A7Z7QQI7
HGW2412	cds	986405	986623	-	ssdH_00897		Phage protein	RefSeq:WP_014614046.1, SO:0001217, UniParc:UPI0001F6C03B, UniRef:UniRef100_A0A166P2N1, UniRef:UniRef50_Q2FZ07, UniRef:UniRef90_A0A2A4GV66
HGW2412	cds	986821	987201	+	ssdH_00898		Cadmium efflux system accessory protein	RefSeq:WP_096535761.1, SO:0001217, UniParc:UPI000BBC9EF1, UniRef:UniRef100_A0A6I2G3C4, UniRef:UniRef50_P30339, UniRef:UniRef90_A0A380G9D8
HGW2412	cds	987185	989359	+	ssdH_00899		Cd(2+)-exporting ATPase	RefSeq:WP_140240976.1, SO:0001217, UniParc:UPI0011233724, UniRef:UniRef100_UPI0011233724, UniRef:UniRef50_A0A2S1H5P1, UniRef:UniRef90_A0A317ZBR5
HGW2412	cds	989690	990484	+	ssdH_00900		TIGR00282 family metallophosphoesterase	EC:3.1.4.16, KEGG:K09769, RefSeq:WP_153934300.1, SO:0001217, UniParc:UPI00129E783F, UniRef:UniRef100_UPI00129E783F, UniRef:UniRef50_O31775, UniRef:UniRef90_A0A161W407
HGW2412	cds	990637	992397	+	ssdH_00901		2-oxoacid:acceptor oxidoreductase subunit alpha	EC:1.2.7.11, EC:1.2.7.3, KEGG:K00174, RefSeq:WP_014614041.1, SO:0001217, UniParc:UPI0001F6C03F, UniRef:UniRef100_A0A166P2P2, UniRef:UniRef50_A0A840PSQ9, UniRef:UniRef90_A0A3D8ZDM4
HGW2412	cds	992398	993264	+	ssdH_00902		Ferredoxin oxidoreductase subunit beta	RefSeq:WP_014614040.1, SO:0001217, UniParc:UPI0001F6C040, UniRef:UniRef100_A0A166P2P9, UniRef:UniRef50_A0A6G9J3A1, UniRef:UniRef90_A0A380G6V7
HGW2412	cds	993523	993822	+	ssdH_00903		Thiamine-binding protein domain-containing protein	RefSeq:WP_014614039.1, SO:0001217, UniParc:UPI0001FFAD14, UniRef:UniRef100_A0A2A4EH04, UniRef:UniRef50_Q49X83, UniRef:UniRef90_A0A2A4GVN4
HGW2412	cds	993926	995476	+	ssdH_00904	miaB	tRNA (N6-isopentenyl adenosine(37)-C2)-methylthiotransferase MiaB	EC:2.8.4.3, GO:0006400, GO:0016782, GO:0051539, GO:1904047, KEGG:K06168, RefSeq:WP_153934299.1, SO:0001217, UniParc:UPI00129D9E2E, UniRef:UniRef100_UPI00129D9E2E, UniRef:UniRef50_O31778, UniRef:UniRef90_A0A380G7Z9
HGW2412	cds	995477	995854	+	ssdH_00905		DUF963 domain-containing protein	RefSeq:WP_014614037.1, SO:0001217, UniParc:UPI0001F6C043, UniRef:UniRef100_A0A166NCY9, UniRef:UniRef50_A0A2K3YP15, UniRef:UniRef90_A0A2A4GVP6
HGW2412	cds	995909	996418	+	ssdH_00906	thiW	energy coupling factor transporter S component ThiW	GO:0005215, GO:0006810, GO:0009228, RefSeq:WP_014614036.1, SO:0001217, UniParc:UPI0001F6C044, UniRef:UniRef100_A0A166P2U4, UniRef:UniRef50_A0A166P2U4, UniRef:UniRef90_A0A166P2U4
HGW2412	cds	997074	999671	+	ssdH_00907	mutS	DNA mismatch repair protein MutS	GO:0005524, GO:0006298, GO:0030983, RefSeq:WP_015729061.1, SO:0001217, UniParc:UPI0001F6C045, UniRef:UniRef100_A0A3D8YN73, UniRef:UniRef50_Q2FYZ9, UniRef:UniRef90_A0A2A4GW98
HGW2412	cds	999686	1001626	+	ssdH_00908	mutL	DNA mismatch repair endonuclease MutL	GO:0005524, GO:0006298, GO:0016887, GO:0030983, GO:0032300, RefSeq:WP_153934297.1, SO:0001217, UniParc:UPI00129ED5DE, UniRef:UniRef100_UPI00129ED5DE, UniRef:UniRef50_Q93T05, UniRef:UniRef90_A0A3D8ZEA0
HGW2412	cds	1001638	1002171	+	ssdH_00909		Glycerol uptake operon antiterminator regulatory protein	KEGG:K02443, RefSeq:WP_014614033.1, SO:0001217, UniParc:UPI0001FFAD11, UniRef:UniRef100_A0A1B1P174, UniRef:UniRef50_Q2FYZ7, UniRef:UniRef90_A0A380G8M6
HGW2412	cds	1002199	1003227	+	ssdH_00910		LD-carboxypeptidase	EC:3.4.17.13, KEGG:K01297, RefSeq:WP_063284346.1, SO:0001217, UniParc:UPI0007AE66D9, UniRef:UniRef100_A0A161W411, UniRef:UniRef50_S2XK60, UniRef:UniRef90_A0A3D8YN23
HGW2412	cds	1003466	1004281	+	ssdH_00911		Glycerol uptake facilitator protein	RefSeq:WP_014614031.1, SO:0001217, UniParc:UPI0001F6BFE1, UniRef:UniRef100_A0A166ND62, UniRef:UniRef50_P18156, UniRef:UniRef90_A0A380G725
HGW2412	cds	1004577	1006079	+	ssdH_00912	glpK	glycerol kinase GlpK	EC:2.7.1.30, GO:0004370, GO:0006072, KEGG:K00864, RefSeq:WP_131091411.1, SO:0001217, UniParc:UPI001035DD2D, UniRef:UniRef100_UPI001035DD2D, UniRef:UniRef50_O66131, UniRef:UniRef90_S2XRQ5
HGW2412	cds	1006206	1007876	+	ssdH_00913		Glycerol-3-phosphate dehydrogenase	EC:1.1.5.3, KEGG:K00111, RefSeq:WP_015729065.1, SO:0001217, UniParc:UPI0001F6BFE3, UniRef:UniRef100_A0A166ND69, UniRef:UniRef50_Q6GHD4, UniRef:UniRef90_A0A317Z9K0
HGW2412	cds	1007910	1007999	+	ssdH_00914		hypothetical protein
HGW2412	cds	1008169	1008375	-	ssdH_00915	hfq	RNA chaperone Hfq	GO:0003723, GO:0016070, RefSeq:WP_014614028.1, SO:0001217, UniParc:UPI0001F6BFE4, UniRef:UniRef100_A0A166P310, UniRef:UniRef50_S2YLM2, UniRef:UniRef90_S2YLM2
HGW2412	cds	1008368	1009324	-	ssdH_00916	miaA	tRNA (adenosine(37)-N6)-dimethylallyltransferase MiaA	EC:2.5.1.75, GO:0005737, GO:0006400, GO:0052381, RefSeq:WP_014614027.1, SO:0001217, UniParc:UPI0001FFAD0E, UniRef:UniRef100_A0A2P5JAD3, UniRef:UniRef50_Q5HPN8, UniRef:UniRef90_A0A380GA58
HGW2412	cds	1009311	1010264	-	ssdH_00917		Putative lysophospholipase	RefSeq:WP_014614026.1, SO:0001217, UniParc:UPI0001FFAD0D, UniRef:UniRef100_UPI0001FFAD0D, UniRef:UniRef50_A0A380G939, UniRef:UniRef90_A0A380G939
HGW2412	cds	1011022	1011495	-	ssdH_00918		Glutathione peroxidase	EC:1.11.1.9, KEGG:K00432, RefSeq:WP_014614023.1, SO:0001217, UniParc:UPI0001F6BFE8, UniRef:UniRef100_A0A2A4HAZ4, UniRef:UniRef50_O59858, UniRef:UniRef90_A0A380G8L5
HGW2412	cds	1011601	1012833	+	ssdH_00919	hflX	GTPase HflX	GO:0005525, RefSeq:WP_153934295.1, SO:0001217, UniParc:UPI00129D3F76, UniRef:UniRef100_UPI00129D3F76, UniRef:UniRef50_B9DPA4, UniRef:UniRef90_A0A3D8YPA0
HGW2412	cds	1012851	1014098	+	ssdH_00920		Methionine gamma-lyase family protein	RefSeq:WP_153934293.1, SO:0001217, UniParc:UPI00129DD20F, UniRef:UniRef100_UPI00129DD20F, UniRef:UniRef50_P94479, UniRef:UniRef90_A0A317YU45
HGW2412	cds	1014274	1014642	+	ssdH_00921		Glutamine synthetase	RefSeq:WP_014614020.1, SO:0001217, UniParc:UPI0001F6BFEB, UniRef:UniRef100_A0A166SGX8, UniRef:UniRef50_A0A150L8N6, UniRef:UniRef90_A0A380G6T7
HGW2412	cds	1014666	1016006	+	ssdH_00922	glnA	type I glutamate--ammonia ligase	EC:6.3.1.2, GO:0004356, GO:0006542, KEGG:K01915, RefSeq:WP_020219866.1, SO:0001217, UniParc:UPI000360715E, UniRef:UniRef100_UPI000360715E, UniRef:UniRef50_Q9CDL9, UniRef:UniRef90_A0A085UHZ6
HGW2412	cds	1016100	1016300	-	ssdH_00923		Integrase	SO:0001217, UniRef:UniRef50_A0A2K4DPK8, UniRef:UniRef90_A0AAX0QR82
HGW2412	cds	1016319	1016660	-	ssdH_00924		(pseudo) site-specific integrase	SO:0001217, UniRef:UniRef50_A0AAE5QUB4, UniRef:UniRef90_UPI00288A8924
HGW2412	cds	1017452	1017631	+	ssdH_00925		DUF1381 domain-containing protein	RefSeq:WP_014614017.1, SO:0001217, UniParc:UPI0001FFAD09, UniRef:UniRef100_A0A2P4NFE0, UniRef:UniRef50_A0A1B1P134, UniRef:UniRef90_A0A1B1P134
HGW2412	cds	1017615	1017923	-	ssdH_00926		DUF4870 domain-containing protein	RefSeq:WP_037543121.1, SO:0001217, UniParc:UPI000568BCCB, UniRef:UniRef100_A0A2A4ECH1, UniRef:UniRef50_A0A6P1WWE2, UniRef:UniRef90_A0A2A4ECH1
HGW2412	cds	1018780	1019526	+	ssdH_00927		Glycerophosphoryl diester phosphodiesterase	RefSeq:WP_070407765.1, SO:0001217, UniParc:UPI00089DCA20, UniRef:UniRef100_UPI00089DCA20, UniRef:UniRef50_S2XRR6, UniRef:UniRef90_A0A380G6T6
HGW2412	cds	1019557	1020849	+	ssdH_00928		Major facilitator family transporter	KEGG:K26602, RefSeq:WP_015729072.1, SO:0001217, UniParc:UPI0001F6BFF0, UniRef:UniRef100_A0A166P3E0, UniRef:UniRef50_S2XL35, UniRef:UniRef90_A0A380G9B1
HGW2412	cds	1021007	1021249	+	ssdH_00929		Phage protein	RefSeq:WP_015729073.1, SO:0001217, UniParc:UPI0001F6BFF1, UniRef:UniRef100_A0A166P3E8, UniRef:UniRef50_A0A2A4H0P3, UniRef:UniRef90_A0A2A4H0P3
HGW2412	cds	1021328	1021498	+	ssdH_00930		HAD family hydrolase	RefSeq:WP_242449896.1, SO:0001217, UniParc:UPI001F5B5631, UniRef:UniRef100_A0A317Z9J6, UniRef:UniRef50_Q4L9B4, UniRef:UniRef90_A0A317Z9J6
HGW2412	cds	1021583	1022068	+	ssdH_00931		HAD-IA family hydrolase	SO:0001217, UniRef:UniRef50_UPI0030DCB5D3, UniRef:UniRef90_UPI0030DCB5D3
HGW2412	cds	1022360	1023001	-	ssdH_00932		Alpha/beta hydrolase	RefSeq:WP_037543107.1, SO:0001217, UniParc:UPI000567A8F3, UniRef:UniRef100_A0A2P4NEX6, UniRef:UniRef50_A0A4R6C3E1, UniRef:UniRef90_A0A2P4NEX6
HGW2412	cds	1023275	1023415	+	ssdH_00933		hypothetical protein	SO:0001217, UniRef:UniRef50_UPI00155AD38E, UniRef:UniRef90_UPI00155AD38E
HGW2412	cds	1023449	1023544	+	ssdH_00934		hypothetical protein	SO:0001217, UniRef:UniRef50_A0A380G6S8
HGW2412	cds	1023660	1023857	-	ssdH_00935	lapA	LapA family protein	RefSeq:WP_014614007.1, SO:0001217, UniParc:UPI0001F6BFF5, UniRef:UniRef100_A0A161W429, UniRef:UniRef50_S2YLP2, UniRef:UniRef90_A0A161W429
HGW2412	cds	1023997	1024503	+	ssdH_00936	nucI	thermonuclease NucI	EC:3.1.31.1, GO:0003676, GO:0005576, GO:0016894, RefSeq:WP_015729076.1, SO:0001217, UniParc:UPI00015746CA, UniRef:UniRef100_A6BML1, UniRef:UniRef50_P43270, UniRef:UniRef90_P43269
HGW2412	cds	1024567	1025436	-	ssdH_00937		NERD domain-containing protein	RefSeq:WP_153934289.1, SO:0001217, UniParc:UPI00129E8674, UniRef:UniRef100_UPI00129E8674, UniRef:UniRef50_A0A380GA41, UniRef:UniRef90_A0A6P1X123
HGW2412	cds	1025865	1026227	-	ssdH_00938		Staphylococcal accessory regulator family protein	RefSeq:WP_014614004.1, SO:0001217, UniParc:UPI0001F6BFF7, UniRef:UniRef100_A0A2A4HAH9, UniRef:UniRef50_A0A380G918, UniRef:UniRef90_A0A380G918
HGW2412	cds	1026468	1026752	+	ssdH_00939		Transposon-related protein	RefSeq:WP_019168868.1, SO:0001217, UniParc:UPI0003720266, UniRef:UniRef100_A0A380G5G3, UniRef:UniRef50_A0A7U7ICX6, UniRef:UniRef90_A0A380G5G3
HGW2412	cds	1026917	1027237	+	ssdH_00940		Transposon-related protein	RefSeq:WP_019168869.1, SO:0001217, UniParc:UPI00030257E5, UniRef:UniRef100_A0A380G6H8, UniRef:UniRef50_A0A380G6H8, UniRef:UniRef90_A0A380G6H8
HGW2412	cds	1027252	1027560	+	ssdH_00941		Transposon-related protein	RefSeq:WP_019168870.1, SO:0001217, UniParc:UPI00030A7B55, UniRef:UniRef100_A0A380G498, UniRef:UniRef50_A0A068W5Y0, UniRef:UniRef90_A0A380G498
HGW2412	cds	1027723	1028823	+	ssdH_00942		replication initiation factor domain-containing protein	KEGG:K07467, RefSeq:WP_050331077.1, SO:0001217, UniParc:UPI00067A1F4B, UniRef:UniRef100_UPI00067A1F4B, UniRef:UniRef50_D2JLH7, UniRef:UniRef90_UPI000FEC384E
HGW2412	cds	1028854	1029951	+	ssdH_00943		Transposon-related protein	SO:0001217, UniRef:UniRef50_A0A0U1MR86, UniRef:UniRef90_A0A380G350
HGW2412	cds	1029955	1030218	+	ssdH_00944		Transposon-related protein	RefSeq:WP_037543378.1, SO:0001217, UniParc:UPI00056A498C, UniRef:UniRef100_UPI00056A498C, UniRef:UniRef50_A0A0E1X7P8, UniRef:UniRef90_A0A380G3K8
HGW2412	cds	1030225	1030608	+	ssdH_00945		Transposon-related protein	RefSeq:WP_019168874.1, SO:0001217, UniParc:UPI0002E84077, UniRef:UniRef100_A0A380G547, UniRef:UniRef50_A0A5S9ETX5, UniRef:UniRef90_A0A380G547
HGW2412	cds	1030643	1033138	+	ssdH_00946		DUF87 domain-containing protein	RefSeq:WP_050331082.1, SO:0001217, UniParc:UPI000679EE80, UniRef:UniRef100_UPI000C1BBDF8, UniRef:UniRef50_A0A5S9ETT9, UniRef:UniRef90_A0A5S9ETT9
HGW2412	cds	1033153	1034547	+	ssdH_00947		Putative coupling protein	SO:0001217, UniRef:UniRef50_D2JAR3, UniRef:UniRef90_A0A380G5Q2
HGW2412	cds	1034569	1036446	+	ssdH_00948		Putative mating channel protein	RefSeq:WP_130882757.1, SO:0001217, UniParc:UPI001031415B, UniRef:UniRef100_UPI001031415B, UniRef:UniRef50_A0A0U1MRL8, UniRef:UniRef90_A0A380G354
HGW2412	cds	1036436	1037479	+	ssdH_00949	traG	Putative TraG protein	SO:0001217, UniRef:UniRef50_M9UWV1, UniRef:UniRef90_A0A380G5H3
HGW2412	cds	1037484	1038074	+	ssdH_00950		Transposon-related protein	RefSeq:WP_110159127.1, SO:0001217, UniParc:UPI000D7372CD, UniRef:UniRef100_UPI000D7372CD, UniRef:UniRef50_A0A0H2WW60, UniRef:UniRef90_A0A380G6I7
HGW2412	cds	1038124	1038477	+	ssdH_00951		Lipoprotein, putative	RefSeq:WP_070407801.1, SO:0001217, UniParc:UPI00089DC6E2, UniRef:UniRef100_UPI00089DC6E2, UniRef:UniRef50_A0A380G4A7, UniRef:UniRef90_A0A380G4A7
HGW2412	cds	1038581	1039084	+	ssdH_00952		Putative transposase	RefSeq:WP_050331091.1, SO:0001217, UniParc:UPI00067A3FA3, UniRef:UniRef100_UPI001F4E6045, UniRef:UniRef50_A0A380G5N9, UniRef:UniRef90_A0A380G5N9
HGW2412	cds	1039161	1039592	+	ssdH_00953		IS30 family transposase	GO:0004803, SO:0001217, UniRef:UniRef50_A0A5S9C679, UniRef:UniRef90_A0A380G359
HGW2412	cds	1040185	1040772	+	ssdH_00954		hypothetical protein	RefSeq:WP_015729077.1, SO:0001217, UniParc:UPI0001F6BFF9, UniRef:UniRef100_A0A1B1P186, UniRef:UniRef50_S2XHZ8, UniRef:UniRef90_A0A1B1P186
HGW2412	cds	1040816	1042168	-	ssdH_00955		aspartate kinase	EC:2.7.2.4, GO:0004072, GO:0009089, RefSeq:WP_014614001.1, SO:0001217, UniParc:UPI0001FFACC1, UniRef:UniRef100_A0A166NDT5, UniRef:UniRef50_A0A6V7RA03, UniRef:UniRef90_A0A380G9A0
HGW2412	cds	1042360	1043643	+	ssdH_00956		Homoserine dehydrogenase	RefSeq:WP_110144842.1, SO:0001217, UniParc:UPI000D726CC0, UniRef:UniRef100_UPI000D726CC0, UniRef:UniRef50_B9DP89, UniRef:UniRef90_A0A3D8ZEP5
HGW2412	cds	1043649	1044713	+	ssdH_00957	thrC	threonine synthase	EC:4.2.3.1, GO:0004795, GO:0009088, KEGG:K01733, RefSeq:WP_014613999.1, SO:0001217, UniParc:UPI0001FFACBF, UniRef:UniRef100_A0A166SHH6, UniRef:UniRef50_Q9K7E3, UniRef:UniRef90_A0A380G8S7
HGW2412	cds	1044710	1045630	+	ssdH_00958	thrB	homoserine kinase	EC:2.7.1.39, GO:0004413, GO:0005524, GO:0009088, KEGG:K00872, SO:0001217, UniParc:UPI0001FFACBE, UniRef:UniRef100_A0A2P5JAB4, UniRef:UniRef50_Q2FYV2, UniRef:UniRef90_A0A380G6Z9
HGW2412	cds	1045817	1046620	+	ssdH_00959		Cof family hydrolase	EC:3.1.3.104, KEGG:K21064, RefSeq:WP_014613997.1, SO:0001217, UniParc:UPI0001F6BFFE, UniRef:UniRef100_A0A166P3Q0, UniRef:UniRef50_Q2FYV1, UniRef:UniRef90_A0A380G6S3
HGW2412	cds	1046774	1047088	-	ssdH_00960		Phage protein	RefSeq:WP_070407762.1, SO:0001217, UniParc:UPI00089DCC27, UniRef:UniRef100_A0A317YNL6, UniRef:UniRef50_B9DP93, UniRef:UniRef90_A0A166SHL4
HGW2412	cds	1047260	1048711	-	ssdH_00961		Amino acid permease	RefSeq:WP_014613995.1, SO:0001217, UniParc:UPI0001F6C000, UniRef:UniRef100_A0A166P3R0, UniRef:UniRef50_Q2FYU8, UniRef:UniRef90_A0A380G7W9
HGW2412	cds	1049065	1049214	-	ssdH_00962	rpmG	50S ribosomal protein L33	COG:COG0267, COG:J, GO:0003735, GO:0005840, GO:0006412, KEGG:K02913, RefSeq:WP_014613994.1, SO:0001217, UniParc:UPI0001F6C001, UniRef:UniRef100_S2XIY5, UniRef:UniRef50_P66217, UniRef:UniRef90_A0A380G1F2
HGW2412	cds	1049386	1049655	+	ssdH_00963	rpsN	30S ribosomal protein S14	GO:0003735, GO:0005840, GO:0006412, KEGG:K02954, RefSeq:WP_014613993.1, SO:0001217, UniParc:UPI0001F6C002, UniRef:UniRef100_A0A2A4GNJ6, UniRef:UniRef50_Q5HPK6, UniRef:UniRef90_K9AUY3
HGW2412	cds	1049736	1050713	+	ssdH_00964	guaC	GMP reductase	EC:1.7.1.7, GO:0003920, GO:0006163, GO:1902560, RefSeq:WP_153934285.1, SO:0001217, UniParc:UPI00129E9CEC, UniRef:UniRef100_UPI00129E9CEC, UniRef:UniRef50_Q81JJ9, UniRef:UniRef90_A0A7Z7QPW7
HGW2412	cds	1050926	1051735	+	ssdH_00965		Secretion protein	RefSeq:WP_306419664.1, SO:0001217, UniParc:UPI002795ED11, UniRef:UniRef100_UPI001562D49C, UniRef:UniRef50_Q49XD3, UniRef:UniRef90_A0A317Z848
HGW2412	cds	1051948	1052571	-	ssdH_00966	lexA	transcriptional repressor LexA	EC:3.4.21.88, GO:0004252, GO:0009432, GO:0045892, KEGG:K01356, RefSeq:WP_014613990.1, SO:0001217, UniParc:UPI0001F6C005, UniRef:UniRef100_A0A166SHS7, UniRef:UniRef50_A0A845LN74, UniRef:UniRef90_A0A0D6XM45
HGW2412	cds	1052716	1052949	+	ssdH_00967	sosA	DNA damage-induced cell division inhibitor SosA	RefSeq:WP_014613989.1, SO:0001217, UniParc:UPI0001F6C006, UniRef:UniRef100_A0A2P5JAA1, UniRef:UniRef50_A0A2P5JAA1, UniRef:UniRef90_A0A2P5JAA1
HGW2412	cds	1053216	1053452	+	ssdH_00968		UPF0291 protein NCTC11048_01891	RefSeq:WP_014613988.1, SO:0001217, UniParc:UPI0001F6C007, UniRef:UniRef100_A0A2A4GP70, UniRef:UniRef50_C4L2S9, UniRef:UniRef90_A0A380G6R5
HGW2412	cds	1053557	1055542	+	ssdH_00969	tkt	transketolase	EC:2.2.1.1, GO:0004802, KEGG:K00615, RefSeq:WP_214518972.1, SO:0001217, UniParc:UPI0019F81BF6, UniRef:UniRef100_UPI0019F81BF6, UniRef:UniRef50_P45694, UniRef:UniRef90_A0A166SHW9
HGW2412	cds	1055688	1055927	+	ssdH_00970	yneF	UPF0154 protein HMPREF1208_00745	COG:COG3763, COG:S, SO:0001217, UniParc:UPI0001F6C009, UniRef:UniRef100_S2YJK7, UniRef:UniRef50_A0A1B1S4B4, UniRef:UniRef90_S2YJK7
HGW2412	cds	1056175	1056642	+	ssdH_00971		DUF1453 domain-containing protein	RefSeq:WP_014613985.1, SO:0001217, UniParc:UPI0001F6C00A, UniRef:UniRef100_A0A166P3Z8, UniRef:UniRef50_Q2FYT5, UniRef:UniRef90_A0A166P3Z8
HGW2412	cds	1056801	1057922	+	ssdH_00972	sbcD	exonuclease subunit SbcD	EC:3.1.11.-, GO:0004527, GO:0006260, GO:0006310, RefSeq:WP_014613983.1, SO:0001217, UniParc:UPI0001FFACB8, UniRef:UniRef100_A0A7Z8ZIH1, UniRef:UniRef50_A0A240C3X8, UniRef:UniRef90_A0A7Z8ZIH1
HGW2412	cds	1057925	1060957	+	ssdH_00973	sbcC	exonuclease subunit SbcC	EC:3.1.11.-, GO:0004527, GO:0006260, GO:0006310, SO:0001217, UniRef:UniRef50_A0A380G6R1, UniRef:UniRef90_A0A3D8YL17
HGW2412	cds	1061186	1061545	-	ssdH_00974	mscL	large conductance mechanosensitive channel protein MscL	KEGG:K03282, RefSeq:WP_014613981.1, SO:0001217, UniParc:UPI0001F6C00D, UniRef:UniRef100_A0A166NEB3, UniRef:UniRef50_Q8CUT6, UniRef:UniRef90_A0A166NEB3
HGW2412	cds	1061785	1063419	+	ssdH_00975		Glycine betaine transporter	RefSeq:WP_014613980.1, SO:0001217, UniParc:UPI0001F6C00E, UniRef:UniRef100_A0A166P444, UniRef:UniRef50_A0A1D4R1U3, UniRef:UniRef90_A0A380G8H9
HGW2412	cds	1063718	1066423	+	ssdH_00976	acnA	aconitate hydratase AcnA	EC:4.2.1.3, EC:4.2.1.99, GO:0003994, GO:0006099, KEGG:K27802, RefSeq:WP_014613979.1, SO:0001217, UniParc:UPI0001FFACB6, UniRef:UniRef100_A0A166NEE3, UniRef:UniRef50_Q9RTN7, UniRef:UniRef90_A0A2T4MIS5
HGW2412	cds	1066786	1067250	+	ssdH_00977	menI	1,4-dihydroxy-2-naphthoyl-CoA hydrolase MenI	EC:3.1.2.-, EC:3.1.2.28, GO:0009234, KEGG:K07107, RefSeq:WP_015729089.1, SO:0001217, UniParc:UPI0001F6C010, UniRef:UniRef100_A0A317YP06, UniRef:UniRef50_Q2FYS8, UniRef:UniRef90_A0A380G6X9
HGW2412	cds	1067379	1067684	-	ssdH_00978		HesB/YadR/YfhF-family protein	RefSeq:WP_015729090.1, SO:0001217, UniParc:UPI0001F6C011, UniRef:UniRef100_A0A166SI44, UniRef:UniRef50_Q2FYS7, UniRef:UniRef90_A0AAQ0D544
HGW2412	cds	1067768	1068349	-	ssdH_00979	plsY	glycerol-3-phosphate 1-O-acyltransferase PlsY	EC:2.3.1.15, EC:2.3.1.275, GO:0005886, GO:0006654, GO:0008374, KEGG:K08591, RefSeq:WP_014613976.1, SO:0001217, UniParc:UPI0001F6C012, UniRef:UniRef100_A0A2A4H0T2, UniRef:UniRef50_Q2FYS6, UniRef:UniRef90_S2XPV3
HGW2412	cds	1068640	1070637	+	ssdH_00980	parE	DNA topoisomerase IV subunit B	EC:5.6.2.2, GO:0003677, GO:0003918, GO:0005524, GO:0005694, GO:0006265, RefSeq:WP_015729091.1, SO:0001217, UniParc:UPI0001F6C013, UniRef:UniRef100_A0A2P5JA94, UniRef:UniRef50_Q59961, UniRef:UniRef90_B0B0L1
HGW2412	cds	1070637	1073048	+	ssdH_00981	parC	DNA topoisomerase IV subunit A	EC:5.6.2.2, GO:0003677, GO:0003918, GO:0005524, GO:0005694, GO:0006265, RefSeq:WP_099997524.1, SO:0001217, UniParc:UPI000C1BCCE6, UniRef:UniRef100_UPI000C1BCCE6, UniRef:UniRef50_P72525, UniRef:UniRef90_B0B0L4
HGW2412	cds	1073151	1074614	+	ssdH_00982		Amino acid carrier protein	RefSeq:WP_014613973.1, SO:0001217, UniParc:UPI0001F6C015, UniRef:UniRef100_A0A166SI88, UniRef:UniRef50_A0A078M5B3, UniRef:UniRef90_S2XI29
HGW2412	cds	1074810	1075661	+	ssdH_00983	glcT	glucose PTS transporter transcription antiterminator GlcT	KEGG:K03480, RefSeq:WP_199274644.1, SO:0001217, UniParc:UPI0018EF3AB8, UniRef:UniRef100_UPI0018EF3AB8, UniRef:UniRef50_S2YJM0, UniRef:UniRef90_A0A380G6Q0
HGW2412	cds	1075772	1077811	+	ssdH_00984		PTS system glucose-specific transporter subunit IIBC	SO:0001217, UniRef:UniRef50_P20166, UniRef:UniRef90_A0A380G972
HGW2412	cds	1078085	1079287	+	ssdH_00985		Permease	RefSeq:WP_015729093.1, SO:0001217, UniParc:UPI0001F6C018, UniRef:UniRef100_A0A166SIA6, UniRef:UniRef50_Q2G2N2, UniRef:UniRef90_A0A380G8G9
HGW2412	cds	1079383	1081902	+	ssdH_00986	mprF	bifunctional lysylphosphatidylglycerol flippase/synthetase MprF	EC:2.3.2.3, KEGG:K14205, RefSeq:WP_100007345.1, SO:0001217, UniParc:UPI000C1C58EE, UniRef:UniRef100_UPI000C1C58EE, UniRef:UniRef50_A0A380G8P3, UniRef:UniRef90_A0A380G8P3
HGW2412	cds	1082149	1082667	-	ssdH_00987	msrA	Peptide methionine sulfoxide reductase MsrA	RefSeq:WP_014613968.1, SO:0001217, UniParc:UPI0001F6C01A, UniRef:UniRef100_A0A2A4EK76, UniRef:UniRef50_P0A084, UniRef:UniRef90_A0A380G6X0
HGW2412	cds	1082806	1083777	+	ssdH_00988	msrR	Regulatory protein MsrR	EC:2.7.8.-, KEGG:K01005, RefSeq:WP_014613967.1, SO:0001217, UniParc:UPI0001F6C01B, UniRef:UniRef100_UPI0001F6C01B, UniRef:UniRef50_Q7BHL7, UniRef:UniRef90_A0A6P1WY70
HGW2412	cds	1083833	1084018	-	ssdH_00989		2-hydroxymuconate tautomerase	EC:5.3.2.6, GO:0008152, GO:0016862, RefSeq:WP_014613966.1, SO:0001217, UniParc:UPI0001FFAC77, UniRef:UniRef100_A0A317YXZ3, UniRef:UniRef50_Q65DS0, UniRef:UniRef90_A0A380G944
HGW2412	cds	1084130	1084537	+	ssdH_00990		Sporulation protein	KEGG:K06377, RefSeq:WP_014613965.1, SO:0001217, UniParc:UPI0001F6C01D, UniRef:UniRef100_A0A161W461, UniRef:UniRef50_S2XJ13, UniRef:UniRef90_A0A161W461
HGW2412	cds	1084689	1085951	+	ssdH_00991		DNA-damage repair protein	RefSeq:WP_100007346.1, SO:0001217, UniParc:UPI000C1C2BC8, UniRef:UniRef100_UPI000C1C2BC8, UniRef:UniRef50_A0A6N3A9E1, UniRef:UniRef90_A0A380GA06
HGW2412	cds	1086027	1087118	-	ssdH_00992		prephenate dehydrogenase	EC:1.3.1.12, RefSeq:WP_037543074.1, SO:0001217, UniParc:UPI00055ACA77, UniRef:UniRef100_A0A8A7UQS0, UniRef:UniRef50_Q2FYS1, UniRef:UniRef90_A0A380G8X8
HGW2412	cds	1087261	1088295	+	ssdH_00993		Deblocking aminopeptidase, M42 family	EC:3.4.11.-, KEGG:K01269, RefSeq:WP_015729098.1, SO:0001217, UniParc:UPI0001F6C020, UniRef:UniRef100_A0A2P5PUJ1, UniRef:UniRef50_O07603, UniRef:UniRef90_A0A380G6P1
HGW2412	cds	1088470	1089735	+	ssdH_00994	femA	Aminoacyltransferase FemA	EC:2.3.2.17, KEGG:K11694, RefSeq:WP_063279038.1, SO:0001217, UniParc:UPI0007AEB86A, UniRef:UniRef100_UPI0007AEB86A, UniRef:UniRef50_Q2FYR2, UniRef:UniRef90_A0A380G964
HGW2412	cds	1089765	1091024	+	ssdH_00995	femB	Aminoacyltransferase FemB	EC:2.3.2.18, KEGG:K11695, RefSeq:WP_014613960.1, SO:0001217, UniParc:UPI0001FFAC72, UniRef:UniRef100_A0A166SII4, UniRef:UniRef50_Q2FYR1, UniRef:UniRef90_A0A380G8F9
HGW2412	cds	1091598	1091921	-	ssdH_00996		Permease	RefSeq:WP_014613959.1, SO:0001217, UniParc:UPI0001FFAC71, UniRef:UniRef100_A0A166P4K1, UniRef:UniRef50_A0A085UHT2, UniRef:UniRef90_A0A166P4K1
HGW2412	cds	1092053	1093852	+	ssdH_00997	pepF	oligoendopeptidase F	EC:3.4.24.-, GO:0004222, GO:0006508, KEGG:K08602, SO:0001217, UniRef:UniRef50_A0A7X9ZKX9, UniRef:UniRef90_UPI0027E6BCEF
HGW2412	cds	1093913	1097533	-	ssdH_00998	sdrD	SdrD B-like domain-containing protein	SO:0001217, UniRef:UniRef50_A0A7T7NWA5, UniRef:UniRef90_UPI0018E10A6B
HGW2412	cds	1097800	1098711	-	ssdH_00999		Conserved virulence factor B	KEGG:K00243, RefSeq:WP_063279145.1, SO:0001217, UniParc:UPI0007AE73B5, UniRef:UniRef100_UPI0007AE73B5, UniRef:UniRef50_Q2FYP3, UniRef:UniRef90_A0A380G935
HGW2412	cds	1098912	1100522	+	ssdH_01000	uup	ABC transporter domain-containing protein	COG:COG0488, COG:R, RefSeq:WP_014613955.1, SO:0001217, UniParc:UPI0001FFAC6E, UniRef:UniRef100_A0A166P4L1, UniRef:UniRef50_R5Y8E8, UniRef:UniRef90_S2YJP1
HGW2412	ncRNA-region	1100779	1100958	+			Lysine riboswitch aptamer	RFAM:RF00168, SO:0000035
HGW2412	cds	1101163	1102149	+	ssdH_01001		aspartate-semialdehyde dehydrogenase	EC:1.2.1.11, GO:0004073, GO:0008652, GO:0016620, GO:0051287, KEGG:K00133, RefSeq:WP_014613954.1, SO:0001217, UniParc:UPI0001F6C094, UniRef:UniRef100_A0A166S2H0, UniRef:UniRef50_A0A2T4PUK5, UniRef:UniRef90_A0A166S2H0
HGW2412	cds	1102153	1103031	+	ssdH_01002	dapA	4-hydroxy-tetrahydrodipicolinate synthase	EC:4.3.3.7, GO:0008840, GO:0009089, RefSeq:WP_014613953.1, SO:0001217, UniParc:UPI0001F6C095, UniRef:UniRef100_A0A166S2G3, UniRef:UniRef50_Q6GH13, UniRef:UniRef90_A0A166S2G3
HGW2412	cds	1103028	1103750	+	ssdH_01003	dapB	4-hydroxy-tetrahydrodipicolinate reductase	EC:1.17.1.8, GO:0008839, GO:0009089, KEGG:K00215, RefSeq:WP_014613952.1, SO:0001217, UniParc:UPI0001FFAC6D, UniRef:UniRef100_A0A317YT66, UniRef:UniRef50_Q9EZ11, UniRef:UniRef90_A0A317YT66
HGW2412	cds	1103770	1104489	+	ssdH_01004	dapD	2,3,4,5-tetrahydropyridine-2,6-dicarboxylate N-acetyltransferase	EC:2.3.1.89, GO:0009089, GO:0047200, RefSeq:WP_014613951.1, SO:0001217, UniParc:UPI0001F6C097, UniRef:UniRef100_A0A166P4P9, UniRef:UniRef50_B9DP25, UniRef:UniRef90_A0A166P4P9
HGW2412	cds	1105181	1106335	+	ssdH_01005		Amidohydrolase family protein	RefSeq:WP_014613950.1, SO:0001217, UniParc:UPI0001FFAC6C, UniRef:UniRef100_A0A3D8ZC76, UniRef:UniRef50_Q2FYN6, UniRef:UniRef90_A0A380G8F0
HGW2412	cds	1106332	1107411	+	ssdH_01006	alr	alanine racemase	EC:5.1.1.1, GO:0006522, GO:0008784, GO:0009252, KEGG:K01775, RefSeq:WP_037543065.1, SO:0001217, UniParc:UPI00056B2837, UniRef:UniRef100_UPI00056B2837, UniRef:UniRef50_Q9EZ08, UniRef:UniRef90_A0A380G8M3
HGW2412	cds	1107412	1108677	+	ssdH_01007	lysA	diaminopimelate decarboxylase	EC:4.1.1.20, GO:0008836, GO:0009089, KEGG:K01586, RefSeq:WP_015729108.1, SO:0001217, UniParc:UPI0001F6C09A, UniRef:UniRef100_A0A166P4S5, UniRef:UniRef50_Q5HG20, UniRef:UniRef90_A0A380G6U9
HGW2412	cds	1108799	1108978	-	ssdH_01008		hypothetical protein	RefSeq:WP_063284362.1, SO:0001217, UniParc:UPI0007AED7F0, UniRef:UniRef100_UPI0007AED7F0, UniRef:UniRef50_A0A3D8ZC24, UniRef:UniRef90_A0A3D8ZC24
HGW2412	cds	1109519	1109719	-	ssdH_01009	cspA	cold shock protein CspA	BlastRules:WP_000809131, COG:COG1278, COG:K, GO:0003676, GO:0005737, KEGG:K03704, RefSeq:WP_014613945.1, SO:0001217, UniParc:UPI0001F6C09C, UniRef:UniRef100_S2Y2M2, UniRef:UniRef50_P42016, UniRef:UniRef90_Q2FYN2
HGW2412	cds	1109912	1110220	-	ssdH_01010	msaA	regulatory protein MsaA	BlastRules:WP_000269923, RefSeq:WP_014613944.1, SO:0001217, UniParc:UPI0001F6C09D, UniRef:UniRef100_A0A166P4V2, UniRef:UniRef50_Q2FYN0, UniRef:UniRef90_A0A2A4H0W7
HGW2412	cds	1110379	1110651	+	ssdH_01011		acylphosphatase	RefSeq:WP_014613943.1, SO:0001217, UniParc:UPI0001F6C09E, UniRef:UniRef100_A0A161W477, UniRef:UniRef50_Q4L6A9, UniRef:UniRef90_A0A380G9Y6
HGW2412	cds	1110664	1111302	+	ssdH_01012		5-bromo-4-chloroindolyl phosphate hydrolase	RefSeq:WP_014613942.1, SO:0001217, UniParc:UPI0001F6C09F, UniRef:UniRef100_A0A166S296, UniRef:UniRef50_K9AM25, UniRef:UniRef90_A0A166S296
HGW2412	cds	1111299	1112465	+	ssdH_01013		TelA-like protein	RefSeq:WP_015729110.1, SO:0001217, UniParc:UPI0001F6C0A0, UniRef:UniRef100_UPI0001F6C0A0, UniRef:UniRef50_Q49XK7, UniRef:UniRef90_A0A2A4GZM9
HGW2412	cds	1112700	1112915	-	ssdH_01014		BCCT family transporter	RefSeq:WP_063284363.1, SO:0001217, UniParc:UPI0007AE51AB, UniRef:UniRef100_UPI0007AE51AB, UniRef:UniRef50_UPI000D73741D, UniRef:UniRef90_UPI000D73741D
HGW2412	cds	1113272	1114618	-	ssdH_01015	brnQ	branched-chain amino acid transport system II carrier protein	GO:0015658, GO:0015803, GO:0016020, KEGG:K03311, RefSeq:WP_015729113.1, SO:0001217, UniParc:UPI0001F6C0A3, UniRef:UniRef100_A0A2P5JE50, UniRef:UniRef50_Q2FYM4, UniRef:UniRef90_A0A317ZAB4
HGW2412	cds	1114737	1116626	-	ssdH_01016	norD	Nitric oxide reductase activation protein NorD	RefSeq:WP_063284364.1, SO:0001217, UniParc:UPI0007AEA5C6, UniRef:UniRef100_UPI0007AEA5C6, UniRef:UniRef50_A0A380G8L3, UniRef:UniRef90_A0A380G8L3
HGW2412	cds	1116638	1117435	-	ssdH_01017		AAA+ ATPase domain-containing protein	RefSeq:WP_014613938.1, SO:0001217, UniParc:UPI0001F6C0A5, UniRef:UniRef100_A0A161UD30, UniRef:UniRef50_Q49XL1, UniRef:UniRef90_S2YIX5
HGW2412	cds	1117533	1117736	-	ssdH_01018		Phage protein	RefSeq:WP_014613937.1, SO:0001217, UniParc:UPI0001F6C0A6, UniRef:UniRef100_A0A166P504, UniRef:UniRef50_O31848, UniRef:UniRef90_A0A380G6M1
HGW2412	cds	1117740	1118564	-	ssdH_01019		Lactoylglutathione lyase	RefSeq:WP_063278733.1, SO:0001217, UniParc:UPI0007AE57CC, UniRef:UniRef100_A0A3D8ZBM3, UniRef:UniRef50_S2XIE1, UniRef:UniRef90_A0A317ZAU4
HGW2412	cds	1118629	1118868	-	ssdH_01020		Integral membrane protein	RefSeq:WP_014613935.1, SO:0001217, UniParc:UPI0001FFAC3A, UniRef:UniRef100_A0A2A4EJN6, UniRef:UniRef50_A0A2A4H0X7, UniRef:UniRef90_A0A2A4H0X7
HGW2412	cds	1119067	1120344	-	ssdH_01021	sucB	dihydrolipoyllysine-residue succinyltransferase	EC:2.3.1.61, GO:0004149, GO:0006099, GO:0045252, SO:0001217, UniRef:UniRef50_P16263, UniRef:UniRef90_A0A380G9X0
HGW2412	cds	1120359	1123145	-	ssdH_01022		2-oxoglutarate dehydrogenase E1 component	EC:1.2.4.2, GO:0004591, GO:0006099, GO:0030976, RefSeq:WP_015729117.1, SO:0001217, UniParc:UPI0001F6C0AA, UniRef:UniRef100_A0A8H9BXP5, UniRef:UniRef50_P0C601, UniRef:UniRef90_A0A380G8V3
HGW2412	cds	1123240	1124607	-	ssdH_01023	arlS	Signal transduction histidine-protein kinase ArlS	EC:2.7.13.3, KEGG:K18940, RefSeq:WP_063284367.1, SO:0001217, UniParc:UPI0007AEA5DA, UniRef:UniRef100_UPI0007AEA5DA, UniRef:UniRef50_Q9KJN3, UniRef:UniRef90_A0A380G6L2
HGW2412	cds	1124604	1125281	-	ssdH_01024	arlR	Response regulator ArlR	KEGG:K18941, RefSeq:WP_014613931.1, SO:0001217, UniParc:UPI0001F6C0AC, UniRef:UniRef100_A0A2A4HAP8, UniRef:UniRef50_Q9KJN4, UniRef:UniRef90_A0A380G938
HGW2412	cds	1125777	1126400	-	ssdH_01025		Phospholipid phosphatase	RefSeq:WP_015729119.1, SO:0001217, UniParc:UPI0001F6C0AD, UniRef:UniRef100_A0A317YRU7, UniRef:UniRef50_Q2FYL6, UniRef:UniRef90_A0A380G8D2
HGW2412	cds	1126397	1127482	-	ssdH_01026		undecaprenyldiphospho-muramoylpentapeptide beta-N-acetylglucosaminyltransferase	EC:2.4.1.227, GO:0050511, KEGG:K02563, RefSeq:WP_014613929.1, SO:0001217, UniParc:UPI0001FFAC35, UniRef:UniRef100_A0A2A4EKC1, UniRef:UniRef50_Q2FYL5, UniRef:UniRef90_A0A380G8K3
HGW2412	ncRNA	1126780	1126954	+	ssdH_01027	S414	Staphylococcus sRNA 414	RFAM:RF02895, SO:0000655
HGW2412	cds	1127492	1128001	-	ssdH_01028		N-acetyltransferase	SO:0001217, UniRef:UniRef50_S2YIZ8, UniRef:UniRef90_A0A2P5PNX8
HGW2412	cds	1128007	1129536	-	ssdH_01029		putative CtpA-like serine protease	SO:0001217, UniParc:UPI001907B84B, UniRef:UniRef100_A0A7T7NWM6, UniRef:UniRef50_A0A3D8YQY8, UniRef:UniRef90_A0A3D8YQY8
HGW2412	cds	1129587	1129808	-	ssdH_01030		UPF0346 protein IPU22_07255	SO:0001217, UniRef:UniRef50_Q2FYL1, UniRef:UniRef90_A0AAQ0D5F0
HGW2412	cds	1129808	1130308	-	ssdH_01031		PTS system glucose-specific EIIA component	RefSeq:WP_014613925.1, SO:0001217, UniParc:UPI0001F6C0B2, UniRef:UniRef100_A0A2P5JE22, UniRef:UniRef50_A0A380G7P5, UniRef:UniRef90_A0A380G7P5
HGW2412	cds	1130322	1130750	-	ssdH_01032	msrB	Peptide methionine sulfoxide reductase MsrB	RefSeq:WP_014613924.1, SO:0001217, UniParc:UPI0001F6C0B3, UniRef:UniRef100_A0A161W812, UniRef:UniRef50_P0A088, UniRef:UniRef90_A0A161W812
HGW2412	cds	1130747	1131271	-	ssdH_01033	msrA	Peptide methionine sulfoxide reductase MsrA	SO:0001217, UniRef:UniRef50_P0A086, UniRef:UniRef90_A0A380G8U2
HGW2412	cds	1131289	1132143	-	ssdH_01034	degV	DegV family protein	RefSeq:WP_014613922.1, SO:0001217, UniParc:UPI0001F6C0B5, UniRef:UniRef100_A0A2A4EKR9, UniRef:UniRef50_Q8NWR0, UniRef:UniRef90_A0A2A4EKR9
HGW2412	cds	1132162	1132641	-	ssdH_01035		Dihydrofolate reductase	EC:1.5.1.3, KEGG:K00287, RefSeq:WP_015729124.1, SO:0001217, UniParc:UPI0001F6C0B6, UniRef:UniRef100_A0A166QI57, UniRef:UniRef50_Q5HFZ7, UniRef:UniRef90_A0A380G927
HGW2412	cds	1132660	1133613	-	ssdH_01036		thymidylate synthase	EC:2.1.1.45, GO:0004799, GO:0006231, KEGG:K00560, RefSeq:WP_014613920.1, SO:0001217, UniParc:UPI0001FFAC30, UniRef:UniRef100_A0A166P5D7, UniRef:UniRef50_P00469, UniRef:UniRef90_A0A166P5D7
HGW2412	cds	1134422	1134862	-	ssdH_01037		BrxA/BrxB family bacilliredoxin	KEGG:K26958, RefSeq:WP_014613919.1, SO:0001217, UniParc:UPI0001F6C0B8, UniRef:UniRef100_A0A166P5E0, UniRef:UniRef50_Q2FYK4, UniRef:UniRef90_A0A166P5E0
HGW2412	cds	1134887	1136005	-	ssdH_01038		Conserved virulence factor C	RefSeq:WP_099987097.1, SO:0001217, UniParc:UPI000C1C308E, UniRef:UniRef100_UPI000C1C308E, UniRef:UniRef50_Q49XP0, UniRef:UniRef90_A0A3D8ZCT9
HGW2412	cds	1136448	1137146	+	ssdH_01039		queuosine precursor transporter	GO:1990397, KEGG:K09125, RefSeq:WP_014613916.1, SO:0001217, UniParc:UPI0001F6C048, UniRef:UniRef100_A0A166P5F0, UniRef:UniRef50_A0A380CFB3, UniRef:UniRef90_A0A380G6K6
HGW2412	cds	1137196	1137600	+	ssdH_01040		Ribonuclease H	SO:0001217, UniRef:UniRef50_Q2FYJ7, UniRef:UniRef90_A0A166P5G5
HGW2412	cds	1137730	1138611	-	ssdH_01041		5'-3' exonuclease	RefSeq:WP_014613914.1, SO:0001217, UniParc:UPI0001FFAC2E, UniRef:UniRef100_A0A7T7SUR1, UniRef:UniRef50_A0A380G7N4, UniRef:UniRef90_A0A380G7N4
HGW2412	cds	1138616	1142071	-	ssdH_01042		GTP-binding protein	RefSeq:WP_131112672.1, SO:0001217, UniParc:UPI0010365B36, UniRef:UniRef100_UPI0010365B36, UniRef:UniRef50_K9B117, UniRef:UniRef90_A0A3D8YR40
HGW2412	cds	1142235	1143152	-	ssdH_01043	rarD	EamA family transporter RarD	GO:0005215, GO:0005886, GO:0006810, KEGG:K05786, RefSeq:WP_096636491.1, SO:0001217, UniParc:UPI000BBC9D02, UniRef:UniRef100_A0A317YSD0, UniRef:UniRef50_Q2FUS1, UniRef:UniRef90_A0A380G8T5
HGW2412	cds	1143186	1144313	-	ssdH_01044		Putative RNA methylase family protein	RefSeq:WP_096636492.1, SO:0001217, UniParc:UPI000BBC0438, UniRef:UniRef100_A0A2A4EKT3, UniRef:UniRef50_P50840, UniRef:UniRef90_A0A380G6J8
HGW2412	ncRNA	1144594	1144980	-	ssdH_01045	RNaseP_bact_b	Bacterial RNase P class B	RFAM:RF00011, SO:0000386
HGW2412	cds	1145022	1145357	-	ssdH_01046	gpsB	cell division regulator GpsB	RefSeq:WP_014613910.1, SO:0001217, UniParc:UPI0001F6C04E, UniRef:UniRef100_A0A2A4H164, UniRef:UniRef50_Q2FYI5, UniRef:UniRef90_A0A085UHN7
HGW2412	cds	1145377	1145934	-	ssdH_01047		UPF0398 protein NCTC11048_01810	RefSeq:WP_114281777.1, SO:0001217, UniParc:UPI000DF35888, UniRef:UniRef100_UPI000DF35888, UniRef:UniRef50_Q2FYI4, UniRef:UniRef90_A0A380G8B3
HGW2412	cds	1145927	1146268	-	ssdH_01048		DUF1798 domain-containing protein	RefSeq:WP_014613908.1, SO:0001217, UniParc:UPI0001F6C050, UniRef:UniRef100_A0A3D8ZCU9, UniRef:UniRef50_S2YJ10, UniRef:UniRef90_A0A3D8ZCU9
HGW2412	cds	1146464	1147090	+	ssdH_01049	recU	Holliday junction resolvase RecU	EC:3.1.21.10, KEGG:K03700, RefSeq:WP_014613907.1, SO:0001217, UniParc:UPI0001F6C051, UniRef:UniRef100_A0A166P5P4, UniRef:UniRef50_P39792, UniRef:UniRef90_A0A380G6Q9
HGW2412	cds	1147087	1149309	+	ssdH_01050		peptidoglycan glycosyltransferase	RefSeq:WP_014613906.1, SO:0001217, UniParc:UPI0001F6C052, UniRef:UniRef100_A0A2A4EKD8, UniRef:UniRef50_F4NA87, UniRef:UniRef90_A0A380G6J1
HGW2412	cds	1149991	1150326	-	ssdH_01051		YpoC-like domain-containing protein	RefSeq:WP_014613905.1, SO:0001217, UniParc:UPI0001F6C053, UniRef:UniRef100_UPI0001F6C053, UniRef:UniRef50_A0A317ZBE4, UniRef:UniRef90_A0A317ZBE4
HGW2412	cds	1150323	1150997	-	ssdH_01052	nth	endonuclease III	EC:4.2.99.18, GO:0006281, GO:0140078, RefSeq:WP_015729131.1, SO:0001217, UniParc:UPI0001F6C054, UniRef:UniRef100_A0A2P5PNU7, UniRef:UniRef50_A0A7X2ZB98, UniRef:UniRef90_A0AAC9RUH6
HGW2412	cds	1150987	1151679	-	ssdH_01053	dnaD	DNA replication protein DnaD	RefSeq:WP_014613903.1, SO:0001217, UniParc:UPI0001F6C055, UniRef:UniRef100_A0A166P5R1, UniRef:UniRef50_A0A2T4RL44, UniRef:UniRef90_A0A380G9U1
HGW2412	cds	1151854	1153146	-	ssdH_01054	asnS	asparagine--tRNA ligase	COG:COG0017, COG:J, EC:6.1.1.22, GO:0003676, GO:0004816, GO:0005524, GO:0005737, GO:0006421, GO:0016740, KEGG:K01893, SO:0001217, UniRef:UniRef50_Q4L6F8, UniRef:UniRef90_Q4L6F8
HGW2412	cds	1153214	1155916	-	ssdH_01055	dinG	3'-5' exonuclease DinG	RefSeq:WP_200264365.1, SO:0001217, UniParc:UPI001905B1A0, UniRef:UniRef100_UPI001905B1A0, UniRef:UniRef50_Q49XR1, UniRef:UniRef90_A0A380G6I8
HGW2412	cds	1155944	1156915	-	ssdH_01056	birA	Bifunctional ligase/repressor BirA	EC:6.3.4.15, KEGG:K03524, RefSeq:WP_014613900.1, SO:0001217, UniParc:UPI0001FFB0A1, UniRef:UniRef100_UPI0001FFB0A1, UniRef:UniRef50_A0A2K4AIL1, UniRef:UniRef90_A0A3D8YSB3
HGW2412	cds	1156899	1158101	-	ssdH_01057		CCA tRNA nucleotidyltransferase	EC:2.7.7.72, GO:0001680, GO:0016779, RefSeq:WP_037543018.1, SO:0001217, UniParc:UPI00056394F5, UniRef:UniRef100_A0A317YQ40, UniRef:UniRef50_Q49XR3, UniRef:UniRef90_A0A317YQ40
HGW2412	cds	1158105	1159229	-	ssdH_01058	bshA	N-acetyl-alpha-D-glucosaminyl L-malate synthase BshA	GO:0016757, GO:0071793, RefSeq:WP_014613898.1, SO:0001217, UniParc:UPI0001FFB09F, UniRef:UniRef100_A0A2A4EK82, UniRef:UniRef50_P42982, UniRef:UniRef90_A0A380G8I2
HGW2412	cds	1159245	1159568	-	ssdH_01059	mazG	MazG nucleotide pyrophosphohydrolase domain-containing protein	RefSeq:WP_014613897.1, SO:0001217, UniParc:UPI0001F6C05B, UniRef:UniRef100_A0A166P5T9, UniRef:UniRef50_B9EC53, UniRef:UniRef90_A0A380G6Q2
HGW2412	cds	1159747	1160445	-	ssdH_01060		Zinc metallopeptidase	KEGG:K06973, RefSeq:WP_014613896.1, SO:0001217, UniParc:UPI0001F6C05C, UniRef:UniRef100_A0AAQ0IH99, UniRef:UniRef50_A0A7U7PY90, UniRef:UniRef90_S2XII4
HGW2412	cds	1160484	1161077	-	ssdH_01061		DUF1405 domain-containing protein	RefSeq:WP_014613895.1, SO:0001217, UniParc:UPI0001FFB09E, UniRef:UniRef100_A0A166S142, UniRef:UniRef50_S2Y2T3, UniRef:UniRef90_A0A2A4H0G8
HGW2412	cds	1161106	1161663	-	ssdH_01062		UPF0302 domain-containing protein	RefSeq:WP_065354222.1, SO:0001217, UniParc:UPI0008063089, UniRef:UniRef100_A0A3D8YQY6, UniRef:UniRef50_S2XHK4, UniRef:UniRef90_A0A3D8YQY6
HGW2412	cds	1161675	1162916	-	ssdH_01063		Tetratricopeptide repeat protein	RefSeq:WP_014613893.1, SO:0001217, UniParc:UPI0001F6C05F, UniRef:UniRef100_A0A161W837, UniRef:UniRef50_Q49XR9, UniRef:UniRef90_A0A161W837
HGW2412	cds	1162918	1164207	-	ssdH_01064	aroA	3-phosphoshikimate 1-carboxyvinyltransferase	EC:2.5.1.19, GO:0003866, GO:0009073, RefSeq:WP_020219612.1, SO:0001217, UniParc:UPI000378527E, UniRef:UniRef100_UPI000378527E, UniRef:UniRef50_Q05615, UniRef:UniRef90_A0A380G8R7
HGW2412	cds	1164208	1165281	-	ssdH_01065	aroB	3-dehydroquinate synthase	EC:4.2.3.4, GO:0003856, GO:0005737, GO:0009073, GO:0009423, KEGG:K01735, RefSeq:WP_070407434.1, SO:0001217, UniParc:UPI00089DBB42, UniRef:UniRef100_UPI00089DBB42, UniRef:UniRef50_Q6GGU4, UniRef:UniRef90_A0A3D8YR28
HGW2412	cds	1165298	1166467	-	ssdH_01066	aroC	chorismate synthase	EC:4.2.3.5, GO:0004107, GO:0009073, KEGG:K01736, SO:0001217, UniRef:UniRef50_P31104, UniRef:UniRef90_A0A2A4EM35
HGW2412	cds	1166743	1167195	-	ssdH_01067	ndk	nucleoside-diphosphate kinase	EC:2.7.4.6, GO:0004550, RefSeq:WP_014613889.1, SO:0001217, UniParc:UPI0001F6C063, UniRef:UniRef100_A0A166S0Y2, UniRef:UniRef50_Q6KZI4, UniRef:UniRef90_S2XHK7
HGW2412	cds	1167277	1168233	-	ssdH_01068		Heptaprenyl diphosphate synthase component II	EC:2.5.1.30, KEGG:K24873, RefSeq:WP_014613888.1, SO:0001217, UniParc:UPI0001F6C064, UniRef:UniRef100_A0A166P636, UniRef:UniRef50_A0A0D6HKK2, UniRef:UniRef90_A0A380G8H2
HGW2412	cds	1168251	1168964	-	ssdH_01069		demethylmenaquinone methyltransferase	EC:2.1.1.163, GO:0008168, GO:0009234, RefSeq:WP_020219613.1, SO:0001217, UniParc:UPI00037D5889, UniRef:UniRef100_A0A161VT25, UniRef:UniRef50_P31113, UniRef:UniRef90_A0A380G6N9
HGW2412	cds	1168974	1169543	-	ssdH_01070		Heptaprenyl diphosphate synthase (HEPPP synthase) subunit 1 family protein	EC:2.5.1.30, KEGG:K00805, RefSeq:WP_014613886.1, SO:0001217, UniParc:UPI0001F6C066, UniRef:UniRef100_A0A166P665, UniRef:UniRef50_A0A7H9DKZ1, UniRef:UniRef90_A0A2A4H171
HGW2412	cds	1170019	1170291	-	ssdH_01071	hupA	DNA-binding protein II HBsu	COG:B, COG:COG0776, RefSeq:WP_014613885.1, SO:0001217, UniParc:UPI0001F6C067, UniRef:UniRef100_A0A166QIZ7, UniRef:UniRef50_A0A838EBI8, UniRef:UniRef90_A0A380H5H7
HGW2412	cds	1170462	1171460	-	ssdH_01072		NAD(P)H-dependent glycerol-3-phosphate dehydrogenase	EC:1.1.1.94, GO:0009331, GO:0046168, GO:0047952, GO:0051287, RefSeq:WP_014613884.1, SO:0001217, UniParc:UPI0001F6C068, UniRef:UniRef100_A0A166P6A5, UniRef:UniRef50_Q5XE03, UniRef:UniRef90_A0A166P6A5
HGW2412	cds	1171476	1172786	-	ssdH_01073	der	ribosome biogenesis GTPase Der	EC:3.6.5.-, GO:0003924, GO:0005525, GO:0005737, GO:0042254, GO:0043022, KEGG:K03977, RefSeq:WP_014613883.1, SO:0001217, UniParc:UPI0001F6C069, UniRef:UniRef100_A0A317YPV1, UniRef:UniRef50_P50743, UniRef:UniRef90_A0A0D6XTH0
HGW2412	cds	1173153	1174337	-	ssdH_01074	rpsA	30S ribosomal protein S1	GO:0003676, RefSeq:WP_014613882.1, SO:0001217, UniParc:UPI0001FFB09A, UniRef:UniRef100_A0A1B1P0Q0, UniRef:UniRef50_Q49XT0, UniRef:UniRef90_A0AAE5T070
HGW2412	cds	1174426	1175085	-	ssdH_01075	cmk	(d)CMP kinase	EC:2.7.4.25, GO:0004127, GO:0005524, GO:0015949, RefSeq:WP_014613881.1, SO:0001217, UniParc:UPI0001F6C06B, UniRef:UniRef100_A0A166S0C2, UniRef:UniRef50_B9DNU7, UniRef:UniRef90_A0A380G6G2
HGW2412	cds	1175159	1176127	+	ssdH_01076		L-asparaginase	RefSeq:WP_015729141.1, SO:0001217, UniParc:UPI0001F6C06C, UniRef:UniRef100_A0A2A4EKX1, UniRef:UniRef50_K8E262, UniRef:UniRef90_A0A380G8Z1
HGW2412	cds	1176424	1177410	-	ssdH_01077	ypdA	YpdA family bacillithiol disulfide reductase	EC:1.8.1.-, KEGG:K26960, RefSeq:WP_014613879.1, SO:0001217, UniParc:UPI0001F6C06D, UniRef:UniRef100_A0A2A4EJG1, UniRef:UniRef50_A0A380G2E5, UniRef:UniRef90_A0A2A4H0D1
HGW2412	cds	1177656	1179011	-	ssdH_01078	lysM	LysM domain-containing protein	SO:0001217, UniRef:UniRef50_A0AAC9RPX0
HGW2412	cds	1179186	1180562	-	ssdH_01079	recQ	ATP-dependent DNA helicase RecQ	RefSeq:WP_037542994.1, SO:0001217, UniParc:UPI00055DA1AA, UniRef:UniRef100_A0A3D8ZCY7, UniRef:UniRef50_A0A380G6G1, UniRef:UniRef90_A0A3D8ZCY7
HGW2412	cds	1180555	1181502	-	ssdH_01080		Helicase Helix-turn-helix domain-containing protein	RefSeq:WP_037542991.1, SO:0001217, UniParc:UPI0005623C2F, UniRef:UniRef100_A0A3D8YQT7, UniRef:UniRef50_S2XIJ5, UniRef:UniRef90_A0A3D8YQT7
HGW2412	cds	1181604	1181852	+	ssdH_01081		Ferredoxin	RefSeq:WP_014613875.1, SO:0001217, UniParc:UPI0001FFB095, UniRef:UniRef100_S2Y2V1, UniRef:UniRef50_P50727, UniRef:UniRef90_S2Y2V1
HGW2412	cds	1182115	1182660	-	ssdH_01082		Riboflavin transporter	KEGG:K23675, RefSeq:WP_014613874.1, SO:0001217, UniParc:UPI0001F6C072, UniRef:UniRef100_A0A166S064, UniRef:UniRef50_E5QVT2, UniRef:UniRef90_A0A380G9R6
HGW2412	ncRNA-region	1182726	1182864	-			FMN riboswitch aptamer (RFN element)	RFAM:RF00050, SO:0000035
HGW2412	cds	1183020	1184777	-	ssdH_01083	srrB	Sensor protein SrrB	EC:2.7.13.3, KEGG:K07651, RefSeq:WP_014613873.1, SO:0001217, UniParc:UPI0001F6C073, UniRef:UniRef100_A0A8H9BXT6, UniRef:UniRef50_Q9L523, UniRef:UniRef90_A0A380G8P1
HGW2412	cds	1184764	1185489	-	ssdH_01084	srrA	Transcriptional regulatory protein SrrA	SO:0001217, UniRef:UniRef50_P35163, UniRef:UniRef90_A0A0D6XTH9
HGW2412	cds	1185598	1186344	-	ssdH_01085		Pseudouridine synthase	RefSeq:WP_063282605.1, SO:0001217, UniParc:UPI0007AED0F0, UniRef:UniRef100_A0A2P5JDY3, UniRef:UniRef50_A0A090YKY4, UniRef:UniRef90_A0A380G8Y0
HGW2412	cds	1186345	1186887	-	ssdH_01086	scpB	SMC-Scp complex subunit ScpB	GO:0005515, GO:0007059, RefSeq:WP_063284382.1, SO:0001217, UniParc:UPI0007AE8592, UniRef:UniRef100_A0A2P5PNS2, UniRef:UniRef50_Q2FY77, UniRef:UniRef90_A0A380G874
HGW2412	cds	1186877	1187605	-	ssdH_01087		Segregation and condensation protein A	KEGG:K05896, RefSeq:WP_065520493.1, SO:0001217, UniParc:UPI0008096BA6, UniRef:UniRef100_UPI0008096BA6, UniRef:UniRef50_Q6GGK3, UniRef:UniRef90_A0A2A4EJH0
HGW2412	cds	1187700	1188206	+	ssdH_01088		Cytosolic protein	KEGG:K09763, RefSeq:WP_096533738.1, SO:0001217, UniParc:UPI000B8D5709, UniRef:UniRef100_UPI000B8D5709, UniRef:UniRef50_B9DNS4, UniRef:UniRef90_A0A2A4H0E0
HGW2412	cds	1188493	1189380	-	ssdH_01089	xerD	site-specific tyrosine recombinase XerD	GO:0006310, GO:0009009, RefSeq:WP_014613866.1, SO:0001217, UniParc:UPI0001F6C07A, UniRef:UniRef100_A0A166S027, UniRef:UniRef50_Q5HP53, UniRef:UniRef90_A0A380G6F5
HGW2412	cds	1189420	1189875	-	ssdH_01090		Fur family transcriptional regulator	RefSeq:WP_014613865.1, SO:0001217, UniParc:UPI0001F6C07B, UniRef:UniRef100_A0A166P6W5, UniRef:UniRef50_D5DRN0, UniRef:UniRef90_A0A0D6XSG2
HGW2412	cds	1189980	1190522	-	ssdH_01091		ADP-ribose pyrophosphatase	RefSeq:WP_014613864.1, SO:0001217, UniParc:UPI0001F6C07C, UniRef:UniRef100_A0A166P6X7, UniRef:UniRef50_A0A8I0L781, UniRef:UniRef90_A0A380G7I6
HGW2412	cds	1190602	1191522	+	ssdH_01092		Aldo/keto reductase	RefSeq:WP_214561724.1, SO:0001217, UniParc:UPI001A0E92B9, UniRef:UniRef100_UPI001A0E92B9, UniRef:UniRef50_A0A380G9Q4, UniRef:UniRef90_A0A1B1P0N9
HGW2412	cds	1191519	1192274	-	ssdH_01093		KR domain-containing protein	RefSeq:WP_110160438.1, SO:0001217, UniParc:UPI000D73A15C, UniRef:UniRef100_A0A317YPU7, UniRef:UniRef50_S2YJ44, UniRef:UniRef90_A0A166P703
HGW2412	cds	1192360	1193175	+	ssdH_01094	proC	pyrroline-5-carboxylate reductase	EC:1.5.1.2, GO:0004735, GO:0006561, KEGG:K00286, RefSeq:WP_014613861.1, SO:0001217, UniParc:UPI0001F6C07F, UniRef:UniRef100_A0A166QJN3, UniRef:UniRef50_Q49XV0, UniRef:UniRef90_A0A166QJN3
HGW2412	cds	1193300	1194217	-	ssdH_01095	rnz	ribonuclease Z	EC:3.1.26.11, GO:0016891, GO:0042780, KEGG:K00784, RefSeq:WP_014613860.1, SO:0001217, UniParc:UPI0001F6C080, UniRef:UniRef100_A0A161W863, UniRef:UniRef50_Q2FY67, UniRef:UniRef90_A0A161W863
HGW2412	cds	1194373	1195857	+	ssdH_01096	zwf	glucose-6-phosphate dehydrogenase	EC:1.1.1.363, EC:1.1.1.49, GO:0004345, GO:0006006, GO:0006098, GO:0016614, GO:0050661, KEGG:K00036, RefSeq:WP_014613859.1, SO:0001217, UniParc:UPI0001FFB052, UniRef:UniRef100_A0A2A4EKZ2, UniRef:UniRef50_Q5HP46, UniRef:UniRef90_A0A7Z7VX91
HGW2412	cds	1195998	1196855	+	ssdH_01097	araC	AraC family transcriptional regulator	RefSeq:WP_014613858.1, SO:0001217, UniParc:UPI0001F6C082, UniRef:UniRef100_A0A166P715, UniRef:UniRef50_Q2FY65, UniRef:UniRef90_A0A380G8E2
HGW2412	cds	1197034	1197306	+	ssdH_01098		MFS transporter	RefSeq:WP_014613857.1, SO:0001217, UniParc:UPI0001FFB051, UniRef:UniRef100_A0A2A4EL56, UniRef:UniRef50_A0A2P4NDF0, UniRef:UniRef90_A0A2P4NDF0
HGW2412	cds	1197455	1197952	+	ssdH_01099		MFS transporter	RefSeq:WP_041613229.1, SO:0001217, UniParc:UPI0002DFB91D, UniRef:UniRef100_UPI0002DFB91D, UniRef:UniRef50_A0A7T7SV40, UniRef:UniRef90_A0A7T7SV40
HGW2412	cds	1197952	1198227	+	ssdH_01100		MFS transporter	RefSeq:WP_020219618.1, SO:0001217, UniParc:UPI0002F1CF66, UniRef:UniRef100_UPI001F5B54AD, UniRef:UniRef50_A0A8H9BTV6, UniRef:UniRef90_A0A8H9BTV6
HGW2412	cds	1198285	1199688	-	ssdH_01101	gndA	NADP-dependent phosphogluconate dehydrogenase	EC:1.1.1.343, EC:1.1.1.44, GO:0004616, GO:0006098, GO:0050661, KEGG:K00033, SO:0001217, UniRef:UniRef50_P00350, UniRef:UniRef90_A0A166P746
HGW2412	cds	1199762	1200877	-	ssdH_01102		Peptidase T-like protein	EC:3.4.11.4, KEGG:K01258, RefSeq:WP_063278760.1, SO:0001217, UniParc:UPI0007AEC2A2, UniRef:UniRef100_A0A3D8YQR6, UniRef:UniRef50_A0A380G6E1, UniRef:UniRef90_A0A380G6E1
HGW2412	cds	1201206	1202183	-	ssdH_01103		Putative aromatic acid exporter C-terminal domain-containing protein	SO:0001217, UniRef:UniRef50_Q49XV8, UniRef:UniRef90_A0A2A4H1A3
HGW2412	cds	1202194	1202631	-	ssdH_01104		BrxA/BrxB family bacilliredoxin	RefSeq:WP_014613852.1, SO:0001217, UniParc:UPI0001F6C089, UniRef:UniRef100_A0A166QJU1, UniRef:UniRef50_P54534, UniRef:UniRef90_A0AAC9WJZ6
HGW2412	cds	1202857	1204131	-	ssdH_01105		Dihydrolipoamide acetyltransferase component of pyruvate dehydrogenase complex	RefSeq:WP_065354214.1, SO:0001217, UniParc:UPI0008061179, UniRef:UniRef100_UPI0008061179, UniRef:UniRef50_A0A3D8ZAW8, UniRef:UniRef90_A0A3D8ZAW8
HGW2412	cds	1204144	1205127	-	ssdH_01106		Pyruvate dehydrogenase E1 component subunit beta	EC:1.2.4.4, KEGG:K00167, RefSeq:WP_014613850.1, SO:0001217, UniParc:UPI0001F6C08B, UniRef:UniRef100_A0A166P778, UniRef:UniRef50_P37941, UniRef:UniRef90_A0A380G8M2
HGW2412	cds	1205120	1206118	-	ssdH_01107		2-oxoisovalerate dehydrogenase subunit alpha	SO:0001217, UniRef:UniRef50_A0A085UCJ1, UniRef:UniRef90_A0A380G6D3
HGW2412	cds	1206140	1207558	-	ssdH_01108	lpdA	dihydrolipoyl dehydrogenase	EC:1.8.1.4, GO:0004148, GO:0050660, KEGG:K00382, RefSeq:WP_187530283.1, SO:0001217, UniParc:UPI0016561F9E, UniRef:UniRef100_UPI0016561F9E, UniRef:UniRef50_A0A0U1MLM9, UniRef:UniRef90_A0A380G8W2
HGW2412	cds	1207569	1208627	-	ssdH_01109	buk	butyrate kinase	EC:2.7.2.7, GO:0005524, GO:0005737, GO:0006113, GO:0016310, GO:0047761, KEGG:K00929, RefSeq:WP_187530284.1, SO:0001217, UniParc:UPI0016567052, UniRef:UniRef100_A0A8H9EPN7, UniRef:UniRef50_A0A085UCI9, UniRef:UniRef90_A0A3D8ZAF2
HGW2412	cds	1209201	1210094	-	ssdH_01110		Phosphate butyryltransferase	RefSeq:WP_096535707.1, SO:0001217, UniParc:UPI000BBC6504, UniRef:UniRef100_A0A2P5PEY5, UniRef:UniRef50_A0A380G8D4, UniRef:UniRef90_A0A380G8D4
HGW2412	cds	1210101	1211783	-	ssdH_01111	recN	DNA repair protein RecN	GO:0005524, GO:0006281, GO:0006310, RefSeq:WP_140230229.1, SO:0001217, UniParc:UPI0011235879, UniRef:UniRef100_UPI0011235879, UniRef:UniRef50_B9E6Q3, UniRef:UniRef90_A0A380G6K1
HGW2412	cds	1211797	1212249	-	ssdH_01112	ahrC	transcriptional regulator AhrC/ArgR	GO:0003700, GO:0006355, GO:0034618, KEGG:K03402, RefSeq:WP_014613844.1, SO:0001217, UniParc:UPI0001F6C091, UniRef:UniRef100_A0A2A4H142, UniRef:UniRef50_P17893, UniRef:UniRef90_A0A0D6XTK4
HGW2412	cds	1212535	1214403	-	ssdH_01113	dxs	1-deoxy-D-xylulose-5-phosphate synthase	EC:2.2.1.7, GO:0005737, GO:0008615, GO:0008661, GO:0009228, GO:0009240, KEGG:K01662, RefSeq:WP_037542957.1, SO:0001217, UniParc:UPI000565B292, UniRef:UniRef100_UPI000565B292, UniRef:UniRef50_P54523, UniRef:UniRef90_A0A380G8U0
HGW2412	cds	1214473	1215354	-	ssdH_01114		Geranyltranstransferase	RefSeq:WP_140230272.1, SO:0001217, UniParc:UPI00111DFDCD, UniRef:UniRef100_UPI00111DFDCD, UniRef:UniRef50_A0A4U9TB05, UniRef:UniRef90_A0A380G7G6
HGW2412	cds	1215335	1215559	-	ssdH_01115		exodeoxyribonuclease VII small subunit	RefSeq:WP_014613841.1, SO:0001217, UniParc:UPI0001F6C0BD, UniRef:UniRef100_A0A166QK72, UniRef:UniRef50_S2XHN8, UniRef:UniRef90_A0A166QK72
HGW2412	cds	1215543	1216889	-	ssdH_01116	xseA	exodeoxyribonuclease VII large subunit	EC:3.1.11.6, GO:0006308, GO:0008855, GO:0009318, KEGG:K03601, RefSeq:WP_014613840.1, SO:0001217, UniParc:UPI0001F6C0BE, UniRef:UniRef100_A0A166RZG4, UniRef:UniRef50_Q2FY46, UniRef:UniRef90_A0A166RZG4
HGW2412	cds	1216898	1217290	-	ssdH_01117	nusB	transcription antitermination factor NusB	GO:0006353, KEGG:K03625, RefSeq:WP_014613839.1, SO:0001217, UniParc:UPI0001F6C0BF, UniRef:UniRef100_A0A2A4GZX4, UniRef:UniRef50_Q2FY45, UniRef:UniRef90_S2XPE9
HGW2412	cds	1217311	1217685	-	ssdH_01118		Asp23/Gls24 family envelope stress response protein	RefSeq:WP_014613838.1, SO:0001217, UniParc:UPI0001F6C0C0, UniRef:UniRef100_A0A166QK96, UniRef:UniRef50_A0A853V4U3, UniRef:UniRef90_A0A166QK96
HGW2412	cds	1217706	1219061	-	ssdH_01119	accC	acetyl-CoA carboxylase biotin carboxylase subunit	EC:6.3.4.14, GO:0004075, GO:0009317, GO:0016874, RefSeq:WP_014613837.1, SO:0001217, UniParc:UPI0001F6C0C1, UniRef:UniRef100_A0A2A4EL84, UniRef:UniRef50_A0A0D0QX65, UniRef:UniRef90_A0A2A4EL84
HGW2412	cds	1219063	1219524	-	ssdH_01120	accB	acetyl-CoA carboxylase biotin carboxyl carrier protein	EC:6.4.1.2, GO:0003989, GO:0006633, GO:0009317, RefSeq:WP_037542948.1, SO:0001217, UniParc:UPI000565F610, UniRef:UniRef100_A0A2A4EKE5, UniRef:UniRef50_A0A090LU16, UniRef:UniRef90_A0A317YUD0
HGW2412	cds	1219857	1220414	-	ssdH_01121	efp	elongation factor P	COG:COG0231, COG:J, GO:0003746, GO:0005737, GO:0006414, GO:0043043, KEGG:K02356, RefSeq:WP_014613835.1, SO:0001217, UniParc:UPI0001F6C0C3, UniRef:UniRef100_A0A2A4GS42, UniRef:UniRef50_Q2FY41, UniRef:UniRef90_Q2FY41
HGW2412	cds	1220433	1221503	-	ssdH_01122		Proline dipeptidase	EC:3.4.11.9, KEGG:K01262, RefSeq:WP_100007347.1, SO:0001217, UniParc:UPI000C1BC237, UniRef:UniRef100_A0A317YSK6, UniRef:UniRef50_A0A380G6B7, UniRef:UniRef90_A0A380G6B7
HGW2412	cds	1221598	1222197	+	ssdH_01123		Lipoprotein	RefSeq:WP_015729159.1, SO:0001217, UniParc:UPI0001F6C0C5, UniRef:UniRef100_A0A7Z9CV58, UniRef:UniRef50_A0A2T4MJ19, UniRef:UniRef90_A0A3D8YQQ8
HGW2412	cds	1222218	1222442	+	ssdH_01124		hypothetical protein	RefSeq:WP_014613832.1, SO:0001217, UniParc:UPI0001F6C0C6, UniRef:UniRef100_A0A161UCU0, UniRef:UniRef50_A0A161UCU0, UniRef:UniRef90_A0A161UCU0
HGW2412	cds	1222558	1223388	-	ssdH_01125	lipM	Octanoyltransferase LipM	RefSeq:WP_014613831.1, SO:0001217, UniParc:UPI0001F6C0C7, UniRef:UniRef100_A0A166RZ49, UniRef:UniRef50_P54511, UniRef:UniRef90_A0A166RZ49
HGW2412	cds	1223539	1223925	+	ssdH_01126		Rhodanese-like domain-containing protein	RefSeq:WP_014613830.1, SO:0001217, UniParc:UPI0001F6C0C8, UniRef:UniRef100_A0A166QKI0, UniRef:UniRef50_Q2FY36, UniRef:UniRef90_A0A380G8K4
HGW2412	cds	1224281	1225753	-	ssdH_01127	gcvPB	aminomethyl-transferring glycine dehydrogenase subunit GcvPB	EC:1.4.4.2, GO:0004375, GO:0006546, RefSeq:WP_014613829.1, SO:0001217, UniParc:UPI0001FFB047, UniRef:UniRef100_A0A161W4H0, UniRef:UniRef50_Q71ZX2, UniRef:UniRef90_A0A2T4MJ68
HGW2412	cds	1225743	1227092	-	ssdH_01128	gcvPA	aminomethyl-transferring glycine dehydrogenase subunit GcvPA	EC:1.4.4.2, GO:0004375, GO:0006546, RefSeq:WP_014613828.1, SO:0001217, UniParc:UPI0001F6C0CA, UniRef:UniRef100_A0A2A4EJL3, UniRef:UniRef50_Q81M07, UniRef:UniRef90_A0A2A4EJL3
HGW2412	cds	1227105	1228196	-	ssdH_01129	gcvT	glycine cleavage system aminomethyltransferase GcvT	EC:2.1.2.10, GO:0004047, GO:0005737, GO:0019464, RefSeq:WP_063278766.1, SO:0001217, UniParc:UPI0007AE6509, UniRef:UniRef100_UPI0007AE6509, UniRef:UniRef50_Q2FY33, UniRef:UniRef90_A0A2A4EL95
HGW2412	ncRNA-region	1228272	1228367	-			Glycine riboswitch aptamer	RFAM:RF00504, SO:0000035
HGW2412	cds	1228354	1228881	-	ssdH_01130		Shikimate kinase	RefSeq:WP_014613826.1, SO:0001217, UniParc:UPI0001F6C0CC, UniRef:UniRef100_A0A166QKL4, UniRef:UniRef50_Q2FY32, UniRef:UniRef90_A0A166QKL4
HGW2412	cds	1228885	1229067	-	ssdH_01131		Two-component sensor histidine kinase	SO:0001217, UniParc:UPI0005A27F29, UniRef:UniRef100_A0A166QKM2, UniRef:UniRef50_A0A0D6XT04, UniRef:UniRef90_A0A380G8B9
HGW2412	cds	1229045	1229530	-	ssdH_01132		Prepilin-type N-terminal cleavage/methylation domain-containing protein	KEGG:K02248, RefSeq:WP_080552896.1, SO:0001217, UniParc:UPI0009B6CD4B, UniRef:UniRef100_A0A3D8Z9S7, UniRef:UniRef50_A0A380G6H9, UniRef:UniRef90_A0A3D8Z9S7
HGW2412	cds	1229741	1230181	-	ssdH_01133	comGD	competence type IV pilus minor pilin ComGD	RefSeq:WP_014613823.1, SO:0001217, UniParc:UPI0001FFB043, UniRef:UniRef100_A0A166QKN4, UniRef:UniRef50_S2XPF8, UniRef:UniRef90_A0A166QKN4
HGW2412	cds	1230159	1230482	-	ssdH_01134	comGC	competence type IV pilus major pilin ComGC	GO:0030420, RefSeq:WP_015729165.1, SO:0001217, UniParc:UPI0001F6C0D0, UniRef:UniRef100_A0A166P846, UniRef:UniRef50_A0A380G8S0, UniRef:UniRef90_A0A380G8S0
HGW2412	cds	1230495	1231562	-	ssdH_01135	comGB	competence type IV pilus assembly protein ComGB	RefSeq:WP_187530285.1, SO:0001217, UniParc:UPI0016562F84, UniRef:UniRef100_UPI0016562F84, UniRef:UniRef50_A0A240C5D4, UniRef:UniRef90_A0A317YR63
HGW2412	cds	1231531	1232505	-	ssdH_01136	comGA	competence type IV pilus ATPase ComGA	RefSeq:WP_014613820.1, SO:0001217, UniParc:UPI0001FFB01B, UniRef:UniRef100_A0A166RYV0, UniRef:UniRef50_Q2FY30, UniRef:UniRef90_A0A380G9L4
HGW2412	cds	1232666	1233295	-	ssdH_01137		MBL fold metallo-hydrolase	RefSeq:WP_096535719.1, SO:0001217, UniParc:UPI000B8D43F9, UniRef:UniRef100_UPI000B8D43F9, UniRef:UniRef50_Q2FY29, UniRef:UniRef90_A0A2P5JDR6
HGW2412	cds	1233308	1233619	-	ssdH_01138	yqgV	Thiamine-binding protein domain-containing protein	COG:COG0011, COG:H, RefSeq:WP_014613818.1, SO:0001217, UniParc:UPI0001FFB019, UniRef:UniRef100_A0A161W898, UniRef:UniRef50_Q56200, UniRef:UniRef90_A0A853V3R2
HGW2412	cds	1233620	1234606	-	ssdH_01139		Glucokinase	RefSeq:WP_187531295.1, SO:0001217, UniParc:UPI001654F7E9, UniRef:UniRef100_UPI001654F7E9, UniRef:UniRef50_Q56198, UniRef:UniRef90_A0A380G8T9
HGW2412	cds	1234603	1234806	-	ssdH_01140		Rhomboid family protein	RefSeq:WP_014613816.1, SO:0001217, UniParc:UPI0001F6C161, UniRef:UniRef100_A0A166P885, UniRef:UniRef50_S2YJ83, UniRef:UniRef90_A0A380G8A4
HGW2412	cds	1234808	1236247	-	ssdH_01141		Rhomboid family protein	RefSeq:WP_214518914.1, SO:0001217, UniParc:UPI001A0E14A1, UniRef:UniRef100_UPI001A0E14A1, UniRef:UniRef50_S2YJ83, UniRef:UniRef90_A0A380G8A4
HGW2412	cds	1236266	1236805	-	ssdH_01142		5-formyltetrahydrofolate cyclo-ligase	EC:6.3.3.2, GO:0006730, GO:0030272, RefSeq:WP_037542863.1, SO:0001217, UniParc:UPI0005675D4F, UniRef:UniRef100_A0A2P5PNJ8, UniRef:UniRef50_A0A380G6G9, UniRef:UniRef90_A0A317YR69
HGW2412	cds	1236955	1237104	-	ssdH_01143	rpmG	50S ribosomal protein L33	COG:COG0267, COG:J, GO:0003735, GO:0005737, GO:0005840, GO:0006412, GO:1990904, KEGG:K02913, RefSeq:WP_014613813.1, SO:0001217, UniParc:UPI0001F6C0E6, UniRef:UniRef100_A0A2A4GS56, UniRef:UniRef50_Q2FYU6, UniRef:UniRef90_Q4L6Q1
HGW2412	cds	1237176	1237826	-	ssdH_01144	phoU	phosphate signaling complex protein PhoU	GO:0006817, GO:0030643, GO:0045936, RefSeq:WP_187531294.1, SO:0001217, UniParc:UPI0016555213, UniRef:UniRef100_UPI0016555213, UniRef:UniRef50_A0A4R6BXI3, UniRef:UniRef90_A0A1B1P0J7
HGW2412	cds	1237828	1238670	-	ssdH_01145	pstB	phosphate ABC transporter ATP-binding protein PstB	EC:7.3.2.1, GO:0005524, GO:0006817, GO:0009898, GO:0015415, GO:0055052, SO:0001217, UniRef:UniRef50_Q2FYQ0, UniRef:UniRef90_A0A380G7D8
HGW2412	cds	1238688	1239569	-	ssdH_01146	pstA	phosphate ABC transporter permease PstA	GO:0005886, GO:0006817, GO:0015415, GO:0055052, RefSeq:WP_187531293.1, SO:0001217, UniParc:UPI001654FE5D, UniRef:UniRef100_UPI001654FE5D, UniRef:UniRef50_B9E6T5, UniRef:UniRef90_A0A380G9K4
HGW2412	cds	1239569	1240495	-	ssdH_01147	pstC	phosphate ABC transporter permease subunit PstC	GO:0005886, GO:0006817, GO:0015415, GO:0055052, RefSeq:WP_187531292.1, SO:0001217, UniParc:UPI0016555DAC, UniRef:UniRef100_UPI0016555DAC, UniRef:UniRef50_A0A235FA99, UniRef:UniRef90_A0A380G8I5
HGW2412	cds	1240613	1241572	-	ssdH_01148		Phosphate-binding protein	RefSeq:WP_187531291.1, SO:0001217, UniParc:UPI0016564425, UniRef:UniRef100_UPI0016564425, UniRef:UniRef50_Q49XJ1, UniRef:UniRef90_A0A380G694
HGW2412	cds	1241841	1243880	-	ssdH_01149		Penicillin-binding protein 3	EC:3.4.-.-, KEGG:K12553, RefSeq:WP_063278771.1, SO:0001217, UniParc:UPI0007AE4F3C, UniRef:UniRef100_UPI0007AE4F3C, UniRef:UniRef50_P83331, UniRef:UniRef90_A0A380G8S9
HGW2412	cds	1244173	1244772	-	ssdH_01150		Superoxide dismutase	EC:1.15.1.1, KEGG:K04564, RefSeq:WP_014613806.1, SO:0001217, UniParc:UPI0001F6C0EE, UniRef:UniRef100_A0A166QL13, UniRef:UniRef50_Q9K4V3, UniRef:UniRef90_A0A380G887
HGW2412	cds	1245119	1246225	+	ssdH_01151	ispG	flavodoxin-dependent (E)-4-hydroxy-3-methylbut-2-enyl-diphosphate synthase	COG:COG0821, COG:I, EC:1.17.7.1, EC:1.17.7.3, GO:0008152, GO:0046429, KEGG:K03526, RefSeq:WP_014613804.1, SO:0001217, UniParc:UPI0001F6C0F0, UniRef:UniRef100_A0A2A4EKH3, UniRef:UniRef50_Q81LV7, UniRef:UniRef90_K9B866
HGW2412	cds	1246499	1246906	-	ssdH_01152		Ferric uptake regulation protein	KEGG:K02076, RefSeq:WP_014613803.1, SO:0001217, UniParc:UPI0001FFB013, UniRef:UniRef100_A0A166QL19, UniRef:UniRef50_Q2FY19, UniRef:UniRef90_A0A380G681
HGW2412	cds	1246869	1247756	-	ssdH_01153		ABC transporter permease	RefSeq:WP_214518912.1, SO:0001217, UniParc:UPI0019F6497E, UniRef:UniRef100_UPI0019F6497E, UniRef:UniRef50_A0A380G8P2, UniRef:UniRef90_A0A380G8P2
HGW2412	cds	1247753	1248523	-	ssdH_01154		ABC transporter domain-containing protein	RefSeq:WP_020219767.1, SO:0001217, UniParc:UPI0003801CC9, UniRef:UniRef100_UPI0003801CC9, UniRef:UniRef50_A0A1W7AC50, UniRef:UniRef90_S2Y301
HGW2412	cds	1248708	1249601	-	ssdH_01155		deoxyribonuclease IV	EC:3.1.21.2, GO:0003677, GO:0006281, GO:0008270, RefSeq:WP_015729240.1, SO:0001217, UniParc:UPI0001F6C0F5, UniRef:UniRef100_A0A3D8YQN1, UniRef:UniRef50_P54476, UniRef:UniRef90_A0A3D8YQN1
HGW2412	cds	1249626	1250960	-	ssdH_01156	cshB	DEAD-box ATP-dependent RNA helicase CshB	RefSeq:WP_014613799.1, SO:0001217, UniParc:UPI0001F6C0F6, UniRef:UniRef100_A0A161WLH3, UniRef:UniRef50_Q2FY15, UniRef:UniRef90_A0A161WLH3
HGW2412	cds	1251141	1252109	+	ssdH_01157		4-hydroxy-3-methylbut-2-enyl diphosphate reductase	EC:1.17.7.4, GO:0019288, GO:0046872, GO:0050992, GO:0051745, KEGG:K03527, RefSeq:WP_015729241.1, SO:0001217, UniParc:UPI0001F6C0F7, UniRef:UniRef100_A0A317YRF1, UniRef:UniRef50_P58676, UniRef:UniRef90_A0A317YRF1
HGW2412	cds	1252263	1253366	-	ssdH_01158		Nif3-like dinuclear metal center hexameric protein	EC:3.5.4.16, GO:0005737, GO:0051540, KEGG:K22391, RefSeq:WP_037542857.1, SO:0001217, UniParc:UPI0005616B5D, UniRef:UniRef100_A0A161W8B2, UniRef:UniRef50_P67272, UniRef:UniRef90_A0A161W8B2
HGW2412	cds	1253363	1254040	-	ssdH_01159	trmK	tRNA (Adenine(22)-N(1))-methyltransferase TrmK	RefSeq:WP_063284402.1, SO:0001217, UniParc:UPI0007AED8AC, UniRef:UniRef100_UPI0007AED8AC, UniRef:UniRef50_A0A239Z5U5, UniRef:UniRef90_A0A2P5JDP2
HGW2412	cds	1254557	1255666	-	ssdH_01160	rpoD	RNA polymerase sigma factor RpoD	COG:COG0568, COG:K, GO:0003677, GO:0005737, GO:0006352, GO:0006355, GO:0016987, KEGG:K03086, RefSeq:WP_014613795.1, SO:0001217, UniParc:UPI0001F6C0FA, UniRef:UniRef100_A0A166P8M8, UniRef:UniRef50_P0A0J0, UniRef:UniRef90_P0A0J0
HGW2412	cds	1255684	1257471	-	ssdH_01161		DNA primase	EC:2.7.7.101, KEGG:K02316, RefSeq:WP_096533287.1, SO:0001217, UniParc:UPI000BBBF6A8, UniRef:UniRef100_UPI000BBBF6A8, UniRef:UniRef50_O05338, UniRef:UniRef90_A0A166PHJ2
HGW2412	cds	1257544	1258371	-	ssdH_01162		Putative pyruvate, phosphate dikinase regulatory protein	RefSeq:WP_014613793.1, SO:0001217, UniParc:UPI0001F6C0FC, UniRef:UniRef100_A0A166P8P0, UniRef:UniRef50_P54470, UniRef:UniRef90_A0A380G671
HGW2412	cds	1258386	1258874	-	ssdH_01163		CBS domain-containing protein	SO:0001217, UniRef:UniRef50_W4QNF6, UniRef:UniRef90_UPI0036F1F672
HGW2412	cds	1259501	1260895	+	ssdH_01164	glyQS	glycine--tRNA ligase	COG:COG0423, COG:J, EC:6.1.1.14, GO:0000166, GO:0004820, GO:0005524, GO:0005737, GO:0006426, GO:0016740, GO:0046983, KEGG:K01880, RefSeq:WP_015729245.1, SO:0001217, UniParc:UPI0001F6C0FE, UniRef:UniRef100_A0A166RY57, UniRef:UniRef50_Q2FY08, UniRef:UniRef90_B9DNL1
HGW2412	cds	1261111	1261881	-	ssdH_01165	recO	DNA repair protein RecO	GO:0003677, GO:0006281, GO:0006310, KEGG:K03584, RefSeq:WP_015729246.1, SO:0001217, UniParc:UPI0001F6C0FF, UniRef:UniRef100_A0A1B1P0E7, UniRef:UniRef50_Q49Y09, UniRef:UniRef90_A0A1B1P0E7
HGW2412	cds	1261906	1262802	-	ssdH_01166	era	GTPase Era	GO:0003723, GO:0005525, RefSeq:WP_014613789.1, SO:0001217, UniParc:UPI0001F6C100, UniRef:UniRef100_A0AAQ0M4A5, UniRef:UniRef50_B9DNL3, UniRef:UniRef90_S2XPI6
HGW2412	cds	1262799	1263206	-	ssdH_01167	cdd	cytidine deaminase	EC:3.5.4.5, GO:0004126, GO:0005737, GO:0008270, GO:0008655, GO:0009972, KEGG:K01489, RefSeq:WP_014613788.1, SO:0001217, UniParc:UPI0001F6C101, UniRef:UniRef100_A0A166RY38, UniRef:UniRef50_A0A1W7AC49, UniRef:UniRef90_A0A166RY38
HGW2412	cds	1263222	1263569	-	ssdH_01168		Diacylglycerol kinase family protein	RefSeq:WP_014613787.1, SO:0001217, UniParc:UPI0001F6C102, UniRef:UniRef100_A0A166P8W4, UniRef:UniRef50_S2Y310, UniRef:UniRef90_A0A166P8W4
HGW2412	cds	1263569	1264030	-	ssdH_01169	ybeY	rRNA maturation RNase YbeY	GO:0004540, GO:0042254, GO:0046872, RefSeq:WP_014613786.1, SO:0001217, UniParc:UPI0001F6C103, UniRef:UniRef100_A0A161W8B5, UniRef:UniRef50_Q2FY02, UniRef:UniRef90_A0A161W8B5
HGW2412	cds	1264034	1264978	-	ssdH_01170		PhoH-like protein	KEGG:K06217, RefSeq:WP_214518910.1, SO:0001217, UniParc:UPI0019F43416, UniRef:UniRef100_UPI0019F43416, UniRef:UniRef50_P46343, UniRef:UniRef90_A0A0M5MYW9
HGW2412	cds	1265329	1265943	-	ssdH_01171		Staphylococcal protein	RefSeq:WP_014613784.1, SO:0001217, UniParc:UPI0001FFB00B, UniRef:UniRef100_A0A317Z2C3, UniRef:UniRef50_A0A317Z2C3, UniRef:UniRef90_A0A317Z2C3
[truncated: 1,399 more rows]

## Sheet: annotation pHGW2412 bakta
# Annotated with Bakta
[truncated: 11 more rows]

## Sheet: antibiotic resistances
Results of ABRicate analysis. Shown are the results for three different antibiotic resistance gene finder (ARGANNOT, CARD and ResFinder)
[truncated: 27 more rows]

[truncated: 2 more sheets: virulence factors HGW2412, Results FastANI analyses]
