# Supplementary material for: Comparative phylogenetic, antimicrobial resistance, and clinical characterization of human spondylodiscitis-associated Staphylococcus pseudintermedius
Source: Front Microbiol. 2026 Feb 17;17:1735075. doi: 10.3389/fmicb.2026.1735075 (PMC12953532; doi:10.3389/fmicb.2026.1735075)
Supplement: Supplementary file 2 [file Table_2.XLSX]

## Sheet: results_abricate
Table summarizing ABRicate results of 5,501 sequences.
#FILE (=sequences/isolates)	SEQUENCE/contig	START	END	STRAND	GENE_abricate	Name_used_in_this_study	COVERAGE	%COVERAGE	%IDENTITY	DATABASE	ACCESSION	PRODUCT	Standard_Name	Best_DB	next_DB	next_DB	next_DB	next_DB	next_DB	next_DB	next_DB
GCA_000185885.1_ASM18588v1_genomic.fna	CP002439.1	2110300	2110797	+	dfrG_1	dfr	1-498/498	100.00	100.00	resfinder	AB205645	dfrG	dfr	resfinder
GCA_000185885.1_ASM18588v1_genomic.fna	CP002439.1	2199631	2201550	-	tet(M)_4	tetM/O	1-1920/1920	100.00	99.90	resfinder	X75073	tet(M)	tetM/O	resfinder
GCA_000189495.1_ASM18949v1_genomic.fna	CP002478.1	1844766	1845674	-	(AGly)ant6-Ia	ant6	1-909/909	100.00	100.00	argannot	AF330699:22-930	(AGly)ant6-Ia	ant6	argannot	ncbi	resfinder
GCA_000189495.1_ASM18949v1_genomic.fna	CP002478.1	1843340	1844134	-	(AGly)aph(3'')-III	aph(3'')-III	1-795/795	100.00	100.00	argannot	V01547:535-1329	(AGly)aph(3'')-III	aph(3'')-III	argannot	card	ncbi	resfinder
GCA_000189495.1_ASM18949v1_genomic.fna	CP002478.1	1067219	1068020	+	(AGly)apH-Stph	apH-Stph	1-800/801	99.75	80.45	argannot	HE579073:1778413-1779213	(AGly)apH-Stph	apH-Stph	argannot
GCA_000189495.1_ASM18949v1_genomic.fna	CP002478.1	1844227	1844769	-	(AGly)sat4A	sat	1-543/543	100.00	100.00	argannot	X92945:38870-39412	(AGly)sat4A	sat	argannot	ncbi
GCA_000189495.1_ASM18949v1_genomic.fna	CP002478.1	2456810	2457190	+	(Bla)blaI	blaI	1-381/381	100.00	100.00	argannot	NG_047499:101-481	(Bla)blaI	blaI	argannot	ncbi
GCA_000189495.1_ASM18949v1_genomic.fna	CP002478.1	2455063	2456820	+	(Bla)blaR1_Bacilli	blaR	1-1758/1758	100.00	99.94	argannot	NG_047539:1-1758	(Bla)blaR1_Bacilli	blaR	argannot	ncbi
GCA_000189495.1_ASM18949v1_genomic.fna	CP002478.1	2454111	2454956	-	(Bla)blaZ	blaZ	1-846/846	100.00	100.00	argannot	AB245469:2235-3080	(Bla)blaZ	blaZ	argannot
GCA_000189495.1_ASM18949v1_genomic.fna	CP002478.1	1848930	1849667	-	erm(B)	erm	1-738/738	100.00	100.00	ncbi	NG_047802.1	23S rRNA (adenine(2058)-N(6))-methyltransferase Erm(B)	erm	ncbi
GCA_000189495.1_ASM18949v1_genomic.fna	CP002478.1	1588289	1589450	-	mefE	mefE	40-1201/1212	95.87	80.81	card	AE007317.1:953382-954594	mefE is a proton motive efflux pump in Streptococcus pneumoniae that confers resistance to macrolides. It is found on the same operon as mefA and the ABC-efflux pump mel.	mefE	card
GCA_000189495.1_ASM18949v1_genomic.fna	CP002478.1	2505711	2507630	+	tet(M)	tetM/O	1-1920/1920	100.00	100.00	ncbi	NG_048252.1	tetracycline resistance ribosomal protection protein Tet(M)	tetM/O	ncbi	resfinder
GCA_000390045.1_ASM39004v1_genomic.fna	BARM01000043.1	5433	6342	-	(AGly)ant6-Ia	ant6	1-909/909	100.00	99.89	argannot	AF330699:22-930	(AGly)ant6-Ia	ant6	argannot	ncbi	resfinder
GCA_000390045.1_ASM39004v1_genomic.fna	BARM01000043.1	4005	4799	-	(AGly)aph(3'')-III	aph(3'')-III	1-795/795	100.00	100.00	argannot	V01547:535-1329	(AGly)aph(3'')-III	aph(3'')-III	argannot	card	ncbi	resfinder
GCA_000390045.1_ASM39004v1_genomic.fna	BARM01000004.1	37535	38337	-	(AGly)apH-Stph	apH-Stph	1-800/801	99.75	80.35	argannot	HE579073:1778413-1779213	(AGly)apH-Stph	apH-Stph	argannot
GCA_000390045.1_ASM39004v1_genomic.fna	BARM01000043.1	4892	5436	-	(AGly)sat4A	sat	1-543/543	100.00	99.63	argannot	X92945:38870-39412	(AGly)sat4A	sat	argannot	ncbi
GCA_000390045.1_ASM39004v1_genomic.fna	BARM01000021.1	80	1844	-	(Bla)blaR1_Bacilli	blaR	1-1758/1758	99.89	99.21	argannot	NG_047539:1-1758	(Bla)blaR1_Bacilli	blaR	argannot	ncbi
GCA_000390045.1_ASM39004v1_genomic.fna	BARM01000021.1	1951	2800	+	(Bla)blaZ	blaZ	1-846/846	100.00	99.41	argannot	AB245469:2235-3080	(Bla)blaZ	blaZ	argannot
GCA_000390045.1_ASM39004v1_genomic.fna	BARM01000043.1	9604	10341	-	(MLS)erm(B)	erm	1-738/738	100.00	99.59	argannot	M11180:714-1451	(MLS)erm(B)	erm	argannot
GCA_000390045.1_ASM39004v1_genomic.fna	BARM01000043.1	13112	13610	+	(Tmt)dfrG	dfr	1-498/498	100.00	99.80	argannot	AB205645:1013-1510	(Tmt)dfrG	dfr	argannot	card	ncbi	resfinder
GCA_000390045.1_ASM39004v1_genomic.fna	BARM01000057.1	1675	2160	+	lnu(A)	lnu	1-486/486	100.00	100.00	ncbi	NG_047915.1	lincosamide nucleotidyltransferase Lnu(A)	lnu	ncbi
GCA_000390045.1_ASM39004v1_genomic.fna	BARM01000044.1	1960	3969	+	mecA	mecA	1-2007/2007	100.00	99.80	ncbi	NG_047939.1	PBP2a family beta-lactam-resistant peptidoglycan transpeptidase MecA	mecA	ncbi	resfinder
GCA_000390045.1_ASM39004v1_genomic.fna	BARM01000035.1	115	1278	-	mefE	mefE	40-1201/1212	95.87	80.67	card	AE007317.1:953382-954594	mefE is a proton motive efflux pump in Streptococcus pneumoniae that confers resistance to macrolides. It is found on the same operon as mefA and the ABC-efflux pump mel.	mefE	card
GCA_000390045.1_ASM39004v1_genomic.fna	BARM01000014.1	48	1969	+	tet(M)	tetM/O	1-1920/1920	100.00	99.84	ncbi	NG_048213.1	tetracycline resistance ribosomal protection protein Tet(M)	tetM/O	ncbi	resfinder
GCA_000478385.1_MRSP_E140_v1.0_genomic.fna	ANOI01000001.1	1264102	1265541	+	(AGly)aac6-Aph2	aac6-Aph2	1-1440/1440	100.00	100.00	argannot	M13771:304-1743	(AGly)aac6-Aph2	aac6-Aph2	argannot	card	resfinder
GCA_000478385.1_MRSP_E140_v1.0_genomic.fna	ANOI01000001.1	2060612	2061520	-	(AGly)ant6-Ia	ant6	1-909/909	100.00	100.00	argannot	AF330699:22-930	(AGly)ant6-Ia	ant6	argannot	ncbi	resfinder
GCA_000478385.1_MRSP_E140_v1.0_genomic.fna	ANOI01000001.1	2059186	2059980	-	(AGly)aph(3'')-III	aph(3'')-III	1-795/795	100.00	100.00	argannot	V01547:535-1329	(AGly)aph(3'')-III	aph(3'')-III	argannot	card	ncbi	resfinder
GCA_000478385.1_MRSP_E140_v1.0_genomic.fna	ANOI01000001.1	2060073	2060615	-	(AGly)sat4A	sat	1-543/543	100.00	100.00	argannot	X92945:38870-39412	(AGly)sat4A	sat	argannot	ncbi
GCA_000478385.1_MRSP_E140_v1.0_genomic.fna	ANOI01000001.1	3282	3662	+	(Bla)blaI	blaI	1-381/381	100.00	99.74	argannot	NG_047499:101-481	(Bla)blaI	blaI	argannot	ncbi
GCA_000478385.1_MRSP_E140_v1.0_genomic.fna	ANOI01000001.1	1535	3292	+	(Bla)blaR1_Bacilli	blaR	1-1758/1758	100.00	99.94	argannot	NG_047539:1-1758	(Bla)blaR1_Bacilli	blaR	argannot	ncbi
GCA_000478385.1_MRSP_E140_v1.0_genomic.fna	ANOI01000001.1	552	1397	-	(Bla)blaZ	blaZ	1-846/846	100.00	100.00	argannot	AB245469:2235-3080	(Bla)blaZ	blaZ	argannot
GCA_000478385.1_MRSP_E140_v1.0_genomic.fna	ANOI01000001.1	139569	141575	-	(Bla)mecA	mecA	1-2007/2007	100.00	100.00	argannot	AB221124:91-2097	(Bla)mecA	mecA	argannot	resfinder
GCA_000478385.1_MRSP_E140_v1.0_genomic.fna	ANOI01000001.1	2064779	2065516	-	(MLS)erm(B)	erm	1-738/738	100.00	99.59	argannot	M11180:714-1451	(MLS)erm(B)	erm	argannot
GCA_000478385.1_MRSP_E140_v1.0_genomic.fna	ANOI01000001.1	1264732	1265528	+	aph(2'')-Ih	aph2	70-866/894	89.15	82.43	ncbi	NG_047408.1	aminoglycoside O-phosphotransferase APH(2'')-Ih	aph2	ncbi
GCA_000478385.1_MRSP_E140_v1.0_genomic.fna	ANOI01000001.1	143432	143803	+	mecI	mecI	1-372/372	100.00	99.73	card	BA000018.3:48893-49265	mecI acts as a repressor of transcription of the mecA/mecR1/mecI operon.	mecI	card	ncbi
GCA_000478385.1_MRSP_E140_v1.0_genomic.fna	ANOI01000001.1	141675	143432	+	mecR1	mecR	1-1758/1758	100.00	100.00	ncbi	NG_051163.1	beta-lactam sensor/signal transducer MecR1	mecR	ncbi
GCA_001622945.1_ASM162294v1_genomic.fna	JTKO01000001.1	534731	535532	-	(AGly)apH-Stph	apH-Stph	1-800/801	99.75	80.45	argannot	HE579073:1778413-1779213	(AGly)apH-Stph	apH-Stph	argannot
GCA_001622945.1_ASM162294v1_genomic.fna	JTKO01000005.1	114115	114495	+	(Bla)blaI	blaI	1-381/381	100.00	95.54	argannot	NG_047499:101-481	(Bla)blaI	blaI	argannot	ncbi
GCA_001622945.1_ASM162294v1_genomic.fna	JTKO01000005.1	112368	114125	+	(Bla)blaR1_Bacilli	blaR	1-1758/1758	100.00	92.55	argannot	NG_047539:1-1758	(Bla)blaR1_Bacilli	blaR	argannot	ncbi
GCA_001622945.1_ASM162294v1_genomic.fna	JTKO01000005.1	111416	112303	-	blaZ_138	blaZ	1-888/888	100.00	99.78	resfinder	CP003979	blaZ	blaZ	resfinder
GCA_001622945.1_ASM162294v1_genomic.fna	JTKO01000003.1	181255	183174	-	tet(M)	tetM/O	1-1920/1920	100.00	99.95	ncbi	NG_048252.1	tetracycline resistance ribosomal protection protein Tet(M)	tetM/O	ncbi	resfinder
GCA_001622965.1_ASM162296v1_genomic.fna	JTKQ01000032.1	2020	2928	+	(AGly)ant6-Ia	ant6	1-909/909	100.00	100.00	argannot	AF330699:22-930	(AGly)ant6-Ia	ant6	argannot	ncbi	resfinder
GCA_001622965.1_ASM162296v1_genomic.fna	JTKQ01000032.1	3560	4354	+	(AGly)aph(3'')-III	aph(3'')-III	1-795/795	100.00	100.00	argannot	V01547:535-1329	(AGly)aph(3'')-III	aph(3'')-III	argannot	card	ncbi	resfinder
GCA_001622965.1_ASM162296v1_genomic.fna	JTKQ01000001.1	174944	175745	-	(AGly)apH-Stph	apH-Stph	1-800/801	99.75	80.57	argannot	HE579073:1778413-1779213	(AGly)apH-Stph	apH-Stph	argannot
GCA_001622965.1_ASM162296v1_genomic.fna	JTKQ01000032.1	2925	3467	+	(AGly)sat4A	sat	1-543/543	100.00	100.00	argannot	X92945:38870-39412	(AGly)sat4A	sat	argannot	ncbi
GCA_001622965.1_ASM162296v1_genomic.fna	JTKQ01000006.1	78908	79288	-	(Bla)blaI	blaI	1-381/381	100.00	100.00	argannot	NG_047499:101-481	(Bla)blaI	blaI	argannot	ncbi
GCA_001622965.1_ASM162296v1_genomic.fna	JTKQ01000006.1	79278	81035	-	(Bla)blaR1_Bacilli	blaR	1-1758/1758	100.00	99.94	argannot	NG_047539:1-1758	(Bla)blaR1_Bacilli	blaR	argannot	ncbi
GCA_001622965.1_ASM162296v1_genomic.fna	JTKQ01000006.1	81142	81987	+	(Bla)blaZ	blaZ	1-846/846	100.00	100.00	argannot	AB245469:2235-3080	(Bla)blaZ	blaZ	argannot
GCA_001622965.1_ASM162296v1_genomic.fna	JTKQ01000016.1	3145	3792	-	catA7	cat	1-648/648	100.00	100.00	ncbi	NG_047575.1	type A-7 chloramphenicol O-acetyltransferase	cat	ncbi
GCA_001622965.1_ASM162296v1_genomic.fna	JTKQ01000004.1	456	1193	-	erm(B)	erm	1-738/738	100.00	100.00	ncbi	NG_047802.1	23S rRNA (adenine(2058)-N(6))-methyltransferase Erm(B)	erm	ncbi
GCA_001622965.1_ASM162296v1_genomic.fna	JTKQ01000005.1	124163	125324	+	mefE	mefE	40-1201/1212	95.87	80.64	card	AE007317.1:953382-954594	mefE is a proton motive efflux pump in Streptococcus pneumoniae that confers resistance to macrolides. It is found on the same operon as mefA and the ABC-efflux pump mel.	mefE	card
GCA_001622965.1_ASM162296v1_genomic.fna	JTKQ01000006.1	26516	28435	-	tet(M)	tetM/O	1-1920/1920	100.00	100.00	ncbi	NG_048252.1	tetracycline resistance ribosomal protection protein Tet(M)	tetM/O	ncbi	resfinder
GCA_001623005.1_ASM162300v1_genomic.fna	JTKP01000029.1	2020	2928	+	(AGly)ant6-Ia	ant6	1-909/909	100.00	100.00	argannot	AF330699:22-930	(AGly)ant6-Ia	ant6	argannot	ncbi	resfinder
GCA_001623005.1_ASM162300v1_genomic.fna	JTKP01000029.1	3560	4354	+	(AGly)aph(3'')-III	aph(3'')-III	1-795/795	100.00	100.00	argannot	V01547:535-1329	(AGly)aph(3'')-III	aph(3'')-III	argannot	card	ncbi	resfinder
GCA_001623005.1_ASM162300v1_genomic.fna	JTKP01000016.1	175373	176174	-	(AGly)apH-Stph	apH-Stph	1-800/801	99.75	80.57	argannot	HE579073:1778413-1779213	(AGly)apH-Stph	apH-Stph	argannot
GCA_001623005.1_ASM162300v1_genomic.fna	JTKP01000029.1	2925	3467	+	(AGly)sat4A	sat	1-543/543	100.00	100.00	argannot	X92945:38870-39412	(AGly)sat4A	sat	argannot	ncbi
GCA_001623005.1_ASM162300v1_genomic.fna	JTKP01000021.1	62991	63371	+	(Bla)blaI	blaI	1-381/381	100.00	100.00	argannot	NG_047499:101-481	(Bla)blaI	blaI	argannot	ncbi
GCA_001623005.1_ASM162300v1_genomic.fna	JTKP01000021.1	61244	63001	+	(Bla)blaR1_Bacilli	blaR	1-1758/1758	100.00	99.94	argannot	NG_047539:1-1758	(Bla)blaR1_Bacilli	blaR	argannot	ncbi
GCA_001623005.1_ASM162300v1_genomic.fna	JTKP01000021.1	60292	61137	-	(Bla)blaZ	blaZ	1-846/846	100.00	100.00	argannot	AB245469:2235-3080	(Bla)blaZ	blaZ	argannot
GCA_001623005.1_ASM162300v1_genomic.fna	JTKP01000023.1	109111	109848	+	erm(B)	erm	1-738/738	100.00	100.00	ncbi	NG_047802.1	23S rRNA (adenine(2058)-N(6))-methyltransferase Erm(B)	erm	ncbi
GCA_001623005.1_ASM162300v1_genomic.fna	JTKP01000011.1	66766	67927	-	mefE	mefE	40-1201/1212	95.87	80.64	card	AE007317.1:953382-954594	mefE is a proton motive efflux pump in Streptococcus pneumoniae that confers resistance to macrolides. It is found on the same operon as mefA and the ABC-efflux pump mel.	mefE	card
GCA_001623005.1_ASM162300v1_genomic.fna	JTKP01000021.1	113844	115763	+	tet(M)	tetM/O	1-1920/1920	100.00	100.00	ncbi	NG_048252.1	tetracycline resistance ribosomal protection protein Tet(M)	tetM/O	ncbi	resfinder
GCA_001682335.1_ASM168233v1_genomic.fna	CP016072.1	2039128	2040035	-	(AGly)ant6-Ia	ant6	1-909/909	99.89	99.89	argannot	AF330699:22-930	(AGly)ant6-Ia	ant6	argannot	ncbi	resfinder
GCA_001682335.1_ASM168233v1_genomic.fna	CP016072.1	2037702	2038496	-	(AGly)aph(3'')-III	aph(3'')-III	1-795/795	100.00	100.00	argannot	V01547:535-1329	(AGly)aph(3'')-III	aph(3'')-III	argannot	card	ncbi	resfinder
GCA_001682335.1_ASM168233v1_genomic.fna	CP016072.1	1148700	1149501	+	(AGly)apH-Stph	apH-Stph	1-800/801	99.75	80.57	argannot	HE579073:1778413-1779213	(AGly)apH-Stph	apH-Stph	argannot
GCA_001682335.1_ASM168233v1_genomic.fna	CP016072.1	2038589	2039131	-	(AGly)sat4A	sat	1-543/543	100.00	100.00	argannot	X92945:38870-39412	(AGly)sat4A	sat	argannot	ncbi
GCA_001682335.1_ASM168233v1_genomic.fna	CP016072.1	2744828	2745208	+	(Bla)blaI	blaI	1-381/381	100.00	100.00	argannot	NG_047499:101-481	(Bla)blaI	blaI	argannot	ncbi
GCA_001682335.1_ASM168233v1_genomic.fna	CP016072.1	2743081	2744838	+	(Bla)blaR1_Bacilli	blaR	1-1758/1758	100.00	99.94	argannot	NG_047539:1-1758	(Bla)blaR1_Bacilli	blaR	argannot	ncbi
GCA_001682335.1_ASM168233v1_genomic.fna	CP016072.1	2742129	2742974	-	(Bla)blaZ	blaZ	1-846/846	100.00	100.00	argannot	AB245469:2235-3080	(Bla)blaZ	blaZ	argannot
GCA_001682335.1_ASM168233v1_genomic.fna	CP016072.1	38152	40158	+	mecA_9	mecA	1-2007/2007	100.00	100.00	resfinder	AB505630	mecA	mecA	resfinder
GCA_001682335.1_ASM168233v1_genomic.fna	CP016072.1	1786789	1787950	-	mefE	mefE	40-1201/1212	95.87	80.72	card	AE007317.1:953382-954594	mefE is a proton motive efflux pump in Streptococcus pneumoniae that confers resistance to macrolides. It is found on the same operon as mefA and the ABC-efflux pump mel.	mefE	card
GCA_001682435.2_ASM168243v2_genomic.fna	CP016073.1	1142938	1144377	+	(AGly)aac6-Aph2	aac6-Aph2	1-1440/1440	100.00	100.00	argannot	M13771:304-1743	(AGly)aac6-Aph2	aac6-Aph2	argannot	card	resfinder
GCA_001682435.2_ASM168243v2_genomic.fna	CP016073.1	1926086	1926993	-	(AGly)ant6-Ia	ant6	1-909/909	99.89	99.89	argannot	AF330699:22-930	(AGly)ant6-Ia	ant6	argannot	ncbi	resfinder
GCA_001682435.2_ASM168243v2_genomic.fna	CP016073.1	1924660	1925454	-	(AGly)aph(3'')-III	aph(3'')-III	1-795/795	100.00	100.00	argannot	V01547:535-1329	(AGly)aph(3'')-III	aph(3'')-III	argannot	card	ncbi	resfinder
GCA_001682435.2_ASM168243v2_genomic.fna	CP016073.1	1104314	1105115	+	(AGly)apH-Stph	apH-Stph	1-800/801	99.75	80.57	argannot	HE579073:1778413-1779213	(AGly)apH-Stph	apH-Stph	argannot
GCA_001682435.2_ASM168243v2_genomic.fna	CP016073.1	1925547	1926089	-	(AGly)sat4A	sat	1-543/543	100.00	100.00	argannot	X92945:38870-39412	(AGly)sat4A	sat	argannot	ncbi
GCA_001682435.2_ASM168243v2_genomic.fna	CP016073.1	2633379	2633759	+	(Bla)blaI	blaI	1-381/381	100.00	99.74	argannot	NG_047499:101-481	(Bla)blaI	blaI	argannot	ncbi
GCA_001682435.2_ASM168243v2_genomic.fna	CP016073.1	2631632	2633389	+	(Bla)blaR1_Bacilli	blaR	1-1758/1758	100.00	99.94	argannot	NG_047539:1-1758	(Bla)blaR1_Bacilli	blaR	argannot	ncbi
GCA_001682435.2_ASM168243v2_genomic.fna	CP016073.1	2630649	2631494	-	(Bla)blaZ	blaZ	1-846/846	100.00	100.00	argannot	AB245469:2235-3080	(Bla)blaZ	blaZ	argannot
GCA_001682435.2_ASM168243v2_genomic.fna	CP016073.1	38550	40556	-	(Bla)mecA	mecA	1-2007/2007	100.00	100.00	argannot	AB221124:91-2097	(Bla)mecA	mecA	argannot	resfinder
GCA_001682435.2_ASM168243v2_genomic.fna	CP016073.1	1930252	1930989	-	(MLS)erm(B)	erm	1-738/738	100.00	99.59	argannot	M11180:714-1451	(MLS)erm(B)	erm	argannot
GCA_001682435.2_ASM168243v2_genomic.fna	CP016073.1	1143568	1144364	+	aph(2'')-Ih	aph2	70-866/894	89.15	82.43	ncbi	NG_047408.1	aminoglycoside O-phosphotransferase APH(2'')-Ih	aph2	ncbi
GCA_001682435.2_ASM168243v2_genomic.fna	CP016073.1	42413	42784	+	mecI	mecI	1-372/372	100.00	99.73	card	BA000018.3:48893-49265	mecI acts as a repressor of transcription of the mecA/mecR1/mecI operon.	mecI	card	ncbi
GCA_001682435.2_ASM168243v2_genomic.fna	CP016073.1	40656	42413	+	mecR1	mecR	1-1758/1758	100.00	100.00	ncbi	NG_051163.1	beta-lactam sensor/signal transducer MecR1	mecR	ncbi
GCA_001685665.2_ASM168566v2_genomic.fna	CP015626.1	2691560	2692999	+	(AGly)aac6-Aph2	aac6-Aph2	1-1440/1440	100.00	100.00	argannot	M13771:304-1743	(AGly)aac6-Aph2	aac6-Aph2	argannot	card	resfinder
GCA_001685665.2_ASM168566v2_genomic.fna	CP015626.1	1827386	1828293	-	(AGly)ant6-Ia	ant6	1-909/909	99.89	99.89	argannot	AF330699:22-930	(AGly)ant6-Ia	ant6	argannot	ncbi	resfinder
GCA_001685665.2_ASM168566v2_genomic.fna	CP015626.1	1825960	1826754	-	(AGly)aph(3'')-III	aph(3'')-III	1-795/795	100.00	100.00	argannot	V01547:535-1329	(AGly)aph(3'')-III	aph(3'')-III	argannot	card	ncbi	resfinder
GCA_001685665.2_ASM168566v2_genomic.fna	CP015626.1	980494	981295	+	(AGly)apH-Stph	apH-Stph	1-800/801	99.75	80.45	argannot	HE579073:1778413-1779213	(AGly)apH-Stph	apH-Stph	argannot
GCA_001685665.2_ASM168566v2_genomic.fna	CP015626.1	1826847	1827389	-	(AGly)sat4A	sat	1-543/543	100.00	100.00	argannot	X92945:38870-39412	(AGly)sat4A	sat	argannot	ncbi
GCA_001685665.2_ASM168566v2_genomic.fna	CP015626.1	2495461	2495841	-	(Bla)blaI	blaI	1-381/381	100.00	100.00	argannot	NG_047499:101-481	(Bla)blaI	blaI	argannot	ncbi
GCA_001685665.2_ASM168566v2_genomic.fna	CP015626.1	2495831	2497588	-	(Bla)blaR1_Bacilli	blaR	1-1758/1758	100.00	100.00	argannot	NG_047539:1-1758	(Bla)blaR1_Bacilli	blaR	argannot	ncbi
GCA_001685665.2_ASM168566v2_genomic.fna	CP015626.1	2497695	2498540	+	(Bla)blaZ	blaZ	1-846/846	100.00	100.00	argannot	AB245469:2235-3080	(Bla)blaZ	blaZ	argannot
GCA_001685665.2_ASM168566v2_genomic.fna	CP015626.1	1831428	1832165	-	(MLS)erm(B)	erm	1-738/738	100.00	99.59	argannot	M11180:714-1451	(MLS)erm(B)	erm	argannot
GCA_001685665.2_ASM168566v2_genomic.fna	CP015626.1	2692190	2692986	+	aph(2'')-Ih	aph2	70-866/894	89.15	82.43	ncbi	NG_047408.1	aminoglycoside O-phosphotransferase APH(2'')-Ih	aph2	ncbi
GCA_001685665.2_ASM168566v2_genomic.fna	CP015626.1	2650266	2652272	-	mecA	mecA	1-2007/2007	100.00	100.00	ncbi	NG_047939.1	PBP2a family beta-lactam-resistant peptidoglycan transpeptidase MecA	mecA	ncbi	resfinder
GCA_001685665.2_ASM168566v2_genomic.fna	CP015626.1	2263439	2265358	-	tet(M)	tetM/O	1-1920/1920	100.00	100.00	ncbi	NG_048213.1	tetracycline resistance ribosomal protection protein Tet(M)	tetM/O	ncbi	ncbi	resfinder	resfinder
GCA_001792775.2_ASM179277v2_genomic.fna	MLGE02000009.1	81957	82865	+	(AGly)ant6-Ia	ant6	1-909/909	100.00	100.00	argannot	AF330699:22-930	(AGly)ant6-Ia	ant6	argannot	ncbi	resfinder
GCA_001792775.2_ASM179277v2_genomic.fna	MLGE02000009.1	83497	84291	+	(AGly)aph(3'')-III	aph(3'')-III	1-795/795	100.00	100.00	argannot	V01547:535-1329	(AGly)aph(3'')-III	aph(3'')-III	argannot	card	ncbi	resfinder
GCA_001792775.2_ASM179277v2_genomic.fna	MLGE02000011.1	14720	15521	+	(AGly)apH-Stph	apH-Stph	1-800/801	99.75	80.45	argannot	HE579073:1778413-1779213	(AGly)apH-Stph	apH-Stph	argannot
GCA_001792775.2_ASM179277v2_genomic.fna	MLGE02000009.1	82862	83404	+	(AGly)sat4A	sat	1-543/543	100.00	100.00	argannot	X92945:38870-39412	(AGly)sat4A	sat	argannot	ncbi
GCA_001792775.2_ASM179277v2_genomic.fna	MLGE02000001.1	72338	72718	+	(Bla)blaI	blaI	1-381/381	100.00	100.00	argannot	NG_047499:101-481	(Bla)blaI	blaI	argannot	ncbi
GCA_001792775.2_ASM179277v2_genomic.fna	MLGE02000001.1	70591	72348	+	(Bla)blaR1_Bacilli	blaR	1-1758/1758	100.00	99.89	argannot	NG_047539:1-1758	(Bla)blaR1_Bacilli	blaR	argannot	ncbi
GCA_001792775.2_ASM179277v2_genomic.fna	MLGE02000001.1	69639	70484	-	(Bla)blaZ	blaZ	1-846/846	100.00	100.00	argannot	AB245469:2235-3080	(Bla)blaZ	blaZ	argannot
GCA_001792775.2_ASM179277v2_genomic.fna	MLGE02000009.1	77961	78698	+	(MLS)erm(B)	erm	1-738/738	100.00	99.59	argannot	M11180:714-1451	(MLS)erm(B)	erm	argannot
GCA_001792775.2_ASM179277v2_genomic.fna	MLGE02000004.1	97923	99084	-	mefE	mefE	40-1201/1212	95.87	80.81	card	AE007317.1:953382-954594	mefE is a proton motive efflux pump in Streptococcus pneumoniae that confers resistance to macrolides. It is found on the same operon as mefA and the ABC-efflux pump mel.	mefE	card
GCA_001792775.2_ASM179277v2_genomic.fna	MLGE02000001.1	123191	125110	+	tet(M)	tetM/O	1-1920/1920	100.00	100.00	ncbi	NG_048252.1	tetracycline resistance ribosomal protection protein Tet(M)	tetM/O	ncbi	resfinder
GCA_001940385.1_ASM194038v1_genomic.fna	LAWU01000014.1	21576	23015	+	(AGly)aac6-Aph2	aac6-Aph2	1-1440/1440	100.00	100.00	argannot	M13771:304-1743	(AGly)aac6-Aph2	aac6-Aph2	argannot	card	resfinder
GCA_001940385.1_ASM194038v1_genomic.fna	LAWU01000029.1	4169	5077	-	(AGly)ant6-Ia	ant6	1-909/909	100.00	100.00	argannot	AF330699:22-930	(AGly)ant6-Ia	ant6	argannot	ncbi	resfinder
GCA_001940385.1_ASM194038v1_genomic.fna	LAWU01000029.1	2743	3537	-	(AGly)aph(3'')-III	aph(3'')-III	1-795/795	100.00	100.00	argannot	V01547:535-1329	(AGly)aph(3'')-III	aph(3'')-III	argannot	card	ncbi	resfinder
GCA_001940385.1_ASM194038v1_genomic.fna	LAWU01000010.1	14660	15461	-	(AGly)apH-Stph	apH-Stph	1-800/801	99.75	80.57	argannot	HE579073:1778413-1779213	(AGly)apH-Stph	apH-Stph	argannot
GCA_001940385.1_ASM194038v1_genomic.fna	LAWU01000029.1	3630	4172	-	(AGly)sat4A	sat	1-543/543	100.00	100.00	argannot	X92945:38870-39412	(AGly)sat4A	sat	argannot	ncbi
GCA_001940385.1_ASM194038v1_genomic.fna	LAWU01000003.1	70798	71178	+	(Bla)blaI	blaI	1-381/381	100.00	99.74	argannot	NG_047499:101-481	(Bla)blaI	blaI	argannot	ncbi
GCA_001940385.1_ASM194038v1_genomic.fna	LAWU01000003.1	69051	70808	+	(Bla)blaR1_Bacilli	blaR	1-1758/1758	100.00	99.94	argannot	NG_047539:1-1758	(Bla)blaR1_Bacilli	blaR	argannot	ncbi
GCA_001940385.1_ASM194038v1_genomic.fna	LAWU01000003.1	68068	68913	-	(Bla)blaZ	blaZ	1-846/846	100.00	100.00	argannot	AB245469:2235-3080	(Bla)blaZ	blaZ	argannot
GCA_001940385.1_ASM194038v1_genomic.fna	LAWU01000003.1	207085	209091	-	(Bla)mecA	mecA	1-2007/2007	100.00	100.00	argannot	AB221124:91-2097	(Bla)mecA	mecA	argannot	resfinder
GCA_001940385.1_ASM194038v1_genomic.fna	LAWU01000013.1	563	1300	-	(MLS)erm(B)	erm	1-738/738	100.00	99.59	argannot	M11180:714-1451	(MLS)erm(B)	erm	argannot
GCA_001940385.1_ASM194038v1_genomic.fna	LAWU01000032.1	1790	3169	-	(Tet)tetK	tetK/L	1-1380/1380	100.00	100.00	argannot	M16217:305-1684	(Tet)tetK	tetK/L	argannot	card	ncbi	resfinder
GCA_001940385.1_ASM194038v1_genomic.fna	LAWU01000013.1	4068	4565	+	(Tmt)dfrG	dfr	1-498/498	100.00	100.00	argannot	AB205645:1013-1510	(Tmt)dfrG	dfr	argannot	card	ncbi	resfinder
GCA_001940385.1_ASM194038v1_genomic.fna	LAWU01000014.1	22206	23002	+	aph(2'')-Ih	aph2	70-866/894	89.15	82.43	ncbi	NG_047408.1	aminoglycoside O-phosphotransferase APH(2'')-Ih	aph2	ncbi
GCA_001940385.1_ASM194038v1_genomic.fna	LAWU01000034.1	2016	2663	-	Enterococcus_faecalis_chloramphenicol_acetyltransferase	cat	1-648/648	100.00	100.00	card	X92945.2:9582-8934	A chloramphenicol acetyltransferase and resistance determinant described in Enterococcus faecalis	cat	card	ncbi
GCA_001940385.1_ASM194038v1_genomic.fna	LAWU01000003.1	210948	211319	+	mecI	mecI	1-372/372	100.00	99.73	card	BA000018.3:48893-49265	mecI acts as a repressor of transcription of the mecA/mecR1/mecI operon.	mecI	card	ncbi
GCA_001940385.1_ASM194038v1_genomic.fna	LAWU01000003.1	209191	210948	+	mecR1	mecR	1-1758/1758	100.00	100.00	ncbi	NG_051163.1	beta-lactam sensor/signal transducer MecR1	mecR	ncbi
GCA_002362305.1_ASM236230v1_genomic.fna	MQMO01000001.1	380605	382044	-	(AGly)aac6-Aph2	aac6-Aph2	1-1440/1440	100.00	100.00	argannot	M13771:304-1743	(AGly)aac6-Aph2	aac6-Aph2	argannot	card	resfinder
GCA_002362305.1_ASM236230v1_genomic.fna	MQMO01000024.1	5090	5998	-	(AGly)ant6-Ia	ant6	1-909/909	100.00	100.00	argannot	AF330699:22-930	(AGly)ant6-Ia	ant6	argannot	ncbi	resfinder
GCA_002362305.1_ASM236230v1_genomic.fna	MQMO01000024.1	3657	4458	-	(AGly)aph(3'')-III	aph(3'')-III	1-795/795	100.00	99.13	argannot	V01547:535-1329	(AGly)aph(3'')-III	aph(3'')-III	argannot	card	ncbi	resfinder
GCA_002362305.1_ASM236230v1_genomic.fna	MQMO01000001.1	417999	418800	-	(AGly)apH-Stph	apH-Stph	1-800/801	99.75	80.57	argannot	HE579073:1778413-1779213	(AGly)apH-Stph	apH-Stph	argannot
GCA_002362305.1_ASM236230v1_genomic.fna	MQMO01000024.1	4551	5093	-	(AGly)sat4A	sat	1-543/543	100.00	100.00	argannot	X92945:38870-39412	(AGly)sat4A	sat	argannot	ncbi
GCA_002362305.1_ASM236230v1_genomic.fna	MQMO01000002.1	125874	126254	+	(Bla)blaI	blaI	1-381/381	100.00	100.00	argannot	NG_047499:101-481	(Bla)blaI	blaI	argannot	ncbi
GCA_002362305.1_ASM236230v1_genomic.fna	MQMO01000002.1	124127	125884	+	(Bla)blaR1_Bacilli	blaR	1-1758/1758	100.00	100.00	argannot	NG_047539:1-1758	(Bla)blaR1_Bacilli	blaR	argannot	ncbi
GCA_002362305.1_ASM236230v1_genomic.fna	MQMO01000002.1	123175	124020	-	(Bla)blaZ	blaZ	1-846/846	100.00	100.00	argannot	AB245469:2235-3080	(Bla)blaZ	blaZ	argannot
GCA_002362305.1_ASM236230v1_genomic.fna	MQMO01000011.1	2309	2806	+	(Tmt)dfrG	dfr	1-498/498	100.00	100.00	argannot	AB205645:1013-1510	(Tmt)dfrG	dfr	argannot	card	ncbi	resfinder
GCA_002362305.1_ASM236230v1_genomic.fna	MQMO01000001.1	380618	381414	-	aph(2'')-Ih	aph2	70-866/894	89.15	82.43	ncbi	NG_047408.1	aminoglycoside O-phosphotransferase APH(2'')-Ih	aph2	ncbi
GCA_002362305.1_ASM236230v1_genomic.fna	MQMO01000010.1	71076	73082	-	mecA	mecA	1-2007/2007	100.00	99.95	ncbi	NG_047939.1	PBP2a family beta-lactam-resistant peptidoglycan transpeptidase MecA	mecA	ncbi	resfinder
GCA_002362305.1_ASM236230v1_genomic.fna	MQMO01000009.1	26786	27947	+	mefE	mefE	40-1201/1212	95.87	80.81	card	AE007317.1:953382-954594	mefE is a proton motive efflux pump in Streptococcus pneumoniae that confers resistance to macrolides. It is found on the same operon as mefA and the ABC-efflux pump mel.	mefE	card
GCA_002362305.1_ASM236230v1_genomic.fna	MQMO01000003.1	225420	227339	-	tet(M)	tetM/O	1-1920/1920	100.00	100.00	ncbi	NG_048250.1	tetracycline resistance ribosomal protection protein Tet(M)	tetM/O	ncbi
GCA_002362325.1_ASM236232v1_genomic.fna	MQMP01000009.1	87628	89067	+	(AGly)aac6-Aph2	aac6-Aph2	1-1440/1440	100.00	100.00	argannot	M13771:304-1743	(AGly)aac6-Aph2	aac6-Aph2	argannot	card	resfinder
GCA_002362325.1_ASM236232v1_genomic.fna	MQMP01000024.1	4596	5504	-	(AGly)ant6-Ia	ant6	1-909/909	100.00	100.00	argannot	AF330699:22-930	(AGly)ant6-Ia	ant6	argannot	ncbi	resfinder
GCA_002362325.1_ASM236232v1_genomic.fna	MQMP01000024.1	3170	3964	-	(AGly)aph(3'')-III	aph(3'')-III	1-795/795	100.00	99.87	argannot	V01547:535-1329	(AGly)aph(3'')-III	aph(3'')-III	argannot	card	ncbi	resfinder
GCA_002362325.1_ASM236232v1_genomic.fna	MQMP01000009.1	50873	51674	+	(AGly)apH-Stph	apH-Stph	1-800/801	99.75	80.45	argannot	HE579073:1778413-1779213	(AGly)apH-Stph	apH-Stph	argannot
GCA_002362325.1_ASM236232v1_genomic.fna	MQMP01000024.1	4057	4599	-	(AGly)sat4A	sat	1-543/543	100.00	100.00	argannot	X92945:38870-39412	(AGly)sat4A	sat	argannot	ncbi
GCA_002362325.1_ASM236232v1_genomic.fna	MQMP01000001.1	286664	287044	-	(Bla)blaI	blaI	1-381/381	100.00	100.00	argannot	NG_047499:101-481	(Bla)blaI	blaI	argannot	ncbi
GCA_002362325.1_ASM236232v1_genomic.fna	MQMP01000001.1	287034	288791	-	(Bla)blaR1_Bacilli	blaR	1-1758/1758	100.00	99.89	argannot	NG_047539:1-1758	(Bla)blaR1_Bacilli	blaR	argannot	ncbi
GCA_002362325.1_ASM236232v1_genomic.fna	MQMP01000001.1	288898	289743	+	(Bla)blaZ	blaZ	1-846/846	100.00	100.00	argannot	AB245469:2235-3080	(Bla)blaZ	blaZ	argannot
GCA_002362325.1_ASM236232v1_genomic.fna	MQMP01000001.1	158781	160787	-	(Bla)mecA	mecA	1-2007/2007	100.00	99.95	argannot	AB221124:91-2097	(Bla)mecA	mecA	argannot	resfinder
GCA_002362325.1_ASM236232v1_genomic.fna	MQMP01000012.1	36533	37030	-	(Tmt)dfrG	dfr	1-498/498	100.00	100.00	argannot	AB205645:1013-1510	(Tmt)dfrG	dfr	argannot	card	ncbi	resfinder
GCA_002362325.1_ASM236232v1_genomic.fna	MQMP01000009.1	88258	89054	+	aph(2'')-Ih	aph2	70-866/894	89.15	82.43	ncbi	NG_047408.1	aminoglycoside O-phosphotransferase APH(2'')-Ih	aph2	ncbi
GCA_002362325.1_ASM236232v1_genomic.fna	MQMP01000023.1	4370	5017	+	Enterococcus_faecalis_chloramphenicol_acetyltransferase	cat	1-648/648	100.00	100.00	card	X92945.2:9582-8934	A chloramphenicol acetyltransferase and resistance determinant described in Enterococcus faecalis	cat	card	ncbi
GCA_002362325.1_ASM236232v1_genomic.fna	MQMP01000023.1	222	959	-	erm(B)	erm	1-738/738	100.00	100.00	ncbi	NG_047794.1	23S rRNA (adenine(2058)-N(6))-methyltransferase Erm(B)	erm	ncbi
GCA_002362325.1_ASM236232v1_genomic.fna	MQMP01000002.1	77977	79896	-	tet(M)	tetM/O	1-1920/1920	100.00	100.00	ncbi	NG_048213.1	tetracycline resistance ribosomal protection protein Tet(M)	tetM/O	ncbi	resfinder
GCA_002366355.1_ASM236635v1_genomic.fna	MQNB01000008.1	87628	89067	+	(AGly)aac6-Aph2	aac6-Aph2	1-1440/1440	100.00	100.00	argannot	M13771:304-1743	(AGly)aac6-Aph2	aac6-Aph2	argannot	card	resfinder
GCA_002366355.1_ASM236635v1_genomic.fna	MQNB01000021.1	2174	3082	+	(AGly)ant6-Ia	ant6	1-909/909	100.00	100.00	argannot	AF330699:22-930	(AGly)ant6-Ia	ant6	argannot	ncbi	resfinder
GCA_002366355.1_ASM236635v1_genomic.fna	MQNB01000021.1	3714	4508	+	(AGly)aph(3'')-III	aph(3'')-III	1-795/795	100.00	99.87	argannot	V01547:535-1329	(AGly)aph(3'')-III	aph(3'')-III	argannot	card	ncbi	resfinder
GCA_002366355.1_ASM236635v1_genomic.fna	MQNB01000008.1	50873	51674	+	(AGly)apH-Stph	apH-Stph	1-800/801	99.75	80.45	argannot	HE579073:1778413-1779213	(AGly)apH-Stph	apH-Stph	argannot
GCA_002366355.1_ASM236635v1_genomic.fna	MQNB01000021.1	3079	3621	+	(AGly)sat4A	sat	1-543/543	100.00	100.00	argannot	X92945:38870-39412	(AGly)sat4A	sat	argannot	ncbi
GCA_002366355.1_ASM236635v1_genomic.fna	MQNB01000002.1	286605	286985	-	(Bla)blaI	blaI	1-381/381	100.00	100.00	argannot	NG_047499:101-481	(Bla)blaI	blaI	argannot	ncbi
GCA_002366355.1_ASM236635v1_genomic.fna	MQNB01000002.1	286975	288732	-	(Bla)blaR1_Bacilli	blaR	1-1758/1758	100.00	99.89	argannot	NG_047539:1-1758	(Bla)blaR1_Bacilli	blaR	argannot	ncbi
GCA_002366355.1_ASM236635v1_genomic.fna	MQNB01000002.1	288839	289684	+	(Bla)blaZ	blaZ	1-846/846	100.00	100.00	argannot	AB245469:2235-3080	(Bla)blaZ	blaZ	argannot
GCA_002366355.1_ASM236635v1_genomic.fna	MQNB01000002.1	158722	160728	-	(Bla)mecA	mecA	1-2007/2007	100.00	99.95	argannot	AB221124:91-2097	(Bla)mecA	mecA	argannot	resfinder
GCA_002366355.1_ASM236635v1_genomic.fna	MQNB01000011.1	36179	36676	-	(Tmt)dfrG	dfr	1-498/498	100.00	100.00	argannot	AB205645:1013-1510	(Tmt)dfrG	dfr	argannot	card	ncbi	resfinder
GCA_002366355.1_ASM236635v1_genomic.fna	MQNB01000008.1	88258	89054	+	aph(2'')-Ih	aph2	70-866/894	89.15	82.43	ncbi	NG_047408.1	aminoglycoside O-phosphotransferase APH(2'')-Ih	aph2	ncbi
GCA_002366355.1_ASM236635v1_genomic.fna	MQNB01000022.1	4458	5105	+	Enterococcus_faecalis_chloramphenicol_acetyltransferase	cat	1-648/648	100.00	100.00	card	X92945.2:9582-8934	A chloramphenicol acetyltransferase and resistance determinant described in Enterococcus faecalis	cat	card	ncbi
GCA_002366355.1_ASM236635v1_genomic.fna	MQNB01000022.1	313	1050	-	erm(B)	erm	1-738/738	100.00	100.00	ncbi	NG_047794.1	23S rRNA (adenine(2058)-N(6))-methyltransferase Erm(B)	erm	ncbi
GCA_002366355.1_ASM236635v1_genomic.fna	MQNB01000005.1	32215	34134	-	tet(M)	tetM/O	1-1920/1920	100.00	100.00	ncbi	NG_048213.1	tetracycline resistance ribosomal protection protein Tet(M)	tetM/O	ncbi	resfinder
GCA_002366365.1_ASM236636v1_genomic.fna	MQNC01000008.1	87628	89067	+	(AGly)aac6-Aph2	aac6-Aph2	1-1440/1440	100.00	100.00	argannot	M13771:304-1743	(AGly)aac6-Aph2	aac6-Aph2	argannot	card	resfinder
GCA_002366365.1_ASM236636v1_genomic.fna	MQNC01000022.1	2174	3082	+	(AGly)ant6-Ia	ant6	1-909/909	100.00	100.00	argannot	AF330699:22-930	(AGly)ant6-Ia	ant6	argannot	ncbi	resfinder
GCA_002366365.1_ASM236636v1_genomic.fna	MQNC01000022.1	3714	4508	+	(AGly)aph(3'')-III	aph(3'')-III	1-795/795	100.00	99.87	argannot	V01547:535-1329	(AGly)aph(3'')-III	aph(3'')-III	argannot	card	ncbi	resfinder
GCA_002366365.1_ASM236636v1_genomic.fna	MQNC01000008.1	50873	51674	+	(AGly)apH-Stph	apH-Stph	1-800/801	99.75	80.45	argannot	HE579073:1778413-1779213	(AGly)apH-Stph	apH-Stph	argannot
GCA_002366365.1_ASM236636v1_genomic.fna	MQNC01000022.1	3079	3621	+	(AGly)sat4A	sat	1-543/543	100.00	100.00	argannot	X92945:38870-39412	(AGly)sat4A	sat	argannot	ncbi
GCA_002366365.1_ASM236636v1_genomic.fna	MQNC01000003.1	262300	262680	-	(Bla)blaI	blaI	1-381/381	100.00	100.00	argannot	NG_047499:101-481	(Bla)blaI	blaI	argannot	ncbi
GCA_002366365.1_ASM236636v1_genomic.fna	MQNC01000003.1	262670	264427	-	(Bla)blaR1_Bacilli	blaR	1-1758/1758	100.00	99.89	argannot	NG_047539:1-1758	(Bla)blaR1_Bacilli	blaR	argannot	ncbi
GCA_002366365.1_ASM236636v1_genomic.fna	MQNC01000003.1	264534	265379	+	(Bla)blaZ	blaZ	1-846/846	100.00	100.00	argannot	AB245469:2235-3080	(Bla)blaZ	blaZ	argannot
GCA_002366365.1_ASM236636v1_genomic.fna	MQNC01000003.1	134418	136424	-	(Bla)mecA	mecA	1-2007/2007	100.00	99.95	argannot	AB221124:91-2097	(Bla)mecA	mecA	argannot	resfinder
GCA_002366365.1_ASM236636v1_genomic.fna	MQNC01000010.1	36533	37030	-	(Tmt)dfrG	dfr	1-498/498	100.00	100.00	argannot	AB205645:1013-1510	(Tmt)dfrG	dfr	argannot	card	ncbi	resfinder
GCA_002366365.1_ASM236636v1_genomic.fna	MQNC01000008.1	88258	89054	+	aph(2'')-Ih	aph2	70-866/894	89.15	82.43	ncbi	NG_047408.1	aminoglycoside O-phosphotransferase APH(2'')-Ih	aph2	ncbi
GCA_002366365.1_ASM236636v1_genomic.fna	MQNC01000023.1	4458	5105	+	Enterococcus_faecalis_chloramphenicol_acetyltransferase	cat	1-648/648	100.00	100.00	card	X92945.2:9582-8934	A chloramphenicol acetyltransferase and resistance determinant described in Enterococcus faecalis	cat	card	ncbi
GCA_002366365.1_ASM236636v1_genomic.fna	MQNC01000023.1	313	1050	-	erm(B)	erm	1-738/738	100.00	100.00	ncbi	NG_047794.1	23S rRNA (adenine(2058)-N(6))-methyltransferase Erm(B)	erm	ncbi
GCA_002366365.1_ASM236636v1_genomic.fna	MQNC01000001.1	77977	79896	-	tet(M)	tetM/O	1-1920/1920	100.00	100.00	ncbi	NG_048213.1	tetracycline resistance ribosomal protection protein Tet(M)	tetM/O	ncbi	resfinder
GCA_002366375.1_ASM236637v1_genomic.fna	MQND01000008.1	51626	53065	+	(AGly)aac6-Aph2	aac6-Aph2	1-1440/1440	100.00	100.00	argannot	M13771:304-1743	(AGly)aac6-Aph2	aac6-Aph2	argannot	card	resfinder
GCA_002366375.1_ASM236637v1_genomic.fna	MQND01000019.1	2174	3082	+	(AGly)ant6-Ia	ant6	1-909/909	100.00	100.00	argannot	AF330699:22-930	(AGly)ant6-Ia	ant6	argannot	ncbi	resfinder
GCA_002366375.1_ASM236637v1_genomic.fna	MQND01000019.1	3714	4508	+	(AGly)aph(3'')-III	aph(3'')-III	1-795/795	100.00	99.87	argannot	V01547:535-1329	(AGly)aph(3'')-III	aph(3'')-III	argannot	card	ncbi	resfinder
GCA_002366375.1_ASM236637v1_genomic.fna	MQND01000008.1	14871	15672	+	(AGly)apH-Stph	apH-Stph	1-800/801	99.75	80.45	argannot	HE579073:1778413-1779213	(AGly)apH-Stph	apH-Stph	argannot
GCA_002366375.1_ASM236637v1_genomic.fna	MQND01000019.1	3079	3621	+	(AGly)sat4A	sat	1-543/543	100.00	100.00	argannot	X92945:38870-39412	(AGly)sat4A	sat	argannot	ncbi
GCA_002366375.1_ASM236637v1_genomic.fna	MQND01000003.1	40804	41184	+	(Bla)blaI	blaI	1-381/381	100.00	100.00	argannot	NG_047499:101-481	(Bla)blaI	blaI	argannot	ncbi
GCA_002366375.1_ASM236637v1_genomic.fna	MQND01000003.1	39057	40814	+	(Bla)blaR1_Bacilli	blaR	1-1758/1758	100.00	99.89	argannot	NG_047539:1-1758	(Bla)blaR1_Bacilli	blaR	argannot	ncbi
GCA_002366375.1_ASM236637v1_genomic.fna	MQND01000003.1	38105	38950	-	(Bla)blaZ	blaZ	1-846/846	100.00	100.00	argannot	AB245469:2235-3080	(Bla)blaZ	blaZ	argannot
GCA_002366375.1_ASM236637v1_genomic.fna	MQND01000003.1	167061	169067	+	(Bla)mecA	mecA	1-2007/2007	100.00	99.95	argannot	AB221124:91-2097	(Bla)mecA	mecA	argannot	resfinder
GCA_002366375.1_ASM236637v1_genomic.fna	MQND01000009.1	36188	36685	-	(Tmt)dfrG	dfr	1-498/498	100.00	100.00	argannot	AB205645:1013-1510	(Tmt)dfrG	dfr	argannot	card	ncbi	resfinder
GCA_002366375.1_ASM236637v1_genomic.fna	MQND01000008.1	52256	53052	+	aph(2'')-Ih	aph2	70-866/894	89.15	82.43	ncbi	NG_047408.1	aminoglycoside O-phosphotransferase APH(2'')-Ih	aph2	ncbi
GCA_002366375.1_ASM236637v1_genomic.fna	MQND01000020.1	4458	5105	+	Enterococcus_faecalis_chloramphenicol_acetyltransferase	cat	1-648/648	100.00	100.00	card	X92945.2:9582-8934	A chloramphenicol acetyltransferase and resistance determinant described in Enterococcus faecalis	cat	card	ncbi
GCA_002366375.1_ASM236637v1_genomic.fna	MQND01000020.1	313	1050	-	erm(B)	erm	1-738/738	100.00	100.00	ncbi	NG_047794.1	23S rRNA (adenine(2058)-N(6))-methyltransferase Erm(B)	erm	ncbi
GCA_002366375.1_ASM236637v1_genomic.fna	MQND01000001.1	207646	209565	+	tet(M)	tetM/O	1-1920/1920	100.00	100.00	ncbi	NG_048213.1	tetracycline resistance ribosomal protection protein Tet(M)	tetM/O	ncbi	resfinder
GCA_002366395.1_ASM236639v1_genomic.fna	MQNE01000009.1	87631	89070	+	(AGly)aac6-Aph2	aac6-Aph2	1-1440/1440	100.00	100.00	argannot	M13771:304-1743	(AGly)aac6-Aph2	aac6-Aph2	argannot	card	resfinder
GCA_002366395.1_ASM236639v1_genomic.fna	MQNE01000024.1	2083	2991	+	(AGly)ant6-Ia	ant6	1-909/909	100.00	100.00	argannot	AF330699:22-930	(AGly)ant6-Ia	ant6	argannot	ncbi	resfinder
GCA_002366395.1_ASM236639v1_genomic.fna	MQNE01000024.1	3623	4417	+	(AGly)aph(3'')-III	aph(3'')-III	1-795/795	100.00	99.87	argannot	V01547:535-1329	(AGly)aph(3'')-III	aph(3'')-III	argannot	card	ncbi	resfinder
GCA_002366395.1_ASM236639v1_genomic.fna	MQNE01000009.1	50875	51676	+	(AGly)apH-Stph	apH-Stph	1-800/801	99.75	80.45	argannot	HE579073:1778413-1779213	(AGly)apH-Stph	apH-Stph	argannot
GCA_002366395.1_ASM236639v1_genomic.fna	MQNE01000024.1	2988	3530	+	(AGly)sat4A	sat	1-543/543	100.00	100.00	argannot	X92945:38870-39412	(AGly)sat4A	sat	argannot	ncbi
GCA_002366395.1_ASM236639v1_genomic.fna	MQNE01000002.1	301457	301837	-	(Bla)blaI	blaI	1-381/381	100.00	100.00	argannot	NG_047499:101-481	(Bla)blaI	blaI	argannot	ncbi
GCA_002366395.1_ASM236639v1_genomic.fna	MQNE01000002.1	301827	303584	-	(Bla)blaR1_Bacilli	blaR	1-1758/1758	100.00	99.89	argannot	NG_047539:1-1758	(Bla)blaR1_Bacilli	blaR	argannot	ncbi
GCA_002366395.1_ASM236639v1_genomic.fna	MQNE01000002.1	303691	304536	+	(Bla)blaZ	blaZ	1-846/846	100.00	100.00	argannot	AB245469:2235-3080	(Bla)blaZ	blaZ	argannot
GCA_002366395.1_ASM236639v1_genomic.fna	MQNE01000009.1	88261	89057	+	aph(2'')-Ih	aph2	70-866/894	89.15	82.43	ncbi	NG_047408.1	aminoglycoside O-phosphotransferase APH(2'')-Ih	aph2	ncbi
GCA_002366395.1_ASM236639v1_genomic.fna	MQNE01000025.1	4367	5014	+	Enterococcus_faecalis_chloramphenicol_acetyltransferase	cat	1-648/648	100.00	100.00	card	X92945.2:9582-8934	A chloramphenicol acetyltransferase and resistance determinant described in Enterococcus faecalis	cat	card	ncbi
GCA_002366395.1_ASM236639v1_genomic.fna	MQNE01000025.1	222	959	-	erm(B)	erm	1-738/738	100.00	100.00	ncbi	NG_047794.1	23S rRNA (adenine(2058)-N(6))-methyltransferase Erm(B)	erm	ncbi
GCA_002366395.1_ASM236639v1_genomic.fna	MQNE01000002.1	164619	166625	-	mecA	mecA	1-2007/2007	100.00	100.00	ncbi	NG_047937.1	PBP2a family beta-lactam-resistant peptidoglycan transpeptidase MecA	mecA	ncbi	resfinder
GCA_002366395.1_ASM236639v1_genomic.fna	MQNE01000003.1	77952	79871	-	tet(M)	tetM/O	1-1920/1920	100.00	100.00	ncbi	NG_048213.1	tetracycline resistance ribosomal protection protein Tet(M)	tetM/O	ncbi	resfinder
GCA_002366435.1_ASM236643v1_genomic.fna	MQNF01000035.1	77	1516	-	(AGly)aac6-Aph2	aac6-Aph2	1-1440/1440	100.00	100.00	argannot	M13771:304-1743	(AGly)aac6-Aph2	aac6-Aph2	argannot	card	resfinder
GCA_002366435.1_ASM236643v1_genomic.fna	MQNF01000030.1	4596	5504	-	(AGly)ant6-Ia	ant6	1-909/909	100.00	100.00	argannot	AF330699:22-930	(AGly)ant6-Ia	ant6	argannot	ncbi	resfinder
GCA_002366435.1_ASM236643v1_genomic.fna	MQNF01000030.1	3170	3964	-	(AGly)aph(3'')-III	aph(3'')-III	1-795/795	100.00	100.00	argannot	V01547:535-1329	(AGly)aph(3'')-III	aph(3'')-III	argannot	card	ncbi	resfinder
GCA_002366435.1_ASM236643v1_genomic.fna	MQNF01000017.1	35676	36477	-	(AGly)apH-Stph	apH-Stph	1-800/801	99.75	80.57	argannot	HE579073:1778413-1779213	(AGly)apH-Stph	apH-Stph	argannot
GCA_002366435.1_ASM236643v1_genomic.fna	MQNF01000030.1	4057	4599	-	(AGly)sat4A	sat	1-543/543	100.00	100.00	argannot	X92945:38870-39412	(AGly)sat4A	sat	argannot	ncbi
GCA_002366435.1_ASM236643v1_genomic.fna	MQNF01000011.1	3086	3466	+	(Bla)blaI	blaI	1-381/381	100.00	100.00	argannot	NG_047499:101-481	(Bla)blaI	blaI	argannot	ncbi
GCA_002366435.1_ASM236643v1_genomic.fna	MQNF01000011.1	1339	3096	+	(Bla)blaR1_Bacilli	blaR	1-1758/1758	100.00	99.94	argannot	NG_047539:1-1758	(Bla)blaR1_Bacilli	blaR	argannot	ncbi
GCA_002366435.1_ASM236643v1_genomic.fna	MQNF01000011.1	387	1232	-	(Bla)blaZ	blaZ	1-846/846	100.00	100.00	argannot	AB245469:2235-3080	(Bla)blaZ	blaZ	argannot
GCA_002366435.1_ASM236643v1_genomic.fna	MQNF01000010.1	89426	89923	+	(Tmt)dfrG	dfr	1-498/498	100.00	100.00	argannot	AB205645:1013-1510	(Tmt)dfrG	dfr	argannot	card	ncbi	resfinder
GCA_002366435.1_ASM236643v1_genomic.fna	MQNF01000035.1	90	886	-	aph(2'')-Ih	aph2	70-866/894	89.15	82.43	ncbi	NG_047408.1	aminoglycoside O-phosphotransferase APH(2'')-Ih	aph2	ncbi
GCA_002366435.1_ASM236643v1_genomic.fna	MQNF01000029.1	4365	5012	+	Enterococcus_faecalis_chloramphenicol_acetyltransferase	cat	1-648/648	100.00	100.00	card	X92945.2:9582-8934	A chloramphenicol acetyltransferase and resistance determinant described in Enterococcus faecalis	cat	card	ncbi
GCA_002366435.1_ASM236643v1_genomic.fna	MQNF01000029.1	222	959	-	erm(B)	erm	1-738/738	100.00	100.00	ncbi	NG_047794.1	23S rRNA (adenine(2058)-N(6))-methyltransferase Erm(B)	erm	ncbi
GCA_002366435.1_ASM236643v1_genomic.fna	MQNF01000020.1	39452	41458	+	mecA	mecA	1-2007/2007	100.00	100.00	ncbi	NG_047939.1	PBP2a family beta-lactam-resistant peptidoglycan transpeptidase MecA	mecA	ncbi	resfinder
GCA_002366435.1_ASM236643v1_genomic.fna	MQNF01000011.1	53938	55857	+	tet(M)	tetM/O	1-1920/1920	100.00	100.00	ncbi	NG_048252.1	tetracycline resistance ribosomal protection protein Tet(M)	tetM/O	ncbi	resfinder
GCA_002366445.1_ASM236644v1_genomic.fna	MQNG01000002.1	171006	172445	+	(AGly)aac6-Aph2	aac6-Aph2	1-1440/1440	100.00	100.00	argannot	M13771:304-1743	(AGly)aac6-Aph2	aac6-Aph2	argannot	card	resfinder
GCA_002366445.1_ASM236644v1_genomic.fna	MQNG01000020.1	2083	2991	+	(AGly)ant6-Ia	ant6	1-909/909	100.00	100.00	argannot	AF330699:22-930	(AGly)ant6-Ia	ant6	argannot	ncbi	resfinder
GCA_002366445.1_ASM236644v1_genomic.fna	MQNG01000020.1	3623	4417	+	(AGly)aph(3'')-III	aph(3'')-III	1-795/795	100.00	99.87	argannot	V01547:535-1329	(AGly)aph(3'')-III	aph(3'')-III	argannot	card	ncbi	resfinder
GCA_002366445.1_ASM236644v1_genomic.fna	MQNG01000002.1	134226	135027	+	(AGly)apH-Stph	apH-Stph	1-800/801	99.75	80.45	argannot	HE579073:1778413-1779213	(AGly)apH-Stph	apH-Stph	argannot
GCA_002366445.1_ASM236644v1_genomic.fna	MQNG01000020.1	2988	3530	+	(AGly)sat4A	sat	1-543/543	100.00	100.00	argannot	X92945:38870-39412	(AGly)sat4A	sat	argannot	ncbi
GCA_002366445.1_ASM236644v1_genomic.fna	MQNG01000003.1	40713	41093	+	(Bla)blaI	blaI	1-381/381	100.00	100.00	argannot	NG_047499:101-481	(Bla)blaI	blaI	argannot	ncbi
GCA_002366445.1_ASM236644v1_genomic.fna	MQNG01000003.1	38966	40723	+	(Bla)blaR1_Bacilli	blaR	1-1758/1758	100.00	99.89	argannot	NG_047539:1-1758	(Bla)blaR1_Bacilli	blaR	argannot	ncbi
GCA_002366445.1_ASM236644v1_genomic.fna	MQNG01000003.1	38014	38859	-	(Bla)blaZ	blaZ	1-846/846	100.00	100.00	argannot	AB245469:2235-3080	(Bla)blaZ	blaZ	argannot
GCA_002366445.1_ASM236644v1_genomic.fna	MQNG01000003.1	166987	168993	+	(Bla)mecA	mecA	1-2007/2007	100.00	99.95	argannot	AB221124:91-2097	(Bla)mecA	mecA	argannot	resfinder
GCA_002366445.1_ASM236644v1_genomic.fna	MQNG01000009.1	25737	26234	-	(Tmt)dfrG	dfr	1-498/498	100.00	100.00	argannot	AB205645:1013-1510	(Tmt)dfrG	dfr	argannot	card	ncbi	resfinder
GCA_002366445.1_ASM236644v1_genomic.fna	MQNG01000002.1	171636	172432	+	aph(2'')-Ih	aph2	70-866/894	89.15	82.43	ncbi	NG_047408.1	aminoglycoside O-phosphotransferase APH(2'')-Ih	aph2	ncbi
GCA_002366445.1_ASM236644v1_genomic.fna	MQNG01000021.1	4367	5014	+	Enterococcus_faecalis_chloramphenicol_acetyltransferase	cat	1-648/648	100.00	100.00	card	X92945.2:9582-8934	A chloramphenicol acetyltransferase and resistance determinant described in Enterococcus faecalis	cat	card	ncbi
GCA_002366445.1_ASM236644v1_genomic.fna	MQNG01000021.1	222	959	-	erm(B)	erm	1-738/738	100.00	100.00	ncbi	NG_047794.1	23S rRNA (adenine(2058)-N(6))-methyltransferase Erm(B)	erm	ncbi
GCA_002366445.1_ASM236644v1_genomic.fna	MQNG01000001.1	84187	86106	-	tet(M)	tetM/O	1-1920/1920	100.00	100.00	ncbi	NG_048213.1	tetracycline resistance ribosomal protection protein Tet(M)	tetM/O	ncbi	resfinder
GCA_002369795.1_ASM236979v1_genomic.fna	MWUZ01000001.1	417025	417826	-	(AGly)apH-Stph	apH-Stph	1-800/801	99.75	80.32	argannot	HE579073:1778413-1779213	(AGly)apH-Stph	apH-Stph	argannot
GCA_002369795.1_ASM236979v1_genomic.fna	MWUZ01000004.1	216156	216536	-	(Bla)blaI	blaI	1-381/381	100.00	100.00	argannot	NG_047499:101-481	(Bla)blaI	blaI	argannot	ncbi
GCA_002369795.1_ASM236979v1_genomic.fna	MWUZ01000004.1	216526	218283	-	(Bla)blaR1_Bacilli	blaR	1-1758/1758	100.00	99.94	argannot	NG_047539:1-1758	(Bla)blaR1_Bacilli	blaR	argannot	ncbi
GCA_002369795.1_ASM236979v1_genomic.fna	MWUZ01000004.1	218390	219235	+	(Bla)blaZ	blaZ	1-846/846	100.00	100.00	argannot	AB245469:2235-3080	(Bla)blaZ	blaZ	argannot
GCA_002369795.1_ASM236979v1_genomic.fna	MWUZ01000016.1	27738	28899	+	mefE	mefE	40-1201/1212	95.87	80.38	card	AE007317.1:953382-954594	mefE is a proton motive efflux pump in Streptococcus pneumoniae that confers resistance to macrolides. It is found on the same operon as mefA and the ABC-efflux pump mel.	mefE	card
GCA_002766935.1_ASM276693v1_genomic.fna	PEOH01000038.1	21505	22944	+	(AGly)aac6-Aph2	aac6-Aph2	1-1440/1440	100.00	100.00	argannot	M13771:304-1743	(AGly)aac6-Aph2	aac6-Aph2	argannot	card	resfinder
GCA_002766935.1_ASM276693v1_genomic.fna	PEOH01000009.1	2055	2963	+	(AGly)ant6-Ia	ant6	1-909/909	100.00	100.00	argannot	AF330699:22-930	(AGly)ant6-Ia	ant6	argannot	ncbi	resfinder
GCA_002766935.1_ASM276693v1_genomic.fna	PEOH01000009.1	3595	4389	+	(AGly)aph(3'')-III	aph(3'')-III	1-795/795	100.00	100.00	argannot	V01547:535-1329	(AGly)aph(3'')-III	aph(3'')-III	argannot	card	ncbi	resfinder
GCA_002766935.1_ASM276693v1_genomic.fna	PEOH01000045.1	15300	16101	-	(AGly)apH-Stph	apH-Stph	1-800/801	99.75	80.57	argannot	HE579073:1778413-1779213	(AGly)apH-Stph	apH-Stph	argannot
GCA_002766935.1_ASM276693v1_genomic.fna	PEOH01000009.1	2960	3502	+	(AGly)sat4A	sat	1-543/543	100.00	100.00	argannot	X92945:38870-39412	(AGly)sat4A	sat	argannot	ncbi
GCA_002766935.1_ASM276693v1_genomic.fna	PEOH01000054.1	70655	71035	+	(Bla)blaI	blaI	1-381/381	100.00	99.74	argannot	NG_047499:101-481	(Bla)blaI	blaI	argannot	ncbi
GCA_002766935.1_ASM276693v1_genomic.fna	PEOH01000054.1	68908	70665	+	(Bla)blaR1_Bacilli	blaR	1-1758/1758	100.00	99.94	argannot	NG_047539:1-1758	(Bla)blaR1_Bacilli	blaR	argannot	ncbi
GCA_002766935.1_ASM276693v1_genomic.fna	PEOH01000054.1	67925	68770	-	(Bla)blaZ	blaZ	1-846/846	100.00	100.00	argannot	AB245469:2235-3080	(Bla)blaZ	blaZ	argannot
GCA_002766935.1_ASM276693v1_genomic.fna	PEOH01000054.1	206051	208057	-	(Bla)mecA	mecA	1-2007/2007	100.00	100.00	argannot	AB221124:91-2097	(Bla)mecA	mecA	argannot	resfinder
GCA_002766935.1_ASM276693v1_genomic.fna	PEOH01000060.1	2549	3286	+	(MLS)erm(B)	erm	1-738/738	100.00	99.59	argannot	M11180:714-1451	(MLS)erm(B)	erm	argannot
GCA_002766935.1_ASM276693v1_genomic.fna	PEOH01000040.1	2505	3002	-	(Tmt)dfrG	dfr	1-498/498	100.00	100.00	argannot	AB205645:1013-1510	(Tmt)dfrG	dfr	argannot	card	ncbi	resfinder
GCA_002766935.1_ASM276693v1_genomic.fna	PEOH01000038.1	22135	22931	+	aph(2'')-Ih	aph2	70-866/894	89.15	82.43	ncbi	NG_047408.1	aminoglycoside O-phosphotransferase APH(2'')-Ih	aph2	ncbi
GCA_002766935.1_ASM276693v1_genomic.fna	PEOH01000081.1	2784	3431	-	Enterococcus_faecalis_chloramphenicol_acetyltransferase	cat	1-648/648	100.00	100.00	card	X92945.2:9582-8934	A chloramphenicol acetyltransferase and resistance determinant described in Enterococcus faecalis	cat	card	ncbi
GCA_002766935.1_ASM276693v1_genomic.fna	PEOH01000054.1	209914	210285	+	mecI	mecI	1-372/372	100.00	99.73	card	BA000018.3:48893-49265	mecI acts as a repressor of transcription of the mecA/mecR1/mecI operon.	mecI	card	ncbi
GCA_002766935.1_ASM276693v1_genomic.fna	PEOH01000054.1	208157	209914	+	mecR1	mecR	1-1758/1758	100.00	100.00	ncbi	NG_051163.1	beta-lactam sensor/signal transducer MecR1	mecR	ncbi
GCA_002766945.1_ASM276694v1_genomic.fna	PEOI01000065.1	1314	2753	+	(AGly)aac6-Aph2	aac6-Aph2	1-1440/1440	100.00	100.00	argannot	M13771:304-1743	(AGly)aac6-Aph2	aac6-Aph2	argannot	card	resfinder
GCA_002766945.1_ASM276694v1_genomic.fna	PEOI01000086.1	2055	2963	+	(AGly)ant6-Ia	ant6	1-909/909	100.00	100.00	argannot	AF330699:22-930	(AGly)ant6-Ia	ant6	argannot	ncbi	resfinder
GCA_002766945.1_ASM276694v1_genomic.fna	PEOI01000086.1	3595	4389	+	(AGly)aph(3'')-III	aph(3'')-III	1-795/795	100.00	100.00	argannot	V01547:535-1329	(AGly)aph(3'')-III	aph(3'')-III	argannot	card	ncbi	resfinder
GCA_002766945.1_ASM276694v1_genomic.fna	PEOI01000053.1	93670	94471	+	(AGly)apH-Stph	apH-Stph	1-800/801	99.75	80.57	argannot	HE579073:1778413-1779213	(AGly)apH-Stph	apH-Stph	argannot
GCA_002766945.1_ASM276694v1_genomic.fna	PEOI01000086.1	2960	3502	+	(AGly)sat4A	sat	1-543/543	100.00	100.00	argannot	X92945:38870-39412	(AGly)sat4A	sat	argannot	ncbi
GCA_002766945.1_ASM276694v1_genomic.fna	PEOI01000074.1	168527	168907	-	(Bla)blaI	blaI	1-381/381	100.00	99.74	argannot	NG_047499:101-481	(Bla)blaI	blaI	argannot	ncbi
GCA_002766945.1_ASM276694v1_genomic.fna	PEOI01000074.1	168897	170654	-	(Bla)blaR1_Bacilli	blaR	1-1758/1758	100.00	99.94	argannot	NG_047539:1-1758	(Bla)blaR1_Bacilli	blaR	argannot	ncbi
GCA_002766945.1_ASM276694v1_genomic.fna	PEOI01000074.1	170792	171637	+	(Bla)blaZ	blaZ	1-846/846	100.00	100.00	argannot	AB245469:2235-3080	(Bla)blaZ	blaZ	argannot
GCA_002766945.1_ASM276694v1_genomic.fna	PEOI01000074.1	30653	32659	+	(Bla)mecA	mecA	1-2007/2007	100.00	100.00	argannot	AB221124:91-2097	(Bla)mecA	mecA	argannot	resfinder
GCA_002766945.1_ASM276694v1_genomic.fna	PEOI01000058.1	491	1228	-	(MLS)erm(B)	erm	1-738/738	100.00	99.59	argannot	M11180:714-1451	(MLS)erm(B)	erm	argannot
GCA_002766945.1_ASM276694v1_genomic.fna	PEOI01000037.1	1	1213	+	(Tet)tetK	tetK/L	168-1380/1380	87.90	100.00	argannot	M16217:305-1684	(Tet)tetK	tetK/L	argannot	card	ncbi	resfinder
GCA_002766945.1_ASM276694v1_genomic.fna	PEOI01000058.1	3996	4493	+	(Tmt)dfrG	dfr	1-498/498	100.00	100.00	argannot	AB205645:1013-1510	(Tmt)dfrG	dfr	argannot	card	ncbi	resfinder
GCA_002766945.1_ASM276694v1_genomic.fna	PEOI01000065.1	1944	2740	+	aph(2'')-Ih	aph2	70-866/894	89.15	82.43	ncbi	NG_047408.1	aminoglycoside O-phosphotransferase APH(2'')-Ih	aph2	ncbi
GCA_002766945.1_ASM276694v1_genomic.fna	PEOI01000083.1	2792	3439	+	Enterococcus_faecalis_chloramphenicol_acetyltransferase	cat	1-648/648	100.00	100.00	card	X92945.2:9582-8934	A chloramphenicol acetyltransferase and resistance determinant described in Enterococcus faecalis	cat	card	ncbi
GCA_002766945.1_ASM276694v1_genomic.fna	PEOI01000074.1	28425	28796	-	mecI	mecI	1-372/372	100.00	99.73	card	BA000018.3:48893-49265	mecI acts as a repressor of transcription of the mecA/mecR1/mecI operon.	mecI	card	ncbi
GCA_002766945.1_ASM276694v1_genomic.fna	PEOI01000074.1	28796	30553	-	mecR1	mecR	1-1758/1758	100.00	100.00	ncbi	NG_051163.1	beta-lactam sensor/signal transducer MecR1	mecR	ncbi
GCA_002766955.1_ASM276695v1_genomic.fna	PEOJ01000079.1	1412	2851	+	(AGly)aac6-Aph2	aac6-Aph2	1-1440/1440	100.00	100.00	argannot	M13771:304-1743	(AGly)aac6-Aph2	aac6-Aph2	argannot	card	resfinder
GCA_002766955.1_ASM276695v1_genomic.fna	PEOJ01000059.1	1989	2897	+	(AGly)ant6-Ia	ant6	1-909/909	100.00	100.00	argannot	AF330699:22-930	(AGly)ant6-Ia	ant6	argannot	ncbi	resfinder
GCA_002766955.1_ASM276695v1_genomic.fna	PEOJ01000059.1	3529	4323	+	(AGly)aph(3'')-III	aph(3'')-III	1-795/795	100.00	99.87	argannot	V01547:535-1329	(AGly)aph(3'')-III	aph(3'')-III	argannot	card	ncbi	resfinder
GCA_002766955.1_ASM276695v1_genomic.fna	PEOJ01000056.1	50197	50998	+	(AGly)apH-Stph	apH-Stph	1-800/801	99.75	80.45	argannot	HE579073:1778413-1779213	(AGly)apH-Stph	apH-Stph	argannot
GCA_002766955.1_ASM276695v1_genomic.fna	PEOJ01000059.1	2894	3436	+	(AGly)sat4A	sat	1-543/543	100.00	100.00	argannot	X92945:38870-39412	(AGly)sat4A	sat	argannot	ncbi
GCA_002766955.1_ASM276695v1_genomic.fna	PEOJ01000084.1	40641	41021	+	(Bla)blaI	blaI	1-381/381	100.00	100.00	argannot	NG_047499:101-481	(Bla)blaI	blaI	argannot	ncbi
GCA_002766955.1_ASM276695v1_genomic.fna	PEOJ01000084.1	38894	40651	+	(Bla)blaR1_Bacilli	blaR	1-1758/1758	100.00	99.89	argannot	NG_047539:1-1758	(Bla)blaR1_Bacilli	blaR	argannot	ncbi
GCA_002766955.1_ASM276695v1_genomic.fna	PEOJ01000084.1	37942	38787	-	(Bla)blaZ	blaZ	1-846/846	100.00	100.00	argannot	AB245469:2235-3080	(Bla)blaZ	blaZ	argannot
GCA_002766955.1_ASM276695v1_genomic.fna	PEOJ01000010.1	172	2178	+	(Bla)mecA	mecA	1-2007/2007	100.00	99.95	argannot	AB221124:91-2097	(Bla)mecA	mecA	argannot	resfinder
GCA_002766955.1_ASM276695v1_genomic.fna	PEOJ01000047.1	13153	13650	+	(Tmt)dfrG	dfr	1-498/498	100.00	100.00	argannot	AB205645:1013-1510	(Tmt)dfrG	dfr	argannot	card	ncbi	resfinder
GCA_002766955.1_ASM276695v1_genomic.fna	PEOJ01000079.1	2042	2838	+	aph(2'')-Ih	aph2	70-866/894	89.15	82.43	ncbi	NG_047408.1	aminoglycoside O-phosphotransferase APH(2'')-Ih	aph2	ncbi
GCA_002766955.1_ASM276695v1_genomic.fna	PEOJ01000008.1	2487	3134	-	Enterococcus_faecalis_chloramphenicol_acetyltransferase	cat	1-648/648	100.00	100.00	card	X92945.2:9582-8934	A chloramphenicol acetyltransferase and resistance determinant described in Enterococcus faecalis	cat	card	ncbi
GCA_002766955.1_ASM276695v1_genomic.fna	PEOJ01000018.1	127	864	-	erm(B)	erm	1-738/738	100.00	100.00	ncbi	NG_047794.1	23S rRNA (adenine(2058)-N(6))-methyltransferase Erm(B)	erm	ncbi
GCA_002766955.1_ASM276695v1_genomic.fna	PEOJ01000020.1	26199	28118	+	tet(M)	tetM/O	1-1920/1920	100.00	100.00	ncbi	NG_048213.1	tetracycline resistance ribosomal protection protein Tet(M)	tetM/O	ncbi	resfinder
GCA_002766965.1_ASM276696v1_genomic.fna	PEOK01000064.1	21912	23351	+	(AGly)aac6-Aph2	aac6-Aph2	1-1440/1440	100.00	100.00	argannot	M13771:304-1743	(AGly)aac6-Aph2	aac6-Aph2	argannot	card	resfinder
GCA_002766965.1_ASM276696v1_genomic.fna	PEOK01000040.1	2055	2963	+	(AGly)ant6-Ia	ant6	1-909/909	100.00	100.00	argannot	AF330699:22-930	(AGly)ant6-Ia	ant6	argannot	ncbi	resfinder
GCA_002766965.1_ASM276696v1_genomic.fna	PEOK01000040.1	3595	4389	+	(AGly)aph(3'')-III	aph(3'')-III	1-795/795	100.00	100.00	argannot	V01547:535-1329	(AGly)aph(3'')-III	aph(3'')-III	argannot	card	ncbi	resfinder
GCA_002766965.1_ASM276696v1_genomic.fna	PEOK01000057.1	15300	16101	-	(AGly)apH-Stph	apH-Stph	1-800/801	99.75	80.57	argannot	HE579073:1778413-1779213	(AGly)apH-Stph	apH-Stph	argannot
GCA_002766965.1_ASM276696v1_genomic.fna	PEOK01000040.1	2960	3502	+	(AGly)sat4A	sat	1-543/543	100.00	100.00	argannot	X92945:38870-39412	(AGly)sat4A	sat	argannot	ncbi
GCA_002766965.1_ASM276696v1_genomic.fna	PEOK01000053.1	167598	167978	-	(Bla)blaI	blaI	1-381/381	100.00	99.74	argannot	NG_047499:101-481	(Bla)blaI	blaI	argannot	ncbi
GCA_002766965.1_ASM276696v1_genomic.fna	PEOK01000053.1	167968	169725	-	(Bla)blaR1_Bacilli	blaR	1-1758/1758	100.00	99.94	argannot	NG_047539:1-1758	(Bla)blaR1_Bacilli	blaR	argannot	ncbi
GCA_002766965.1_ASM276696v1_genomic.fna	PEOK01000053.1	169863	170708	+	(Bla)blaZ	blaZ	1-846/846	100.00	100.00	argannot	AB245469:2235-3080	(Bla)blaZ	blaZ	argannot
GCA_002766965.1_ASM276696v1_genomic.fna	PEOK01000053.1	30576	32582	+	(Bla)mecA	mecA	1-2007/2007	100.00	100.00	argannot	AB221124:91-2097	(Bla)mecA	mecA	argannot	resfinder
GCA_002766965.1_ASM276696v1_genomic.fna	PEOK01000007.1	491	1228	-	(MLS)erm(B)	erm	1-738/738	100.00	99.59	argannot	M11180:714-1451	(MLS)erm(B)	erm	argannot
GCA_002766965.1_ASM276696v1_genomic.fna	PEOK01000007.1	3996	4493	+	(Tmt)dfrG	dfr	1-498/498	100.00	100.00	argannot	AB205645:1013-1510	(Tmt)dfrG	dfr	argannot	card	ncbi	resfinder
GCA_002766965.1_ASM276696v1_genomic.fna	PEOK01000064.1	22542	23338	+	aph(2'')-Ih	aph2	70-866/894	89.15	82.43	ncbi	NG_047408.1	aminoglycoside O-phosphotransferase APH(2'')-Ih	aph2	ncbi
GCA_002766965.1_ASM276696v1_genomic.fna	PEOK01000053.1	28348	28719	-	mecI	mecI	1-372/372	100.00	99.73	card	BA000018.3:48893-49265	mecI acts as a repressor of transcription of the mecA/mecR1/mecI operon.	mecI	card	ncbi
GCA_002766965.1_ASM276696v1_genomic.fna	PEOK01000053.1	28719	30476	-	mecR1	mecR	1-1758/1758	100.00	100.00	ncbi	NG_051163.1	beta-lactam sensor/signal transducer MecR1	mecR	ncbi
GCA_002767055.1_ASM276705v1_genomic.fna	PEOO01000057.1	5083	5991	-	(AGly)ant6-Ia	ant6	1-909/909	100.00	100.00	argannot	AF330699:22-930	(AGly)ant6-Ia	ant6	argannot	ncbi	resfinder
GCA_002767055.1_ASM276705v1_genomic.fna	PEOO01000057.1	3657	4451	-	(AGly)aph(3'')-III	aph(3'')-III	1-795/795	100.00	100.00	argannot	V01547:535-1329	(AGly)aph(3'')-III	aph(3'')-III	argannot	card	ncbi	resfinder
GCA_002767055.1_ASM276705v1_genomic.fna	PEOO01000011.1	49747	50548	+	(AGly)apH-Stph	apH-Stph	1-800/801	99.75	80.57	argannot	HE579073:1778413-1779213	(AGly)apH-Stph	apH-Stph	argannot
GCA_002767055.1_ASM276705v1_genomic.fna	PEOO01000057.1	4544	5086	-	(AGly)sat4A	sat	1-543/543	100.00	100.00	argannot	X92945:38870-39412	(AGly)sat4A	sat	argannot	ncbi
GCA_002767055.1_ASM276705v1_genomic.fna	PEOO01000008.1	772	1152	+	(Bla)blaI	blaI	1-381/381	100.00	100.00	argannot	NG_047499:101-481	(Bla)blaI	blaI	argannot	ncbi
GCA_002767055.1_ASM276705v1_genomic.fna	PEOO01000061.1	46548	47045	+	(Tmt)dfrG	dfr	1-498/498	100.00	100.00	argannot	AB205645:1013-1510	(Tmt)dfrG	dfr	argannot	card	ncbi	resfinder
GCA_002767055.1_ASM276705v1_genomic.fna	PEOO01000013.1	131481	132218	+	erm(B)	erm	1-738/738	100.00	99.86	ncbi	NG_047802.1	23S rRNA (adenine(2058)-N(6))-methyltransferase Erm(B)	erm	ncbi
GCA_002767055.1_ASM276705v1_genomic.fna	PEOO01000008.1	128237	130243	-	mecA	mecA	1-2007/2007	100.00	100.00	ncbi	NG_047937.1	PBP2a family beta-lactam-resistant peptidoglycan transpeptidase MecA	mecA	ncbi	resfinder
GCA_002767055.1_ASM276705v1_genomic.fna	PEOO01000024.1	1138	1850	+	PC1_beta-lactamase_(blaZ)	blaZ	1-713/846	84.28	98.46	card	CP000732.1:10528-9682	The blaZ beta-lactamase is found in Bacillus subtilis and Staphylococcus aureus.	blaZ	card	ncbi
GCA_002767055.1_ASM276705v1_genomic.fna	PEOO01000070.1	302116	304035	-	tet(M)	tetM/O	1-1920/1920	100.00	100.00	ncbi	NG_048213.1	tetracycline resistance ribosomal protection protein Tet(M)	tetM/O	ncbi	resfinder
GCA_002767065.1_ASM276706v1_genomic.fna	PEOM01000060.1	30210	31649	-	(AGly)aac6-Aph2	aac6-Aph2	1-1440/1440	100.00	100.00	argannot	M13771:304-1743	(AGly)aac6-Aph2	aac6-Aph2	argannot	card	resfinder
GCA_002767065.1_ASM276706v1_genomic.fna	PEOM01000012.1	107303	108211	+	(AGly)ant6-Ia	ant6	1-909/909	100.00	100.00	argannot	AF330699:22-930	(AGly)ant6-Ia	ant6	argannot	ncbi	resfinder
GCA_002767065.1_ASM276706v1_genomic.fna	PEOM01000012.1	108567	109361	+	(AGly)aph(3'')-III	aph(3'')-III	1-795/795	100.00	100.00	argannot	V01547:535-1329	(AGly)aph(3'')-III	aph(3'')-III	argannot	card	ncbi	resfinder
GCA_002767065.1_ASM276706v1_genomic.fna	PEOM01000004.1	71283	72084	+	(AGly)apH-Stph	apH-Stph	1-800/801	99.75	80.45	argannot	HE579073:1778413-1779213	(AGly)apH-Stph	apH-Stph	argannot
GCA_002767065.1_ASM276706v1_genomic.fna	PEOM01000012.1	98578	99387	+	(AGly)spw	spw	1-810/810	100.00	100.00	argannot	NG_048075:101-910	(AGly)spw	spw	argannot	ncbi
GCA_002767065.1_ASM276706v1_genomic.fna	PEOM01000026.1	3794	4174	+	(Bla)blaI	blaI	1-381/381	100.00	100.00	argannot	NG_047499:101-481	(Bla)blaI	blaI	argannot	ncbi
GCA_002767065.1_ASM276706v1_genomic.fna	PEOM01000026.1	2047	3804	+	(Bla)blaR1_Bacilli	blaR	1-1758/1758	100.00	99.94	argannot	NG_047539:1-1758	(Bla)blaR1_Bacilli	blaR	argannot	ncbi
GCA_002767065.1_ASM276706v1_genomic.fna	PEOM01000026.1	1095	1940	-	(Bla)blaZ	blaZ	1-846/846	100.00	100.00	argannot	AB245469:2235-3080	(Bla)blaZ	blaZ	argannot
GCA_002767065.1_ASM276706v1_genomic.fna	PEOM01000012.1	102992	103795	+	(MLS)lnu((B)	lnu	1-804/804	100.00	100.00	argannot	KC688833:1-804	(MLS)lnu((B)	lnu	argannot	ncbi	resfinder
GCA_002767065.1_ASM276706v1_genomic.fna	PEOM01000070.1	1566	2945	+	(Tet)tetK	tetK/L	1-1380/1380	100.00	100.00	argannot	M16217:305-1684	(Tet)tetK	tetK/L	argannot	card	ncbi	resfinder
GCA_002767065.1_ASM276706v1_genomic.fna	PEOM01000064.1	46550	47047	+	(Tmt)dfrG	dfr	1-498/498	100.00	100.00	argannot	AB205645:1013-1510	(Tmt)dfrG	dfr	argannot	card	ncbi	resfinder
GCA_002767065.1_ASM276706v1_genomic.fna	PEOM01000060.1	30223	31019	-	aph(2'')-Ih	aph2	70-866/894	89.15	82.43	ncbi	NG_047408.1	aminoglycoside O-phosphotransferase APH(2'')-Ih	aph2	ncbi
GCA_002767065.1_ASM276706v1_genomic.fna	PEOM01000012.1	96054	96791	+	erm(B)	erm	1-738/738	100.00	100.00	ncbi	NG_047794.1	23S rRNA (adenine(2058)-N(6))-methyltransferase Erm(B)	erm	ncbi
GCA_002767065.1_ASM276706v1_genomic.fna	PEOM01000012.1	102992	103795	+	lsaE	isaE	1-804/804	100.00	100.00	card	AF408195.1:9446-10250	lsaE is an ABC-F subfamily protein found in porcine MRSA isolates. It confers resistance to pleuromutilin lincosamide and streptogramin A	isaE	card	ncbi	resfinder
GCA_002767065.1_ASM276706v1_genomic.fna	PEOM01000026.1	131222	133228	-	mecA	mecA	1-2007/2007	100.00	100.00	ncbi	NG_047937.1	PBP2a family beta-lactam-resistant peptidoglycan transpeptidase MecA	mecA	ncbi	resfinder
GCA_002767065.1_ASM276706v1_genomic.fna	PEOM01000072.1	76461	78380	-	tet(M)	tetM/O	1-1920/1920	100.00	100.00	ncbi	NG_048213.1	tetracycline resistance ribosomal protection protein Tet(M)	tetM/O	ncbi	resfinder
GCA_002767115.1_ASM276711v1_genomic.fna	PEOL01000028.1	2370	3809	-	(AGly)aac6-Aph2	aac6-Aph2	1-1440/1440	100.00	100.00	argannot	M13771:304-1743	(AGly)aac6-Aph2	aac6-Aph2	argannot	card	resfinder
GCA_002767115.1_ASM276711v1_genomic.fna	PEOL01000037.1	2055	2963	+	(AGly)ant6-Ia	ant6	1-909/909	100.00	100.00	argannot	AF330699:22-930	(AGly)ant6-Ia	ant6	argannot	ncbi	resfinder
GCA_002767115.1_ASM276711v1_genomic.fna	PEOL01000037.1	3595	4389	+	(AGly)aph(3'')-III	aph(3'')-III	1-795/795	100.00	100.00	argannot	V01547:535-1329	(AGly)aph(3'')-III	aph(3'')-III	argannot	card	ncbi	resfinder
GCA_002767115.1_ASM276711v1_genomic.fna	PEOL01000052.1	54789	55590	+	(AGly)apH-Stph	apH-Stph	1-800/801	99.75	80.57	argannot	HE579073:1778413-1779213	(AGly)apH-Stph	apH-Stph	argannot
GCA_002767115.1_ASM276711v1_genomic.fna	PEOL01000037.1	2960	3502	+	(AGly)sat4A	sat	1-543/543	100.00	100.00	argannot	X92945:38870-39412	(AGly)sat4A	sat	argannot	ncbi
GCA_002767115.1_ASM276711v1_genomic.fna	PEOL01000008.1	70655	71035	+	(Bla)blaI	blaI	1-381/381	100.00	99.74	argannot	NG_047499:101-481	(Bla)blaI	blaI	argannot	ncbi
GCA_002767115.1_ASM276711v1_genomic.fna	PEOL01000008.1	68908	70665	+	(Bla)blaR1_Bacilli	blaR	1-1758/1758	100.00	99.94	argannot	NG_047539:1-1758	(Bla)blaR1_Bacilli	blaR	argannot	ncbi
GCA_002767115.1_ASM276711v1_genomic.fna	PEOL01000008.1	67925	68770	-	(Bla)blaZ	blaZ	1-846/846	100.00	100.00	argannot	AB245469:2235-3080	(Bla)blaZ	blaZ	argannot
GCA_002767115.1_ASM276711v1_genomic.fna	PEOL01000008.1	206051	208057	-	(Bla)mecA	mecA	1-2007/2007	100.00	100.00	argannot	AB221124:91-2097	(Bla)mecA	mecA	argannot	resfinder
GCA_002767115.1_ASM276711v1_genomic.fna	PEOL01000088.1	491	1229	-	(MLS)erm(B)	erm	1-738/738	100.00	99.46	argannot	M11180:714-1451	(MLS)erm(B)	erm	argannot
GCA_002767115.1_ASM276711v1_genomic.fna	PEOL01000088.1	3997	4494	+	(Tmt)dfrG	dfr	1-498/498	100.00	100.00	argannot	AB205645:1013-1510	(Tmt)dfrG	dfr	argannot	card	ncbi	resfinder
GCA_002767115.1_ASM276711v1_genomic.fna	PEOL01000028.1	2383	3179	-	aph(2'')-Ih	aph2	70-866/894	89.15	82.43	ncbi	NG_047408.1	aminoglycoside O-phosphotransferase APH(2'')-Ih	aph2	ncbi
GCA_002767115.1_ASM276711v1_genomic.fna	PEOL01000008.1	209914	210285	+	mecI	mecI	1-372/372	100.00	99.73	card	BA000018.3:48893-49265	mecI acts as a repressor of transcription of the mecA/mecR1/mecI operon.	mecI	card	ncbi
GCA_002767115.1_ASM276711v1_genomic.fna	PEOL01000008.1	208157	209914	+	mecR1	mecR	1-1758/1758	100.00	100.00	ncbi	NG_051163.1	beta-lactam sensor/signal transducer MecR1	mecR	ncbi
GCA_002767125.1_ASM276712v1_genomic.fna	PEOQ01000071.1	453	1892	+	(AGly)aac6-Aph2	aac6-Aph2	1-1440/1440	100.00	100.00	argannot	M13771:304-1743	(AGly)aac6-Aph2	aac6-Aph2	argannot	card	resfinder
GCA_002767125.1_ASM276712v1_genomic.fna	PEOQ01000008.1	99754	100555	+	(AGly)apH-Stph	apH-Stph	1-800/801	99.75	80.57	argannot	HE579073:1778413-1779213	(AGly)apH-Stph	apH-Stph	argannot
GCA_002767125.1_ASM276712v1_genomic.fna	PEOQ01000060.1	168450	168830	-	(Bla)blaI	blaI	1-381/381	100.00	99.74	argannot	NG_047499:101-481	(Bla)blaI	blaI	argannot	ncbi
GCA_002767125.1_ASM276712v1_genomic.fna	PEOQ01000060.1	168820	170577	-	(Bla)blaR1_Bacilli	blaR	1-1758/1758	100.00	99.94	argannot	NG_047539:1-1758	(Bla)blaR1_Bacilli	blaR	argannot	ncbi
GCA_002767125.1_ASM276712v1_genomic.fna	PEOQ01000060.1	170715	171560	+	(Bla)blaZ	blaZ	1-846/846	100.00	100.00	argannot	AB245469:2235-3080	(Bla)blaZ	blaZ	argannot
GCA_002767125.1_ASM276712v1_genomic.fna	PEOQ01000060.1	30576	32582	+	(Bla)mecA	mecA	1-2007/2007	100.00	100.00	argannot	AB221124:91-2097	(Bla)mecA	mecA	argannot	resfinder
GCA_002767125.1_ASM276712v1_genomic.fna	PEOQ01000017.1	451	1830	+	(Tet)tetK	tetK/L	1-1380/1380	100.00	100.00	argannot	M16217:305-1684	(Tet)tetK	tetK/L	argannot	card	ncbi	resfinder
GCA_002767125.1_ASM276712v1_genomic.fna	PEOQ01000098.1	2209	2706	+	(Tmt)dfrG	dfr	1-498/498	100.00	100.00	argannot	AB205645:1013-1510	(Tmt)dfrG	dfr	argannot	card	ncbi	resfinder
GCA_002767125.1_ASM276712v1_genomic.fna	PEOQ01000071.1	1083	1879	+	aph(2'')-Ih	aph2	70-866/894	89.15	82.43	ncbi	NG_047408.1	aminoglycoside O-phosphotransferase APH(2'')-Ih	aph2	ncbi
GCA_002767125.1_ASM276712v1_genomic.fna	PEOQ01000036.1	2792	3439	+	Enterococcus_faecalis_chloramphenicol_acetyltransferase	cat	1-648/648	100.00	100.00	card	X92945.2:9582-8934	A chloramphenicol acetyltransferase and resistance determinant described in Enterococcus faecalis	cat	card	ncbi
GCA_002767125.1_ASM276712v1_genomic.fna	PEOQ01000060.1	28348	28719	-	mecI	mecI	1-372/372	100.00	99.73	card	BA000018.3:48893-49265	mecI acts as a repressor of transcription of the mecA/mecR1/mecI operon.	mecI	card	ncbi
GCA_002767125.1_ASM276712v1_genomic.fna	PEOQ01000060.1	28719	30476	-	mecR1	mecR	1-1758/1758	100.00	100.00	ncbi	NG_051163.1	beta-lactam sensor/signal transducer MecR1	mecR	ncbi
GCA_002767135.1_ASM276713v1_genomic.fna	PEON01000054.1	21471	22910	+	(AGly)aac6-Aph2	aac6-Aph2	1-1440/1440	100.00	100.00	argannot	M13771:304-1743	(AGly)aac6-Aph2	aac6-Aph2	argannot	card	resfinder
GCA_002767135.1_ASM276713v1_genomic.fna	PEON01000071.1	2055	2963	+	(AGly)ant6-Ia	ant6	1-909/909	100.00	100.00	argannot	AF330699:22-930	(AGly)ant6-Ia	ant6	argannot	ncbi	resfinder
GCA_002767135.1_ASM276713v1_genomic.fna	PEON01000071.1	3595	4389	+	(AGly)aph(3'')-III	aph(3'')-III	1-795/795	100.00	100.00	argannot	V01547:535-1329	(AGly)aph(3'')-III	aph(3'')-III	argannot	card	ncbi	resfinder
GCA_002767135.1_ASM276713v1_genomic.fna	PEON01000049.1	92090	92891	+	(AGly)apH-Stph	apH-Stph	1-800/801	99.75	80.57	argannot	HE579073:1778413-1779213	(AGly)apH-Stph	apH-Stph	argannot
GCA_002767135.1_ASM276713v1_genomic.fna	PEON01000071.1	2960	3502	+	(AGly)sat4A	sat	1-543/543	100.00	100.00	argannot	X92945:38870-39412	(AGly)sat4A	sat	argannot	ncbi
GCA_002767135.1_ASM276713v1_genomic.fna	PEON01000034.1	3044	3424	+	(Bla)blaI	blaI	1-381/381	100.00	99.74	argannot	NG_047499:101-481	(Bla)blaI	blaI	argannot	ncbi
GCA_002767135.1_ASM276713v1_genomic.fna	PEON01000034.1	1297	3054	+	(Bla)blaR1_Bacilli	blaR	1-1758/1758	100.00	99.94	argannot	NG_047539:1-1758	(Bla)blaR1_Bacilli	blaR	argannot	ncbi
GCA_002767135.1_ASM276713v1_genomic.fna	PEON01000034.1	314	1159	-	(Bla)blaZ	blaZ	1-846/846	100.00	100.00	argannot	AB245469:2235-3080	(Bla)blaZ	blaZ	argannot
GCA_002767135.1_ASM276713v1_genomic.fna	PEON01000034.1	139292	141298	-	(Bla)mecA	mecA	1-2007/2007	100.00	100.00	argannot	AB221124:91-2097	(Bla)mecA	mecA	argannot	resfinder
GCA_002767135.1_ASM276713v1_genomic.fna	PEON01000044.1	491	1228	-	(MLS)erm(B)	erm	1-738/738	100.00	99.59	argannot	M11180:714-1451	(MLS)erm(B)	erm	argannot
GCA_002767135.1_ASM276713v1_genomic.fna	PEON01000058.1	1032	2411	+	(Tet)tetK	tetK/L	1-1380/1380	100.00	100.00	argannot	M16217:305-1684	(Tet)tetK	tetK/L	argannot	card	ncbi	resfinder
GCA_002767135.1_ASM276713v1_genomic.fna	PEON01000044.1	3996	4493	+	(Tmt)dfrG	dfr	1-498/498	100.00	100.00	argannot	AB205645:1013-1510	(Tmt)dfrG	dfr	argannot	card	ncbi	resfinder
GCA_002767135.1_ASM276713v1_genomic.fna	PEON01000054.1	22101	22897	+	aph(2'')-Ih	aph2	70-866/894	89.15	82.43	ncbi	NG_047408.1	aminoglycoside O-phosphotransferase APH(2'')-Ih	aph2	ncbi
GCA_002767135.1_ASM276713v1_genomic.fna	PEON01000034.1	143155	143526	+	mecI	mecI	1-372/372	100.00	99.73	card	BA000018.3:48893-49265	mecI acts as a repressor of transcription of the mecA/mecR1/mecI operon.	mecI	card	ncbi
GCA_002767135.1_ASM276713v1_genomic.fna	PEON01000034.1	141398	143155	+	mecR1	mecR	1-1758/1758	100.00	100.00	ncbi	NG_051163.1	beta-lactam sensor/signal transducer MecR1	mecR	ncbi
GCA_002767145.1_ASM276714v1_genomic.fna	PEOP01000034.1	21504	22943	+	(AGly)aac6-Aph2	aac6-Aph2	1-1440/1440	100.00	100.00	argannot	M13771:304-1743	(AGly)aac6-Aph2	aac6-Aph2	argannot	card	resfinder
GCA_002767145.1_ASM276714v1_genomic.fna	PEOP01000010.1	53369	54170	+	(AGly)apH-Stph	apH-Stph	1-800/801	99.75	80.57	argannot	HE579073:1778413-1779213	(AGly)apH-Stph	apH-Stph	argannot
GCA_002767145.1_ASM276714v1_genomic.fna	PEOP01000004.1	70655	71035	+	(Bla)blaI	blaI	1-381/381	100.00	100.00	argannot	NG_047499:101-481	(Bla)blaI	blaI	argannot	ncbi
GCA_002767145.1_ASM276714v1_genomic.fna	PEOP01000004.1	68908	70665	+	(Bla)blaR1_Bacilli	blaR	1-1758/1758	100.00	99.94	argannot	NG_047539:1-1758	(Bla)blaR1_Bacilli	blaR	argannot	ncbi
GCA_002767145.1_ASM276714v1_genomic.fna	PEOP01000004.1	67925	68770	-	(Bla)blaZ	blaZ	1-846/846	100.00	100.00	argannot	AB245469:2235-3080	(Bla)blaZ	blaZ	argannot
GCA_002767145.1_ASM276714v1_genomic.fna	PEOP01000004.1	206904	208910	-	(Bla)mecA	mecA	1-2007/2007	100.00	100.00	argannot	AB221124:91-2097	(Bla)mecA	mecA	argannot	resfinder
GCA_002767145.1_ASM276714v1_genomic.fna	PEOP01000034.1	22134	22930	+	aph(2'')-Ih	aph2	70-866/894	89.15	82.43	ncbi	NG_047408.1	aminoglycoside O-phosphotransferase APH(2'')-Ih	aph2	ncbi
GCA_002767145.1_ASM276714v1_genomic.fna	PEOP01000011.1	2151	2798	+	Enterococcus_faecalis_chloramphenicol_acetyltransferase	cat	1-648/648	100.00	100.00	card	X92945.2:9582-8934	A chloramphenicol acetyltransferase and resistance determinant described in Enterococcus faecalis	cat	card	ncbi
GCA_002767145.1_ASM276714v1_genomic.fna	PEOP01000004.1	210767	211138	+	mecI	mecI	1-372/372	100.00	99.73	card	BA000018.3:48893-49265	mecI acts as a repressor of transcription of the mecA/mecR1/mecI operon.	mecI	card	ncbi
GCA_002767145.1_ASM276714v1_genomic.fna	PEOP01000004.1	209010	210767	+	mecR1	mecR	1-1758/1758	100.00	100.00	ncbi	NG_051163.1	beta-lactam sensor/signal transducer MecR1	mecR	ncbi
GCA_002767245.1_ASM276724v1_genomic.fna	PEOT01000024.1	548	1987	+	(AGly)aac6-Aph2	aac6-Aph2	1-1440/1440	100.00	100.00	argannot	M13771:304-1743	(AGly)aac6-Aph2	aac6-Aph2	argannot	card	resfinder
GCA_002767245.1_ASM276724v1_genomic.fna	PEOT01000041.1	1989	2897	+	(AGly)ant6-Ia	ant6	1-909/909	100.00	100.00	argannot	AF330699:22-930	(AGly)ant6-Ia	ant6	argannot	ncbi	resfinder
GCA_002767245.1_ASM276724v1_genomic.fna	PEOT01000041.1	3529	4323	+	(AGly)aph(3'')-III	aph(3'')-III	1-795/795	100.00	99.87	argannot	V01547:535-1329	(AGly)aph(3'')-III	aph(3'')-III	argannot	card	ncbi	resfinder
GCA_002767245.1_ASM276724v1_genomic.fna	PEOT01000093.1	50192	50993	+	(AGly)apH-Stph	apH-Stph	1-800/801	99.75	80.45	argannot	HE579073:1778413-1779213	(AGly)apH-Stph	apH-Stph	argannot
GCA_002767245.1_ASM276724v1_genomic.fna	PEOT01000041.1	2894	3436	+	(AGly)sat4A	sat	1-543/543	100.00	100.00	argannot	X92945:38870-39412	(AGly)sat4A	sat	argannot	ncbi
GCA_002767245.1_ASM276724v1_genomic.fna	PEOT01000088.1	40641	41021	+	(Bla)blaI	blaI	1-381/381	100.00	100.00	argannot	NG_047499:101-481	(Bla)blaI	blaI	argannot	ncbi
GCA_002767245.1_ASM276724v1_genomic.fna	PEOT01000088.1	38894	40651	+	(Bla)blaR1_Bacilli	blaR	1-1758/1758	100.00	99.89	argannot	NG_047539:1-1758	(Bla)blaR1_Bacilli	blaR	argannot	ncbi
GCA_002767245.1_ASM276724v1_genomic.fna	PEOT01000088.1	37942	38787	-	(Bla)blaZ	blaZ	1-846/846	100.00	100.00	argannot	AB245469:2235-3080	(Bla)blaZ	blaZ	argannot
GCA_002767245.1_ASM276724v1_genomic.fna	PEOT01000055.1	172	2178	+	(Bla)mecA	mecA	1-2007/2007	100.00	99.95	argannot	AB221124:91-2097	(Bla)mecA	mecA	argannot	resfinder
GCA_002767245.1_ASM276724v1_genomic.fna	PEOT01000027.1	13152	13649	+	(Tmt)dfrG	dfr	1-498/498	100.00	100.00	argannot	AB205645:1013-1510	(Tmt)dfrG	dfr	argannot	card	ncbi	resfinder
GCA_002767245.1_ASM276724v1_genomic.fna	PEOT01000024.1	1178	1974	+	aph(2'')-Ih	aph2	70-866/894	89.15	82.43	ncbi	NG_047408.1	aminoglycoside O-phosphotransferase APH(2'')-Ih	aph2	ncbi
GCA_002767245.1_ASM276724v1_genomic.fna	PEOT01000087.1	2497	3144	-	Enterococcus_faecalis_chloramphenicol_acetyltransferase	cat	1-648/648	100.00	100.00	card	X92945.2:9582-8934	A chloramphenicol acetyltransferase and resistance determinant described in Enterococcus faecalis	cat	card	ncbi
GCA_002767245.1_ASM276724v1_genomic.fna	PEOT01000012.1	387	1124	+	erm(B)	erm	1-738/738	100.00	100.00	ncbi	NG_047794.1	23S rRNA (adenine(2058)-N(6))-methyltransferase Erm(B)	erm	ncbi
GCA_002767245.1_ASM276724v1_genomic.fna	PEOT01000003.1	26199	28118	+	tet(M)	tetM/O	1-1920/1920	100.00	100.00	ncbi	NG_048213.1	tetracycline resistance ribosomal protection protein Tet(M)	tetM/O	ncbi	resfinder
GCA_002767295.1_ASM276729v1_genomic.fna	PEOV01000084.1	453	1884	+	(AGly)aac6-Aph2	aac6-Aph2	1-1440/1440	99.44	99.44	argannot	M13771:304-1743	(AGly)aac6-Aph2	aac6-Aph2	argannot	card	resfinder
GCA_002767295.1_ASM276729v1_genomic.fna	PEOV01000010.1	2055	2963	+	(AGly)ant6-Ia	ant6	1-909/909	100.00	100.00	argannot	AF330699:22-930	(AGly)ant6-Ia	ant6	argannot	ncbi	resfinder
GCA_002767295.1_ASM276729v1_genomic.fna	PEOV01000010.1	3595	4389	+	(AGly)aph(3'')-III	aph(3'')-III	1-795/795	100.00	100.00	argannot	V01547:535-1329	(AGly)aph(3'')-III	aph(3'')-III	argannot	card	ncbi	resfinder
GCA_002767295.1_ASM276729v1_genomic.fna	PEOV01000012.1	51912	52713	+	(AGly)apH-Stph	apH-Stph	1-800/801	99.75	80.57	argannot	HE579073:1778413-1779213	(AGly)apH-Stph	apH-Stph	argannot
GCA_002767295.1_ASM276729v1_genomic.fna	PEOV01000010.1	2960	3502	+	(AGly)sat4A	sat	1-543/543	100.00	100.00	argannot	X92945:38870-39412	(AGly)sat4A	sat	argannot	ncbi
GCA_002767295.1_ASM276729v1_genomic.fna	PEOV01000087.1	70655	71035	+	(Bla)blaI	blaI	1-381/381	100.00	99.74	argannot	NG_047499:101-481	(Bla)blaI	blaI	argannot	ncbi
GCA_002767295.1_ASM276729v1_genomic.fna	PEOV01000087.1	68908	70665	+	(Bla)blaR1_Bacilli	blaR	1-1758/1758	100.00	99.94	argannot	NG_047539:1-1758	(Bla)blaR1_Bacilli	blaR	argannot	ncbi
GCA_002767295.1_ASM276729v1_genomic.fna	PEOV01000087.1	67925	68770	-	(Bla)blaZ	blaZ	1-846/846	100.00	100.00	argannot	AB245469:2235-3080	(Bla)blaZ	blaZ	argannot
GCA_002767295.1_ASM276729v1_genomic.fna	PEOV01000087.1	206903	208909	-	(Bla)mecA	mecA	1-2007/2007	100.00	100.00	argannot	AB221124:91-2097	(Bla)mecA	mecA	argannot	resfinder
GCA_002767295.1_ASM276729v1_genomic.fna	PEOV01000005.1	491	1228	-	(MLS)erm(B)	erm	1-738/738	100.00	99.59	argannot	M11180:714-1451	(MLS)erm(B)	erm	argannot
GCA_002767295.1_ASM276729v1_genomic.fna	PEOV01000090.1	1506	2885	-	(Tet)tetK	tetK/L	1-1380/1380	100.00	100.00	argannot	M16217:305-1684	(Tet)tetK	tetK/L	argannot	card	ncbi	resfinder
GCA_002767295.1_ASM276729v1_genomic.fna	PEOV01000005.1	3996	4493	+	(Tmt)dfrG	dfr	1-498/498	100.00	100.00	argannot	AB205645:1013-1510	(Tmt)dfrG	dfr	argannot	card	ncbi	resfinder
GCA_002767295.1_ASM276729v1_genomic.fna	PEOV01000084.1	1075	1871	+	aph(2'')-Ih	aph2	70-866/894	89.15	82.43	ncbi	NG_047408.1	aminoglycoside O-phosphotransferase APH(2'')-Ih	aph2	ncbi
GCA_002767295.1_ASM276729v1_genomic.fna	PEOV01000087.1	210766	211137	+	mecI	mecI	1-372/372	100.00	99.73	card	BA000018.3:48893-49265	mecI acts as a repressor of transcription of the mecA/mecR1/mecI operon.	mecI	card	ncbi
GCA_002767295.1_ASM276729v1_genomic.fna	PEOV01000087.1	209009	210766	+	mecR1	mecR	1-1758/1758	100.00	100.00	ncbi	NG_051163.1	beta-lactam sensor/signal transducer MecR1	mecR	ncbi
GCA_002767355.1_ASM276735v1_genomic.fna	PEOR01000036.1	21471	22910	+	(AGly)aac6-Aph2	aac6-Aph2	1-1440/1440	100.00	100.00	argannot	M13771:304-1743	(AGly)aac6-Aph2	aac6-Aph2	argannot	card	resfinder
GCA_002767355.1_ASM276735v1_genomic.fna	PEOR01000071.1	2055	2963	+	(AGly)ant6-Ia	ant6	1-909/909	100.00	100.00	argannot	AF330699:22-930	(AGly)ant6-Ia	ant6	argannot	ncbi	resfinder
GCA_002767355.1_ASM276735v1_genomic.fna	PEOR01000071.1	3595	4389	+	(AGly)aph(3'')-III	aph(3'')-III	1-795/795	100.00	100.00	argannot	V01547:535-1329	(AGly)aph(3'')-III	aph(3'')-III	argannot	card	ncbi	resfinder
GCA_002767355.1_ASM276735v1_genomic.fna	PEOR01000044.1	92179	92980	+	(AGly)apH-Stph	apH-Stph	1-800/801	99.75	80.57	argannot	HE579073:1778413-1779213	(AGly)apH-Stph	apH-Stph	argannot
GCA_002767355.1_ASM276735v1_genomic.fna	PEOR01000071.1	2960	3502	+	(AGly)sat4A	sat	1-543/543	100.00	100.00	argannot	X92945:38870-39412	(AGly)sat4A	sat	argannot	ncbi
GCA_002767355.1_ASM276735v1_genomic.fna	PEOR01000029.1	70655	71035	+	(Bla)blaI	blaI	1-381/381	100.00	99.74	argannot	NG_047499:101-481	(Bla)blaI	blaI	argannot	ncbi
GCA_002767355.1_ASM276735v1_genomic.fna	PEOR01000029.1	68908	70665	+	(Bla)blaR1_Bacilli	blaR	1-1758/1758	100.00	99.94	argannot	NG_047539:1-1758	(Bla)blaR1_Bacilli	blaR	argannot	ncbi
GCA_002767355.1_ASM276735v1_genomic.fna	PEOR01000029.1	67925	68770	-	(Bla)blaZ	blaZ	1-846/846	100.00	100.00	argannot	AB245469:2235-3080	(Bla)blaZ	blaZ	argannot
GCA_002767355.1_ASM276735v1_genomic.fna	PEOR01000029.1	206051	208057	-	(Bla)mecA	mecA	1-2007/2007	100.00	100.00	argannot	AB221124:91-2097	(Bla)mecA	mecA	argannot	resfinder
GCA_002767355.1_ASM276735v1_genomic.fna	PEOR01000037.1	491	1228	-	(MLS)erm(B)	erm	1-738/738	100.00	99.59	argannot	M11180:714-1451	(MLS)erm(B)	erm	argannot
GCA_002767355.1_ASM276735v1_genomic.fna	PEOR01000037.1	3996	4493	+	(Tmt)dfrG	dfr	1-498/498	100.00	100.00	argannot	AB205645:1013-1510	(Tmt)dfrG	dfr	argannot	card	ncbi	resfinder
GCA_002767355.1_ASM276735v1_genomic.fna	PEOR01000036.1	22101	22897	+	aph(2'')-Ih	aph2	70-866/894	89.15	82.43	ncbi	NG_047408.1	aminoglycoside O-phosphotransferase APH(2'')-Ih	aph2	ncbi
GCA_002767355.1_ASM276735v1_genomic.fna	PEOR01000057.1	3572	4219	+	Enterococcus_faecalis_chloramphenicol_acetyltransferase	cat	1-648/648	100.00	100.00	card	X92945.2:9582-8934	A chloramphenicol acetyltransferase and resistance determinant described in Enterococcus faecalis	cat	card	ncbi
GCA_002767355.1_ASM276735v1_genomic.fna	PEOR01000029.1	209914	210285	+	mecI	mecI	1-372/372	100.00	99.73	card	BA000018.3:48893-49265	mecI acts as a repressor of transcription of the mecA/mecR1/mecI operon.	mecI	card	ncbi
GCA_002767355.1_ASM276735v1_genomic.fna	PEOR01000029.1	208157	209914	+	mecR1	mecR	1-1758/1758	100.00	100.00	ncbi	NG_051163.1	beta-lactam sensor/signal transducer MecR1	mecR	ncbi
GCA_002767365.1_ASM276736v1_genomic.fna	PEOS01000039.1	86474	87913	+	(AGly)aac6-Aph2	aac6-Aph2	1-1440/1440	100.00	100.00	argannot	M13771:304-1743	(AGly)aac6-Aph2	aac6-Aph2	argannot	card	resfinder
GCA_002767365.1_ASM276736v1_genomic.fna	PEOS01000088.1	1989	2897	+	(AGly)ant6-Ia	ant6	1-909/909	100.00	100.00	argannot	AF330699:22-930	(AGly)ant6-Ia	ant6	argannot	ncbi	resfinder
GCA_002767365.1_ASM276736v1_genomic.fna	PEOS01000088.1	3529	4323	+	(AGly)aph(3'')-III	aph(3'')-III	1-795/795	100.00	99.87	argannot	V01547:535-1329	(AGly)aph(3'')-III	aph(3'')-III	argannot	card	ncbi	resfinder
GCA_002767365.1_ASM276736v1_genomic.fna	PEOS01000039.1	49719	50520	+	(AGly)apH-Stph	apH-Stph	1-800/801	99.75	80.45	argannot	HE579073:1778413-1779213	(AGly)apH-Stph	apH-Stph	argannot
GCA_002767365.1_ASM276736v1_genomic.fna	PEOS01000088.1	2894	3436	+	(AGly)sat4A	sat	1-543/543	100.00	100.00	argannot	X92945:38870-39412	(AGly)sat4A	sat	argannot	ncbi
GCA_002767365.1_ASM276736v1_genomic.fna	PEOS01000086.1	40641	41021	+	(Bla)blaI	blaI	1-381/381	100.00	100.00	argannot	NG_047499:101-481	(Bla)blaI	blaI	argannot	ncbi
GCA_002767365.1_ASM276736v1_genomic.fna	PEOS01000086.1	38894	40651	+	(Bla)blaR1_Bacilli	blaR	1-1758/1758	100.00	99.89	argannot	NG_047539:1-1758	(Bla)blaR1_Bacilli	blaR	argannot	ncbi
GCA_002767365.1_ASM276736v1_genomic.fna	PEOS01000086.1	37942	38787	-	(Bla)blaZ	blaZ	1-846/846	100.00	100.00	argannot	AB245469:2235-3080	(Bla)blaZ	blaZ	argannot
GCA_002767365.1_ASM276736v1_genomic.fna	PEOS01000031.1	1723	3729	-	(Bla)mecA	mecA	1-2007/2007	100.00	99.95	argannot	AB221124:91-2097	(Bla)mecA	mecA	argannot	resfinder
GCA_002767365.1_ASM276736v1_genomic.fna	PEOS01000009.1	13153	13650	+	(Tmt)dfrG	dfr	1-498/498	100.00	100.00	argannot	AB205645:1013-1510	(Tmt)dfrG	dfr	argannot	card	ncbi	resfinder
GCA_002767365.1_ASM276736v1_genomic.fna	PEOS01000039.1	87104	87900	+	aph(2'')-Ih	aph2	70-866/894	89.15	82.43	ncbi	NG_047408.1	aminoglycoside O-phosphotransferase APH(2'')-Ih	aph2	ncbi
GCA_002767365.1_ASM276736v1_genomic.fna	PEOS01000060.1	2487	3134	-	Enterococcus_faecalis_chloramphenicol_acetyltransferase	cat	1-648/648	100.00	100.00	card	X92945.2:9582-8934	A chloramphenicol acetyltransferase and resistance determinant described in Enterococcus faecalis	cat	card	ncbi
GCA_002767365.1_ASM276736v1_genomic.fna	PEOS01000063.1	479	1216	+	erm(B)	erm	1-738/738	100.00	100.00	ncbi	NG_047794.1	23S rRNA (adenine(2058)-N(6))-methyltransferase Erm(B)	erm	ncbi
GCA_002767365.1_ASM276736v1_genomic.fna	PEOS01000018.1	112793	114712	+	tet(M)	tetM/O	1-1920/1920	100.00	100.00	ncbi	NG_048213.1	tetracycline resistance ribosomal protection protein Tet(M)	tetM/O	ncbi	resfinder
GCA_002767375.1_ASM276737v1_genomic.fna	PEOU01000070.1	21911	23350	+	(AGly)aac6-Aph2	aac6-Aph2	1-1440/1440	100.00	100.00	argannot	M13771:304-1743	(AGly)aac6-Aph2	aac6-Aph2	argannot	card	resfinder
GCA_002767375.1_ASM276737v1_genomic.fna	PEOU01000078.1	2055	2963	+	(AGly)ant6-Ia	ant6	1-909/909	100.00	100.00	argannot	AF330699:22-930	(AGly)ant6-Ia	ant6	argannot	ncbi	resfinder
GCA_002767375.1_ASM276737v1_genomic.fna	PEOU01000078.1	3595	4389	+	(AGly)aph(3'')-III	aph(3'')-III	1-795/795	100.00	100.00	argannot	V01547:535-1329	(AGly)aph(3'')-III	aph(3'')-III	argannot	card	ncbi	resfinder
GCA_002767375.1_ASM276737v1_genomic.fna	PEOU01000010.1	15948	16749	-	(AGly)apH-Stph	apH-Stph	1-800/801	99.75	80.57	argannot	HE579073:1778413-1779213	(AGly)apH-Stph	apH-Stph	argannot
GCA_002767375.1_ASM276737v1_genomic.fna	PEOU01000078.1	2960	3502	+	(AGly)sat4A	sat	1-543/543	100.00	100.00	argannot	X92945:38870-39412	(AGly)sat4A	sat	argannot	ncbi
GCA_002767375.1_ASM276737v1_genomic.fna	PEOU01000037.1	167598	167978	-	(Bla)blaI	blaI	1-381/381	100.00	99.74	argannot	NG_047499:101-481	(Bla)blaI	blaI	argannot	ncbi
GCA_002767375.1_ASM276737v1_genomic.fna	PEOU01000037.1	167968	169725	-	(Bla)blaR1_Bacilli	blaR	1-1758/1758	100.00	99.94	argannot	NG_047539:1-1758	(Bla)blaR1_Bacilli	blaR	argannot	ncbi
GCA_002767375.1_ASM276737v1_genomic.fna	PEOU01000037.1	169863	170708	+	(Bla)blaZ	blaZ	1-846/846	100.00	100.00	argannot	AB245469:2235-3080	(Bla)blaZ	blaZ	argannot
GCA_002767375.1_ASM276737v1_genomic.fna	PEOU01000037.1	30576	32582	+	(Bla)mecA	mecA	1-2007/2007	100.00	100.00	argannot	AB221124:91-2097	(Bla)mecA	mecA	argannot	resfinder
GCA_002767375.1_ASM276737v1_genomic.fna	PEOU01000012.1	491	1228	-	(MLS)erm(B)	erm	1-738/738	100.00	99.59	argannot	M11180:714-1451	(MLS)erm(B)	erm	argannot
GCA_002767375.1_ASM276737v1_genomic.fna	PEOU01000012.1	3996	4493	+	(Tmt)dfrG	dfr	1-498/498	100.00	100.00	argannot	AB205645:1013-1510	(Tmt)dfrG	dfr	argannot	card	ncbi	resfinder
GCA_002767375.1_ASM276737v1_genomic.fna	PEOU01000070.1	22541	23337	+	aph(2'')-Ih	aph2	70-866/894	89.15	82.43	ncbi	NG_047408.1	aminoglycoside O-phosphotransferase APH(2'')-Ih	aph2	ncbi
GCA_002767375.1_ASM276737v1_genomic.fna	PEOU01000037.1	28348	28719	-	mecI	mecI	1-372/372	100.00	99.73	card	BA000018.3:48893-49265	mecI acts as a repressor of transcription of the mecA/mecR1/mecI operon.	mecI	card	ncbi
GCA_002767375.1_ASM276737v1_genomic.fna	PEOU01000037.1	28719	30476	-	mecR1	mecR	1-1758/1758	100.00	100.00	ncbi	NG_051163.1	beta-lactam sensor/signal transducer MecR1	mecR	ncbi
GCA_002767445.1_ASM276744v1_genomic.fna	PEOY01000027.1	283908	285339	-	(AGly)aac6-Aph2	aac6-Aph2	1-1440/1440	99.44	99.44	argannot	M13771:304-1743	(AGly)aac6-Aph2	aac6-Aph2	argannot	card	resfinder
GCA_002767445.1_ASM276744v1_genomic.fna	PEOY01000080.1	2055	2963	+	(AGly)ant6-Ia	ant6	1-909/909	100.00	100.00	argannot	AF330699:22-930	(AGly)ant6-Ia	ant6	argannot	ncbi	resfinder
GCA_002767445.1_ASM276744v1_genomic.fna	PEOY01000080.1	3595	4389	+	(AGly)aph(3'')-III	aph(3'')-III	1-795/795	100.00	100.00	argannot	V01547:535-1329	(AGly)aph(3'')-III	aph(3'')-III	argannot	card	ncbi	resfinder
GCA_002767445.1_ASM276744v1_genomic.fna	PEOY01000084.1	52320	53121	+	(AGly)apH-Stph	apH-Stph	1-800/801	99.75	80.57	argannot	HE579073:1778413-1779213	(AGly)apH-Stph	apH-Stph	argannot
GCA_002767445.1_ASM276744v1_genomic.fna	PEOY01000080.1	2960	3502	+	(AGly)sat4A	sat	1-543/543	100.00	100.00	argannot	X92945:38870-39412	(AGly)sat4A	sat	argannot	ncbi
GCA_002767445.1_ASM276744v1_genomic.fna	PEOY01000091.1	70655	71035	+	(Bla)blaI	blaI	1-381/381	100.00	99.74	argannot	NG_047499:101-481	(Bla)blaI	blaI	argannot	ncbi
GCA_002767445.1_ASM276744v1_genomic.fna	PEOY01000091.1	68908	70665	+	(Bla)blaR1_Bacilli	blaR	1-1758/1758	100.00	99.94	argannot	NG_047539:1-1758	(Bla)blaR1_Bacilli	blaR	argannot	ncbi
GCA_002767445.1_ASM276744v1_genomic.fna	PEOY01000091.1	67925	68770	-	(Bla)blaZ	blaZ	1-846/846	100.00	100.00	argannot	AB245469:2235-3080	(Bla)blaZ	blaZ	argannot
GCA_002767445.1_ASM276744v1_genomic.fna	PEOY01000091.1	207091	209097	-	(Bla)mecA	mecA	1-2007/2007	100.00	100.00	argannot	AB221124:91-2097	(Bla)mecA	mecA	argannot	resfinder
GCA_002767445.1_ASM276744v1_genomic.fna	PEOY01000015.1	448	1827	+	(Tet)tetK	tetK/L	1-1380/1380	100.00	100.00	argannot	M16217:305-1684	(Tet)tetK	tetK/L	argannot	card	ncbi	resfinder
GCA_002767445.1_ASM276744v1_genomic.fna	PEOY01000106.1	2211	2708	+	(Tmt)dfrG	dfr	1-498/498	100.00	100.00	argannot	AB205645:1013-1510	(Tmt)dfrG	dfr	argannot	card	ncbi	resfinder
GCA_002767445.1_ASM276744v1_genomic.fna	PEOY01000027.1	283921	284717	-	aph(2'')-Ih	aph2	70-866/894	89.15	82.43	ncbi	NG_047408.1	aminoglycoside O-phosphotransferase APH(2'')-Ih	aph2	ncbi
GCA_002767445.1_ASM276744v1_genomic.fna	PEOY01000091.1	210954	211325	+	mecI	mecI	1-372/372	100.00	99.73	card	BA000018.3:48893-49265	mecI acts as a repressor of transcription of the mecA/mecR1/mecI operon.	mecI	card	ncbi
GCA_002767445.1_ASM276744v1_genomic.fna	PEOY01000091.1	209197	210954	+	mecR1	mecR	1-1758/1758	100.00	100.00	ncbi	NG_051163.1	beta-lactam sensor/signal transducer MecR1	mecR	ncbi
GCA_002767475.1_ASM276747v1_genomic.fna	PEOW01000013.1	283910	285341	-	(AGly)aac6-Aph2	aac6-Aph2	1-1440/1440	99.44	99.44	argannot	M13771:304-1743	(AGly)aac6-Aph2	aac6-Aph2	argannot	card	resfinder
GCA_002767475.1_ASM276747v1_genomic.fna	PEOW01000034.1	2055	2963	+	(AGly)ant6-Ia	ant6	1-909/909	100.00	100.00	argannot	AF330699:22-930	(AGly)ant6-Ia	ant6	argannot	ncbi	resfinder
GCA_002767475.1_ASM276747v1_genomic.fna	PEOW01000034.1	3595	4389	+	(AGly)aph(3'')-III	aph(3'')-III	1-795/795	100.00	100.00	argannot	V01547:535-1329	(AGly)aph(3'')-III	aph(3'')-III	argannot	card	ncbi	resfinder
GCA_002767475.1_ASM276747v1_genomic.fna	PEOW01000030.1	15300	16101	-	(AGly)apH-Stph	apH-Stph	1-800/801	99.75	80.57	argannot	HE579073:1778413-1779213	(AGly)apH-Stph	apH-Stph	argannot
GCA_002767475.1_ASM276747v1_genomic.fna	PEOW01000034.1	2960	3502	+	(AGly)sat4A	sat	1-543/543	100.00	100.00	argannot	X92945:38870-39412	(AGly)sat4A	sat	argannot	ncbi
GCA_002767475.1_ASM276747v1_genomic.fna	PEOW01000059.1	70656	71036	+	(Bla)blaI	blaI	1-381/381	100.00	99.74	argannot	NG_047499:101-481	(Bla)blaI	blaI	argannot	ncbi
GCA_002767475.1_ASM276747v1_genomic.fna	PEOW01000059.1	68909	70666	+	(Bla)blaR1_Bacilli	blaR	1-1758/1758	100.00	99.94	argannot	NG_047539:1-1758	(Bla)blaR1_Bacilli	blaR	argannot	ncbi
GCA_002767475.1_ASM276747v1_genomic.fna	PEOW01000059.1	67926	68771	-	(Bla)blaZ	blaZ	1-846/846	100.00	100.00	argannot	AB245469:2235-3080	(Bla)blaZ	blaZ	argannot
GCA_002767475.1_ASM276747v1_genomic.fna	PEOW01000059.1	206904	208910	-	(Bla)mecA	mecA	1-2007/2007	100.00	100.00	argannot	AB221124:91-2097	(Bla)mecA	mecA	argannot	resfinder
GCA_002767475.1_ASM276747v1_genomic.fna	PEOW01000042.1	491	1228	-	(MLS)erm(B)	erm	1-738/738	100.00	99.59	argannot	M11180:714-1451	(MLS)erm(B)	erm	argannot
GCA_002767475.1_ASM276747v1_genomic.fna	PEOW01000082.1	525	1904	+	(Tet)tetK	tetK/L	1-1380/1380	100.00	100.00	argannot	M16217:305-1684	(Tet)tetK	tetK/L	argannot	card	ncbi	resfinder
GCA_002767475.1_ASM276747v1_genomic.fna	PEOW01000042.1	3996	4493	+	(Tmt)dfrG	dfr	1-498/498	100.00	100.00	argannot	AB205645:1013-1510	(Tmt)dfrG	dfr	argannot	card	ncbi	resfinder
GCA_002767475.1_ASM276747v1_genomic.fna	PEOW01000013.1	283923	284719	-	aph(2'')-Ih	aph2	70-866/894	89.15	82.43	ncbi	NG_047408.1	aminoglycoside O-phosphotransferase APH(2'')-Ih	aph2	ncbi
GCA_002767475.1_ASM276747v1_genomic.fna	PEOW01000082.1	4948	5595	+	Enterococcus_faecalis_chloramphenicol_acetyltransferase	cat	1-648/648	100.00	100.00	card	X92945.2:9582-8934	A chloramphenicol acetyltransferase and resistance determinant described in Enterococcus faecalis	cat	card	ncbi
GCA_002767475.1_ASM276747v1_genomic.fna	PEOW01000059.1	210767	211138	+	mecI	mecI	1-372/372	100.00	99.73	card	BA000018.3:48893-49265	mecI acts as a repressor of transcription of the mecA/mecR1/mecI operon.	mecI	card	ncbi
GCA_002767475.1_ASM276747v1_genomic.fna	PEOW01000059.1	209010	210767	+	mecR1	mecR	1-1758/1758	100.00	100.00	ncbi	NG_051163.1	beta-lactam sensor/signal transducer MecR1	mecR	ncbi
GCA_002767485.1_ASM276748v1_genomic.fna	PEOX01000068.1	21504	22943	+	(AGly)aac6-Aph2	aac6-Aph2	1-1440/1440	100.00	100.00	argannot	M13771:304-1743	(AGly)aac6-Aph2	aac6-Aph2	argannot	card	resfinder
GCA_002767485.1_ASM276748v1_genomic.fna	PEOX01000094.1	2055	2963	+	(AGly)ant6-Ia	ant6	1-909/909	100.00	100.00	argannot	AF330699:22-930	(AGly)ant6-Ia	ant6	argannot	ncbi	resfinder
GCA_002767485.1_ASM276748v1_genomic.fna	PEOX01000094.1	3595	4389	+	(AGly)aph(3'')-III	aph(3'')-III	1-795/795	100.00	100.00	argannot	V01547:535-1329	(AGly)aph(3'')-III	aph(3'')-III	argannot	card	ncbi	resfinder
GCA_002767485.1_ASM276748v1_genomic.fna	PEOX01000053.1	141205	142006	+	(AGly)apH-Stph	apH-Stph	1-800/801	99.75	80.57	argannot	HE579073:1778413-1779213	(AGly)apH-Stph	apH-Stph	argannot
GCA_002767485.1_ASM276748v1_genomic.fna	PEOX01000094.1	2960	3502	+	(AGly)sat4A	sat	1-543/543	100.00	100.00	argannot	X92945:38870-39412	(AGly)sat4A	sat	argannot	ncbi
GCA_002767485.1_ASM276748v1_genomic.fna	PEOX01000025.1	70655	71035	+	(Bla)blaI	blaI	1-381/381	100.00	99.74	argannot	NG_047499:101-481	(Bla)blaI	blaI	argannot	ncbi
GCA_002767485.1_ASM276748v1_genomic.fna	PEOX01000025.1	68908	70665	+	(Bla)blaR1_Bacilli	blaR	1-1758/1758	100.00	99.94	argannot	NG_047539:1-1758	(Bla)blaR1_Bacilli	blaR	argannot	ncbi
GCA_002767485.1_ASM276748v1_genomic.fna	PEOX01000025.1	67925	68770	-	(Bla)blaZ	blaZ	1-846/846	100.00	100.00	argannot	AB245469:2235-3080	(Bla)blaZ	blaZ	argannot
GCA_002767485.1_ASM276748v1_genomic.fna	PEOX01000025.1	206051	208057	-	(Bla)mecA	mecA	1-2007/2007	100.00	100.00	argannot	AB221124:91-2097	(Bla)mecA	mecA	argannot	resfinder
GCA_002767485.1_ASM276748v1_genomic.fna	PEOX01000076.1	3971	5350	-	(Tet)tetK	tetK/L	1-1380/1380	100.00	99.86	argannot	M16217:305-1684	(Tet)tetK	tetK/L	argannot	card	ncbi	resfinder
GCA_002767485.1_ASM276748v1_genomic.fna	PEOX01000089.1	2211	2708	+	(Tmt)dfrG	dfr	1-498/498	100.00	100.00	argannot	AB205645:1013-1510	(Tmt)dfrG	dfr	argannot	card	ncbi	resfinder
GCA_002767485.1_ASM276748v1_genomic.fna	PEOX01000068.1	22134	22930	+	aph(2'')-Ih	aph2	70-866/894	89.15	82.43	ncbi	NG_047408.1	aminoglycoside O-phosphotransferase APH(2'')-Ih	aph2	ncbi
GCA_002767485.1_ASM276748v1_genomic.fna	PEOX01000076.1	279	926	-	Enterococcus_faecalis_chloramphenicol_acetyltransferase	cat	1-648/648	100.00	100.00	card	X92945.2:9582-8934	A chloramphenicol acetyltransferase and resistance determinant described in Enterococcus faecalis	cat	card	ncbi
GCA_002767485.1_ASM276748v1_genomic.fna	PEOX01000025.1	209914	210285	+	mecI	mecI	1-372/372	100.00	99.73	card	BA000018.3:48893-49265	mecI acts as a repressor of transcription of the mecA/mecR1/mecI operon.	mecI	card	ncbi
GCA_002767485.1_ASM276748v1_genomic.fna	PEOX01000025.1	208157	209914	+	mecR1	mecR	1-1758/1758	100.00	100.00	ncbi	NG_051163.1	beta-lactam sensor/signal transducer MecR1	mecR	ncbi
GCA_002767495.1_ASM276749v1_genomic.fna	PEOZ01000051.1	2329	3768	-	(AGly)aac6-Aph2	aac6-Aph2	1-1440/1440	100.00	100.00	argannot	M13771:304-1743	(AGly)aac6-Aph2	aac6-Aph2	argannot	card	resfinder
GCA_002767495.1_ASM276749v1_genomic.fna	PEOZ01000031.1	2055	2963	+	(AGly)ant6-Ia	ant6	1-909/909	100.00	100.00	argannot	AF330699:22-930	(AGly)ant6-Ia	ant6	argannot	ncbi	resfinder
GCA_002767495.1_ASM276749v1_genomic.fna	PEOZ01000031.1	3595	4389	+	(AGly)aph(3'')-III	aph(3'')-III	1-795/795	100.00	100.00	argannot	V01547:535-1329	(AGly)aph(3'')-III	aph(3'')-III	argannot	card	ncbi	resfinder
GCA_002767495.1_ASM276749v1_genomic.fna	PEOZ01000014.1	51235	52036	+	(AGly)apH-Stph	apH-Stph	1-800/801	99.75	80.57	argannot	HE579073:1778413-1779213	(AGly)apH-Stph	apH-Stph	argannot
GCA_002767495.1_ASM276749v1_genomic.fna	PEOZ01000031.1	2960	3502	+	(AGly)sat4A	sat	1-543/543	100.00	100.00	argannot	X92945:38870-39412	(AGly)sat4A	sat	argannot	ncbi
GCA_002767495.1_ASM276749v1_genomic.fna	PEOZ01000067.1	168450	168830	-	(Bla)blaI	blaI	1-381/381	100.00	99.74	argannot	NG_047499:101-481	(Bla)blaI	blaI	argannot	ncbi
GCA_002767495.1_ASM276749v1_genomic.fna	PEOZ01000067.1	168820	170577	-	(Bla)blaR1_Bacilli	blaR	1-1758/1758	100.00	99.94	argannot	NG_047539:1-1758	(Bla)blaR1_Bacilli	blaR	argannot	ncbi
GCA_002767495.1_ASM276749v1_genomic.fna	PEOZ01000067.1	170715	171560	+	(Bla)blaZ	blaZ	1-846/846	100.00	100.00	argannot	AB245469:2235-3080	(Bla)blaZ	blaZ	argannot
GCA_002767495.1_ASM276749v1_genomic.fna	PEOZ01000067.1	30576	32582	+	(Bla)mecA	mecA	1-2007/2007	100.00	100.00	argannot	AB221124:91-2097	(Bla)mecA	mecA	argannot	resfinder
GCA_002767495.1_ASM276749v1_genomic.fna	PEOZ01000024.1	491	1228	-	(MLS)erm(B)	erm	1-738/738	100.00	99.59	argannot	M11180:714-1451	(MLS)erm(B)	erm	argannot
GCA_002767495.1_ASM276749v1_genomic.fna	PEOZ01000042.1	475	1854	+	(Tet)tetK	tetK/L	1-1380/1380	100.00	99.93	argannot	M16217:305-1684	(Tet)tetK	tetK/L	argannot	card	ncbi	resfinder
GCA_002767495.1_ASM276749v1_genomic.fna	PEOZ01000024.1	3996	4493	+	(Tmt)dfrG	dfr	1-498/498	100.00	100.00	argannot	AB205645:1013-1510	(Tmt)dfrG	dfr	argannot	card	ncbi	resfinder
GCA_002767495.1_ASM276749v1_genomic.fna	PEOZ01000051.1	2342	3138	-	aph(2'')-Ih	aph2	70-866/894	89.15	82.43	ncbi	NG_047408.1	aminoglycoside O-phosphotransferase APH(2'')-Ih	aph2	ncbi
GCA_002767495.1_ASM276749v1_genomic.fna	PEOZ01000028.1	279	926	-	Enterococcus_faecalis_chloramphenicol_acetyltransferase	cat	1-648/648	100.00	100.00	card	X92945.2:9582-8934	A chloramphenicol acetyltransferase and resistance determinant described in Enterococcus faecalis	cat	card	ncbi
GCA_002767495.1_ASM276749v1_genomic.fna	PEOZ01000067.1	28348	28719	-	mecI	mecI	1-372/372	100.00	99.73	card	BA000018.3:48893-49265	mecI acts as a repressor of transcription of the mecA/mecR1/mecI operon.	mecI	card	ncbi
GCA_002767495.1_ASM276749v1_genomic.fna	PEOZ01000067.1	28719	30476	-	mecR1	mecR	1-1758/1758	100.00	100.00	ncbi	NG_051163.1	beta-lactam sensor/signal transducer MecR1	mecR	ncbi
GCA_002767575.1_ASM276757v1_genomic.fna	PEPA01000080.1	283674	285113	-	(AGly)aac6-Aph2	aac6-Aph2	1-1440/1440	100.00	100.00	argannot	M13771:304-1743	(AGly)aac6-Aph2	aac6-Aph2	argannot	card	resfinder
GCA_002767575.1_ASM276757v1_genomic.fna	PEPA01000049.1	2055	2963	+	(AGly)ant6-Ia	ant6	1-909/909	100.00	100.00	argannot	AF330699:22-930	(AGly)ant6-Ia	ant6	argannot	ncbi	resfinder
GCA_002767575.1_ASM276757v1_genomic.fna	PEPA01000049.1	3595	4389	+	(AGly)aph(3'')-III	aph(3'')-III	1-795/795	100.00	100.00	argannot	V01547:535-1329	(AGly)aph(3'')-III	aph(3'')-III	argannot	card	ncbi	resfinder
GCA_002767575.1_ASM276757v1_genomic.fna	PEPA01000037.1	50961	51762	+	(AGly)apH-Stph	apH-Stph	1-800/801	99.75	80.57	argannot	HE579073:1778413-1779213	(AGly)apH-Stph	apH-Stph	argannot
GCA_002767575.1_ASM276757v1_genomic.fna	PEPA01000049.1	2960	3502	+	(AGly)sat4A	sat	1-543/543	100.00	100.00	argannot	X92945:38870-39412	(AGly)sat4A	sat	argannot	ncbi
GCA_002767575.1_ASM276757v1_genomic.fna	PEPA01000011.1	3751	4131	+	(Bla)blaI	blaI	1-381/381	100.00	99.74	argannot	NG_047499:101-481	(Bla)blaI	blaI	argannot	ncbi
GCA_002767575.1_ASM276757v1_genomic.fna	PEPA01000011.1	2004	3761	+	(Bla)blaR1_Bacilli	blaR	1-1758/1758	100.00	99.89	argannot	NG_047539:1-1758	(Bla)blaR1_Bacilli	blaR	argannot	ncbi
GCA_002767575.1_ASM276757v1_genomic.fna	PEPA01000011.1	1021	1866	-	(Bla)blaZ	blaZ	1-846/846	100.00	100.00	argannot	AB245469:2235-3080	(Bla)blaZ	blaZ	argannot
GCA_002767575.1_ASM276757v1_genomic.fna	PEPA01000036.1	2535	4541	-	(Bla)mecA	mecA	1-2007/2007	100.00	100.00	argannot	AB221124:91-2097	(Bla)mecA	mecA	argannot	resfinder
GCA_002767575.1_ASM276757v1_genomic.fna	PEPA01000058.1	491	1228	-	(MLS)erm(B)	erm	1-738/738	100.00	99.59	argannot	M11180:714-1451	(MLS)erm(B)	erm	argannot
GCA_002767575.1_ASM276757v1_genomic.fna	PEPA01000029.1	1	1117	-	(Tet)tetK	tetK/L	1-1117/1380	80.94	100.00	argannot	M16217:305-1684	(Tet)tetK	tetK/L	argannot	card	ncbi	resfinder
GCA_002767575.1_ASM276757v1_genomic.fna	PEPA01000058.1	3996	4493	+	(Tmt)dfrG	dfr	1-498/498	100.00	100.00	argannot	AB205645:1013-1510	(Tmt)dfrG	dfr	argannot	card	ncbi	resfinder
GCA_002767575.1_ASM276757v1_genomic.fna	PEPA01000080.1	283687	284483	-	aph(2'')-Ih	aph2	70-866/894	89.15	82.43	ncbi	NG_047408.1	aminoglycoside O-phosphotransferase APH(2'')-Ih	aph2	ncbi
GCA_002767575.1_ASM276757v1_genomic.fna	PEPA01000036.1	6398	6769	+	mecI	mecI	1-372/372	100.00	99.73	card	BA000018.3:48893-49265	mecI acts as a repressor of transcription of the mecA/mecR1/mecI operon.	mecI	card	ncbi
GCA_002767575.1_ASM276757v1_genomic.fna	PEPA01000036.1	4641	6398	+	mecR1	mecR	1-1758/1758	100.00	100.00	ncbi	NG_051163.1	beta-lactam sensor/signal transducer MecR1	mecR	ncbi
GCA_002767605.1_ASM276760v1_genomic.fna	PEPC01000005.1	86953	88392	+	(AGly)aac6-Aph2	aac6-Aph2	1-1440/1440	100.00	100.00	argannot	M13771:304-1743	(AGly)aac6-Aph2	aac6-Aph2	argannot	card	resfinder
GCA_002767605.1_ASM276760v1_genomic.fna	PEPC01000098.1	1989	2897	+	(AGly)ant6-Ia	ant6	1-909/909	100.00	100.00	argannot	AF330699:22-930	(AGly)ant6-Ia	ant6	argannot	ncbi	resfinder
GCA_002767605.1_ASM276760v1_genomic.fna	PEPC01000098.1	3529	4323	+	(AGly)aph(3'')-III	aph(3'')-III	1-795/795	100.00	99.87	argannot	V01547:535-1329	(AGly)aph(3'')-III	aph(3'')-III	argannot	card	ncbi	resfinder
GCA_002767605.1_ASM276760v1_genomic.fna	PEPC01000005.1	50197	50998	+	(AGly)apH-Stph	apH-Stph	1-800/801	99.75	80.45	argannot	HE579073:1778413-1779213	(AGly)apH-Stph	apH-Stph	argannot
GCA_002767605.1_ASM276760v1_genomic.fna	PEPC01000098.1	2894	3436	+	(AGly)sat4A	sat	1-543/543	100.00	100.00	argannot	X92945:38870-39412	(AGly)sat4A	sat	argannot	ncbi
GCA_002767605.1_ASM276760v1_genomic.fna	PEPC01000034.1	40641	41021	+	(Bla)blaI	blaI	1-381/381	100.00	100.00	argannot	NG_047499:101-481	(Bla)blaI	blaI	argannot	ncbi
GCA_002767605.1_ASM276760v1_genomic.fna	PEPC01000034.1	38894	40651	+	(Bla)blaR1_Bacilli	blaR	1-1758/1758	100.00	99.89	argannot	NG_047539:1-1758	(Bla)blaR1_Bacilli	blaR	argannot	ncbi
GCA_002767605.1_ASM276760v1_genomic.fna	PEPC01000034.1	37942	38787	-	(Bla)blaZ	blaZ	1-846/846	100.00	100.00	argannot	AB245469:2235-3080	(Bla)blaZ	blaZ	argannot
GCA_002767605.1_ASM276760v1_genomic.fna	PEPC01000020.1	172	2178	+	(Bla)mecA	mecA	1-2007/2007	100.00	99.95	argannot	AB221124:91-2097	(Bla)mecA	mecA	argannot	resfinder
GCA_002767605.1_ASM276760v1_genomic.fna	PEPC01000069.1	13153	13650	+	(Tmt)dfrG	dfr	1-498/498	100.00	100.00	argannot	AB205645:1013-1510	(Tmt)dfrG	dfr	argannot	card	ncbi	resfinder
GCA_002767605.1_ASM276760v1_genomic.fna	PEPC01000005.1	87583	88379	+	aph(2'')-Ih	aph2	70-866/894	89.15	82.43	ncbi	NG_047408.1	aminoglycoside O-phosphotransferase APH(2'')-Ih	aph2	ncbi
GCA_002767605.1_ASM276760v1_genomic.fna	PEPC01000073.1	468	1205	+	erm(B)	erm	1-738/738	100.00	100.00	ncbi	NG_047794.1	23S rRNA (adenine(2058)-N(6))-methyltransferase Erm(B)	erm	ncbi
GCA_002767605.1_ASM276760v1_genomic.fna	PEPC01000045.1	112793	114712	+	tet(M)	tetM/O	1-1920/1920	100.00	100.00	ncbi	NG_048213.1	tetracycline resistance ribosomal protection protein Tet(M)	tetM/O	ncbi	resfinder
GCA_002767615.1_ASM276761v1_genomic.fna	PEPD01000057.1	5083	5991	-	(AGly)ant6-Ia	ant6	1-909/909	100.00	100.00	argannot	AF330699:22-930	(AGly)ant6-Ia	ant6	argannot	ncbi	resfinder
GCA_002767615.1_ASM276761v1_genomic.fna	PEPD01000057.1	3657	4451	-	(AGly)aph(3'')-III	aph(3'')-III	1-795/795	100.00	100.00	argannot	V01547:535-1329	(AGly)aph(3'')-III	aph(3'')-III	argannot	card	ncbi	resfinder
GCA_002767615.1_ASM276761v1_genomic.fna	PEPD01000043.1	72025	72826	+	(AGly)apH-Stph	apH-Stph	1-800/801	99.75	80.57	argannot	HE579073:1778413-1779213	(AGly)apH-Stph	apH-Stph	argannot
GCA_002767615.1_ASM276761v1_genomic.fna	PEPD01000057.1	4544	5086	-	(AGly)sat4A	sat	1-543/543	100.00	100.00	argannot	X92945:38870-39412	(AGly)sat4A	sat	argannot	ncbi
GCA_002767615.1_ASM276761v1_genomic.fna	PEPD01000046.1	3014	3394	+	(Bla)blaI	blaI	1-381/381	100.00	100.00	argannot	NG_047499:101-481	(Bla)blaI	blaI	argannot	ncbi
GCA_002767615.1_ASM276761v1_genomic.fna	PEPD01000046.1	1267	3024	+	(Bla)blaR1_Bacilli	blaR	1-1758/1758	100.00	99.94	argannot	NG_047539:1-1758	(Bla)blaR1_Bacilli	blaR	argannot	ncbi
GCA_002767615.1_ASM276761v1_genomic.fna	PEPD01000046.1	315	1160	-	(Bla)blaZ	blaZ	1-846/846	100.00	100.00	argannot	AB245469:2235-3080	(Bla)blaZ	blaZ	argannot
GCA_002767615.1_ASM276761v1_genomic.fna	PEPD01000009.1	46550	47047	+	(Tmt)dfrG	dfr	1-498/498	100.00	100.00	argannot	AB205645:1013-1510	(Tmt)dfrG	dfr	argannot	card	ncbi	resfinder
GCA_002767615.1_ASM276761v1_genomic.fna	PEPD01000080.1	70607	71344	+	erm(B)	erm	1-738/738	100.00	99.86	ncbi	NG_047802.1	23S rRNA (adenine(2058)-N(6))-methyltransferase Erm(B)	erm	ncbi
GCA_002767615.1_ASM276761v1_genomic.fna	PEPD01000050.1	54174	56180	-	mecA	mecA	1-2007/2007	100.00	100.00	ncbi	NG_047937.1	PBP2a family beta-lactam-resistant peptidoglycan transpeptidase MecA	mecA	ncbi	resfinder
GCA_002767615.1_ASM276761v1_genomic.fna	PEPD01000055.1	26802	28721	+	tet(M)	tetM/O	1-1920/1920	100.00	100.00	ncbi	NG_048213.1	tetracycline resistance ribosomal protection protein Tet(M)	tetM/O	ncbi	resfinder
GCA_002767625.1_ASM276762v1_genomic.fna	PEPB01000066.1	101729	102530	+	(AGly)apH-Stph	apH-Stph	1-800/801	99.75	80.57	argannot	HE579073:1778413-1779213	(AGly)apH-Stph	apH-Stph	argannot
GCA_002767625.1_ASM276762v1_genomic.fna	PEPB01000058.1	1438	1818	+	(Bla)blaI	blaI	1-381/381	100.00	100.00	argannot	NG_047499:101-481	(Bla)blaI	blaI	argannot	ncbi
GCA_002767625.1_ASM276762v1_genomic.fna	PEPB01000058.1	1	1448	+	(Bla)blaR1_Bacilli	blaR	311-1758/1758	82.37	100.00	argannot	NG_047539:1-1758	(Bla)blaR1_Bacilli	blaR	argannot	ncbi
GCA_002767625.1_ASM276762v1_genomic.fna	PEPB01000037.1	46550	47047	+	(Tmt)dfrG	dfr	1-498/498	100.00	100.00	argannot	AB205645:1013-1510	(Tmt)dfrG	dfr	argannot	card	ncbi	resfinder
GCA_002767625.1_ASM276762v1_genomic.fna	PEPB01000058.1	128872	130878	-	mecA	mecA	1-2007/2007	100.00	100.00	ncbi	NG_047937.1	PBP2a family beta-lactam-resistant peptidoglycan transpeptidase MecA	mecA	ncbi	resfinder
GCA_002767625.1_ASM276762v1_genomic.fna	PEPB01000033.1	26802	28721	+	tet(M)	tetM/O	1-1920/1920	100.00	100.00	ncbi	NG_048213.1	tetracycline resistance ribosomal protection protein Tet(M)	tetM/O	ncbi	resfinder
GCA_002767695.1_ASM276769v1_genomic.fna	PEPE01000005.1	135	1574	-	(AGly)aac6-Aph2	aac6-Aph2	1-1440/1440	100.00	100.00	argannot	M13771:304-1743	(AGly)aac6-Aph2	aac6-Aph2	argannot	card	resfinder
GCA_002767695.1_ASM276769v1_genomic.fna	PEPE01000059.1	1989	2897	+	(AGly)ant6-Ia	ant6	1-909/909	100.00	100.00	argannot	AF330699:22-930	(AGly)ant6-Ia	ant6	argannot	ncbi	resfinder
GCA_002767695.1_ASM276769v1_genomic.fna	PEPE01000059.1	3529	4323	+	(AGly)aph(3'')-III	aph(3'')-III	1-795/795	100.00	99.87	argannot	V01547:535-1329	(AGly)aph(3'')-III	aph(3'')-III	argannot	card	ncbi	resfinder
GCA_002767695.1_ASM276769v1_genomic.fna	PEPE01000044.1	50198	50999	+	(AGly)apH-Stph	apH-Stph	1-800/801	99.75	80.45	argannot	HE579073:1778413-1779213	(AGly)apH-Stph	apH-Stph	argannot
GCA_002767695.1_ASM276769v1_genomic.fna	PEPE01000059.1	2894	3436	+	(AGly)sat4A	sat	1-543/543	100.00	100.00	argannot	X92945:38870-39412	(AGly)sat4A	sat	argannot	ncbi
GCA_002767695.1_ASM276769v1_genomic.fna	PEPE01000062.1	250553	250933	-	(Bla)blaI	blaI	1-381/381	100.00	100.00	argannot	NG_047499:101-481	(Bla)blaI	blaI	argannot	ncbi
GCA_002767695.1_ASM276769v1_genomic.fna	PEPE01000062.1	250923	252680	-	(Bla)blaR1_Bacilli	blaR	1-1758/1758	100.00	99.89	argannot	NG_047539:1-1758	(Bla)blaR1_Bacilli	blaR	argannot	ncbi
GCA_002767695.1_ASM276769v1_genomic.fna	PEPE01000062.1	252787	253632	+	(Bla)blaZ	blaZ	1-846/846	100.00	100.00	argannot	AB245469:2235-3080	(Bla)blaZ	blaZ	argannot
GCA_002767695.1_ASM276769v1_genomic.fna	PEPE01000086.1	172	2178	+	(Bla)mecA	mecA	1-2007/2007	100.00	99.95	argannot	AB221124:91-2097	(Bla)mecA	mecA	argannot	resfinder
GCA_002767695.1_ASM276769v1_genomic.fna	PEPE01000018.1	13153	13650	+	(Tmt)dfrG	dfr	1-498/498	100.00	100.00	argannot	AB205645:1013-1510	(Tmt)dfrG	dfr	argannot	card	ncbi	resfinder
GCA_002767695.1_ASM276769v1_genomic.fna	PEPE01000005.1	148	944	-	aph(2'')-Ih	aph2	70-866/894	89.15	82.43	ncbi	NG_047408.1	aminoglycoside O-phosphotransferase APH(2'')-Ih	aph2	ncbi
GCA_002767695.1_ASM276769v1_genomic.fna	PEPE01000090.1	2487	3134	-	Enterococcus_faecalis_chloramphenicol_acetyltransferase	cat	1-648/648	100.00	100.00	card	X92945.2:9582-8934	A chloramphenicol acetyltransferase and resistance determinant described in Enterococcus faecalis	cat	card	ncbi
GCA_002767695.1_ASM276769v1_genomic.fna	PEPE01000039.1	387	1124	+	erm(B)	erm	1-738/738	100.00	100.00	ncbi	NG_047794.1	23S rRNA (adenine(2058)-N(6))-methyltransferase Erm(B)	erm	ncbi
GCA_002767695.1_ASM276769v1_genomic.fna	PEPE01000051.1	112793	114712	+	tet(M)	tetM/O	1-1920/1920	100.00	100.00	ncbi	NG_048213.1	tetracycline resistance ribosomal protection protein Tet(M)	tetM/O	ncbi	resfinder
GCA_002767705.1_ASM276770v1_genomic.fna	PEPF01000073.1	21504	22943	+	(AGly)aac6-Aph2	aac6-Aph2	1-1440/1440	100.00	100.00	argannot	M13771:304-1743	(AGly)aac6-Aph2	aac6-Aph2	argannot	card	resfinder
GCA_002767705.1_ASM276770v1_genomic.fna	PEPF01000016.1	15300	16101	-	(AGly)apH-Stph	apH-Stph	1-800/801	99.75	80.57	argannot	HE579073:1778413-1779213	(AGly)apH-Stph	apH-Stph	argannot
GCA_002767705.1_ASM276770v1_genomic.fna	PEPF01000006.1	70655	71035	+	(Bla)blaI	blaI	1-381/381	100.00	99.74	argannot	NG_047499:101-481	(Bla)blaI	blaI	argannot	ncbi
GCA_002767705.1_ASM276770v1_genomic.fna	PEPF01000006.1	68908	70665	+	(Bla)blaR1_Bacilli	blaR	1-1758/1758	100.00	99.94	argannot	NG_047539:1-1758	(Bla)blaR1_Bacilli	blaR	argannot	ncbi
GCA_002767705.1_ASM276770v1_genomic.fna	PEPF01000006.1	67925	68770	-	(Bla)blaZ	blaZ	1-846/846	100.00	100.00	argannot	AB245469:2235-3080	(Bla)blaZ	blaZ	argannot
GCA_002767705.1_ASM276770v1_genomic.fna	PEPF01000006.1	206051	208057	-	(Bla)mecA	mecA	1-2007/2007	100.00	100.00	argannot	AB221124:91-2097	(Bla)mecA	mecA	argannot	resfinder
GCA_002767705.1_ASM276770v1_genomic.fna	PEPF01000073.1	22134	22930	+	aph(2'')-Ih	aph2	70-866/894	89.15	82.43	ncbi	NG_047408.1	aminoglycoside O-phosphotransferase APH(2'')-Ih	aph2	ncbi
GCA_002767705.1_ASM276770v1_genomic.fna	PEPF01000006.1	209914	210285	+	mecI	mecI	1-372/372	100.00	99.73	card	BA000018.3:48893-49265	mecI acts as a repressor of transcription of the mecA/mecR1/mecI operon.	mecI	card	ncbi
GCA_002767705.1_ASM276770v1_genomic.fna	PEPF01000006.1	208157	209914	+	mecR1	mecR	1-1758/1758	100.00	100.00	ncbi	NG_051163.1	beta-lactam sensor/signal transducer MecR1	mecR	ncbi
GCA_002767765.1_ASM276776v1_genomic.fna	PEPJ01000047.1	1989	2897	+	(AGly)ant6-Ia	ant6	1-909/909	100.00	100.00	argannot	AF330699:22-930	(AGly)ant6-Ia	ant6	argannot	ncbi	resfinder
GCA_002767765.1_ASM276776v1_genomic.fna	PEPJ01000047.1	3529	4323	+	(AGly)aph(3'')-III	aph(3'')-III	1-795/795	100.00	100.00	argannot	V01547:535-1329	(AGly)aph(3'')-III	aph(3'')-III	argannot	card	ncbi	resfinder
GCA_002767765.1_ASM276776v1_genomic.fna	PEPJ01000051.1	34047	34848	-	(AGly)apH-Stph	apH-Stph	1-800/801	99.75	80.57	argannot	HE579073:1778413-1779213	(AGly)apH-Stph	apH-Stph	argannot
GCA_002767765.1_ASM276776v1_genomic.fna	PEPJ01000047.1	2894	3436	+	(AGly)sat4A	sat	1-543/543	100.00	100.00	argannot	X92945:38870-39412	(AGly)sat4A	sat	argannot	ncbi
GCA_002767765.1_ASM276776v1_genomic.fna	PEPJ01000040.1	3014	3394	+	(Bla)blaI	blaI	1-381/381	100.00	100.00	argannot	NG_047499:101-481	(Bla)blaI	blaI	argannot	ncbi
GCA_002767765.1_ASM276776v1_genomic.fna	PEPJ01000040.1	1267	3024	+	(Bla)blaR1_Bacilli	blaR	1-1758/1758	100.00	99.94	argannot	NG_047539:1-1758	(Bla)blaR1_Bacilli	blaR	argannot	ncbi
GCA_002767765.1_ASM276776v1_genomic.fna	PEPJ01000040.1	315	1160	-	(Bla)blaZ	blaZ	1-846/846	100.00	100.00	argannot	AB245469:2235-3080	(Bla)blaZ	blaZ	argannot
GCA_002767765.1_ASM276776v1_genomic.fna	PEPJ01000054.1	2487	3134	-	Enterococcus_faecalis_chloramphenicol_acetyltransferase	cat	1-648/648	100.00	100.00	card	X92945.2:9582-8934	A chloramphenicol acetyltransferase and resistance determinant described in Enterococcus faecalis	cat	card	ncbi
GCA_002767765.1_ASM276776v1_genomic.fna	PEPJ01000003.1	387	1124	+	erm(B)	erm	1-738/738	100.00	100.00	ncbi	NG_047794.1	23S rRNA (adenine(2058)-N(6))-methyltransferase Erm(B)	erm	ncbi
GCA_002767765.1_ASM276776v1_genomic.fna	PEPJ01000068.1	28346	30352	+	mecA	mecA	1-2007/2007	100.00	100.00	ncbi	NG_047937.1	PBP2a family beta-lactam-resistant peptidoglycan transpeptidase MecA	mecA	ncbi	resfinder
GCA_002767765.1_ASM276776v1_genomic.fna	PEPJ01000065.1	48890	50809	+	tet(M)	tetM/O	1-1920/1920	100.00	100.00	ncbi	NG_048213.1	tetracycline resistance ribosomal protection protein Tet(M)	tetM/O	ncbi	resfinder
GCA_002767795.1_ASM276779v1_genomic.fna	PEPG01000058.1	1989	2897	+	(AGly)ant6-Ia	ant6	1-909/909	100.00	100.00	argannot	AF330699:22-930	(AGly)ant6-Ia	ant6	argannot	ncbi	resfinder
GCA_002767795.1_ASM276779v1_genomic.fna	PEPG01000058.1	3529	4323	+	(AGly)aph(3'')-III	aph(3'')-III	1-795/795	100.00	100.00	argannot	V01547:535-1329	(AGly)aph(3'')-III	aph(3'')-III	argannot	card	ncbi	resfinder
GCA_002767795.1_ASM276779v1_genomic.fna	PEPG01000001.1	72025	72826	+	(AGly)apH-Stph	apH-Stph	1-800/801	99.75	80.57	argannot	HE579073:1778413-1779213	(AGly)apH-Stph	apH-Stph	argannot
GCA_002767795.1_ASM276779v1_genomic.fna	PEPG01000058.1	2894	3436	+	(AGly)sat4A	sat	1-543/543	100.00	100.00	argannot	X92945:38870-39412	(AGly)sat4A	sat	argannot	ncbi
GCA_002767795.1_ASM276779v1_genomic.fna	PEPG01000010.1	3756	4136	+	(Bla)blaI	blaI	1-381/381	100.00	100.00	argannot	NG_047499:101-481	(Bla)blaI	blaI	argannot	ncbi
GCA_002767795.1_ASM276779v1_genomic.fna	PEPG01000010.1	2009	3766	+	(Bla)blaR1_Bacilli	blaR	1-1758/1758	100.00	99.94	argannot	NG_047539:1-1758	(Bla)blaR1_Bacilli	blaR	argannot	ncbi
GCA_002767795.1_ASM276779v1_genomic.fna	PEPG01000010.1	1057	1902	-	(Bla)blaZ	blaZ	1-846/846	100.00	100.00	argannot	AB245469:2235-3080	(Bla)blaZ	blaZ	argannot
GCA_002767795.1_ASM276779v1_genomic.fna	PEPG01000036.1	16843	17340	-	(Tmt)dfrG	dfr	1-498/498	100.00	100.00	argannot	AB205645:1013-1510	(Tmt)dfrG	dfr	argannot	card	ncbi	resfinder
GCA_002767795.1_ASM276779v1_genomic.fna	PEPG01000027.1	3873	4520	+	Enterococcus_faecalis_chloramphenicol_acetyltransferase	cat	1-648/648	100.00	100.00	card	X92945.2:9582-8934	A chloramphenicol acetyltransferase and resistance determinant described in Enterococcus faecalis	cat	card	ncbi
GCA_002767795.1_ASM276779v1_genomic.fna	PEPG01000011.1	387	1124	+	erm(B)	erm	1-738/738	100.00	100.00	ncbi	NG_047794.1	23S rRNA (adenine(2058)-N(6))-methyltransferase Erm(B)	erm	ncbi
GCA_002767795.1_ASM276779v1_genomic.fna	PEPG01000073.1	54230	56236	-	mecA	mecA	1-2007/2007	100.00	100.00	ncbi	NG_047937.1	PBP2a family beta-lactam-resistant peptidoglycan transpeptidase MecA	mecA	ncbi	resfinder
GCA_002767795.1_ASM276779v1_genomic.fna	PEPG01000038.1	76750	78669	-	tet(M)	tetM/O	1-1920/1920	100.00	100.00	ncbi	NG_048213.1	tetracycline resistance ribosomal protection protein Tet(M)	tetM/O	ncbi	resfinder
GCA_002767805.1_ASM276780v1_genomic.fna	PEPH01000080.1	2055	2963	+	(AGly)ant6-Ia	ant6	1-909/909	100.00	100.00	argannot	AF330699:22-930	(AGly)ant6-Ia	ant6	argannot	ncbi	resfinder
GCA_002767805.1_ASM276780v1_genomic.fna	PEPH01000080.1	3595	4389	+	(AGly)aph(3'')-III	aph(3'')-III	1-795/795	100.00	100.00	argannot	V01547:535-1329	(AGly)aph(3'')-III	aph(3'')-III	argannot	card	ncbi	resfinder
GCA_002767805.1_ASM276780v1_genomic.fna	PEPH01000022.1	49747	50548	+	(AGly)apH-Stph	apH-Stph	1-800/801	99.75	80.57	argannot	HE579073:1778413-1779213	(AGly)apH-Stph	apH-Stph	argannot
GCA_002767805.1_ASM276780v1_genomic.fna	PEPH01000080.1	2960	3502	+	(AGly)sat4A	sat	1-543/543	100.00	100.00	argannot	X92945:38870-39412	(AGly)sat4A	sat	argannot	ncbi
GCA_002767805.1_ASM276780v1_genomic.fna	PEPH01000055.1	1	377	-	(Bla)blaI	blaI	1-377/381	98.95	100.00	argannot	NG_047499:101-481	(Bla)blaI	blaI	argannot	ncbi
GCA_002767805.1_ASM276780v1_genomic.fna	PEPH01000014.1	46548	47045	+	(Tmt)dfrG	dfr	1-498/498	100.00	100.00	argannot	AB205645:1013-1510	(Tmt)dfrG	dfr	argannot	card	ncbi	resfinder
GCA_002767805.1_ASM276780v1_genomic.fna	PEPH01000045.1	17896	18633	+	erm(B)	erm	1-738/738	100.00	99.86	ncbi	NG_047802.1	23S rRNA (adenine(2058)-N(6))-methyltransferase Erm(B)	erm	ncbi
GCA_002767805.1_ASM276780v1_genomic.fna	PEPH01000026.1	127118	129124	-	mecA	mecA	1-2007/2007	100.00	100.00	ncbi	NG_047937.1	PBP2a family beta-lactam-resistant peptidoglycan transpeptidase MecA	mecA	ncbi	resfinder
GCA_002767805.1_ASM276780v1_genomic.fna	PEPH01000088.1	44469	46388	+	tet(M)	tetM/O	1-1920/1920	100.00	100.00	ncbi	NG_048213.1	tetracycline resistance ribosomal protection protein Tet(M)	tetM/O	ncbi	resfinder
GCA_002767815.1_ASM276781v1_genomic.fna	PEPI01000040.1	5083	5991	-	(AGly)ant6-Ia	ant6	1-909/909	100.00	100.00	argannot	AF330699:22-930	(AGly)ant6-Ia	ant6	argannot	ncbi	resfinder
GCA_002767815.1_ASM276781v1_genomic.fna	PEPI01000040.1	3657	4451	-	(AGly)aph(3'')-III	aph(3'')-III	1-795/795	100.00	100.00	argannot	V01547:535-1329	(AGly)aph(3'')-III	aph(3'')-III	argannot	card	ncbi	resfinder
GCA_002767815.1_ASM276781v1_genomic.fna	PEPI01000077.1	72025	72826	+	(AGly)apH-Stph	apH-Stph	1-800/801	99.75	80.57	argannot	HE579073:1778413-1779213	(AGly)apH-Stph	apH-Stph	argannot
GCA_002767815.1_ASM276781v1_genomic.fna	PEPI01000040.1	4544	5086	-	(AGly)sat4A	sat	1-543/543	100.00	100.00	argannot	X92945:38870-39412	(AGly)sat4A	sat	argannot	ncbi
GCA_002767815.1_ASM276781v1_genomic.fna	PEPI01000069.1	940	1320	+	(Bla)blaI	blaI	1-381/381	100.00	100.00	argannot	NG_047499:101-481	(Bla)blaI	blaI	argannot	ncbi
GCA_002767815.1_ASM276781v1_genomic.fna	PEPI01000032.1	46550	47047	+	(Tmt)dfrG	dfr	1-498/498	100.00	100.00	argannot	AB205645:1013-1510	(Tmt)dfrG	dfr	argannot	card	ncbi	resfinder
GCA_002767815.1_ASM276781v1_genomic.fna	PEPI01000047.1	70293	71030	+	erm(B)	erm	1-738/738	100.00	99.86	ncbi	NG_047802.1	23S rRNA (adenine(2058)-N(6))-methyltransferase Erm(B)	erm	ncbi
GCA_002767815.1_ASM276781v1_genomic.fna	PEPI01000069.1	128365	130371	-	mecA	mecA	1-2007/2007	100.00	100.00	ncbi	NG_047937.1	PBP2a family beta-lactam-resistant peptidoglycan transpeptidase MecA	mecA	ncbi	resfinder
GCA_002767815.1_ASM276781v1_genomic.fna	PEPI01000029.1	26802	28721	+	tet(M)	tetM/O	1-1920/1920	100.00	100.00	ncbi	NG_048213.1	tetracycline resistance ribosomal protection protein Tet(M)	tetM/O	ncbi	resfinder
GCA_002767885.1_ASM276788v1_genomic.fna	PEPK01000032.1	2055	2963	+	(AGly)ant6-Ia	ant6	1-909/909	100.00	100.00	argannot	AF330699:22-930	(AGly)ant6-Ia	ant6	argannot	ncbi	resfinder
GCA_002767885.1_ASM276788v1_genomic.fna	PEPK01000032.1	3595	4389	+	(AGly)aph(3'')-III	aph(3'')-III	1-795/795	100.00	100.00	argannot	V01547:535-1329	(AGly)aph(3'')-III	aph(3'')-III	argannot	card	ncbi	resfinder
GCA_002767885.1_ASM276788v1_genomic.fna	PEPK01000040.1	100207	101008	+	(AGly)apH-Stph	apH-Stph	1-800/801	99.75	80.57	argannot	HE579073:1778413-1779213	(AGly)apH-Stph	apH-Stph	argannot
GCA_002767885.1_ASM276788v1_genomic.fna	PEPK01000032.1	2960	3502	+	(AGly)sat4A	sat	1-543/543	100.00	100.00	argannot	X92945:38870-39412	(AGly)sat4A	sat	argannot	ncbi
GCA_002767885.1_ASM276788v1_genomic.fna	PEPK01000009.1	70655	71035	+	(Bla)blaI	blaI	1-381/381	100.00	99.74	argannot	NG_047499:101-481	(Bla)blaI	blaI	argannot	ncbi
GCA_002767885.1_ASM276788v1_genomic.fna	PEPK01000009.1	68908	70665	+	(Bla)blaR1_Bacilli	blaR	1-1758/1758	100.00	99.94	argannot	NG_047539:1-1758	(Bla)blaR1_Bacilli	blaR	argannot	ncbi
GCA_002767885.1_ASM276788v1_genomic.fna	PEPK01000009.1	67925	68770	-	(Bla)blaZ	blaZ	1-846/846	100.00	100.00	argannot	AB245469:2235-3080	(Bla)blaZ	blaZ	argannot
GCA_002767885.1_ASM276788v1_genomic.fna	PEPK01000009.1	206903	208909	-	(Bla)mecA	mecA	1-2007/2007	100.00	100.00	argannot	AB221124:91-2097	(Bla)mecA	mecA	argannot	resfinder
GCA_002767885.1_ASM276788v1_genomic.fna	PEPK01000022.1	491	1228	-	(MLS)erm(B)	erm	1-738/738	100.00	99.59	argannot	M11180:714-1451	(MLS)erm(B)	erm	argannot
GCA_002767885.1_ASM276788v1_genomic.fna	PEPK01000022.1	3996	4493	+	(Tmt)dfrG	dfr	1-498/498	100.00	100.00	argannot	AB205645:1013-1510	(Tmt)dfrG	dfr	argannot	card	ncbi	resfinder
GCA_002767885.1_ASM276788v1_genomic.fna	PEPK01000070.1	2784	3431	-	Enterococcus_faecalis_chloramphenicol_acetyltransferase	cat	1-648/648	100.00	100.00	card	X92945.2:9582-8934	A chloramphenicol acetyltransferase and resistance determinant described in Enterococcus faecalis	cat	card	ncbi
GCA_002767885.1_ASM276788v1_genomic.fna	PEPK01000009.1	210766	211137	+	mecI	mecI	1-372/372	100.00	99.73	card	BA000018.3:48893-49265	mecI acts as a repressor of transcription of the mecA/mecR1/mecI operon.	mecI	card	ncbi
GCA_002767885.1_ASM276788v1_genomic.fna	PEPK01000009.1	209009	210766	+	mecR1	mecR	1-1758/1758	100.00	100.00	ncbi	NG_051163.1	beta-lactam sensor/signal transducer MecR1	mecR	ncbi
GCA_002767915.1_ASM276791v1_genomic.fna	PEPM01000107.1	21504	22943	+	(AGly)aac6-Aph2	aac6-Aph2	1-1440/1440	100.00	100.00	argannot	M13771:304-1743	(AGly)aac6-Aph2	aac6-Aph2	argannot	card	resfinder
GCA_002767915.1_ASM276791v1_genomic.fna	PEPM01000049.1	2055	2963	+	(AGly)ant6-Ia	ant6	1-909/909	100.00	100.00	argannot	AF330699:22-930	(AGly)ant6-Ia	ant6	argannot	ncbi	resfinder
GCA_002767915.1_ASM276791v1_genomic.fna	PEPM01000049.1	3595	4389	+	(AGly)aph(3'')-III	aph(3'')-III	1-795/795	100.00	100.00	argannot	V01547:535-1329	(AGly)aph(3'')-III	aph(3'')-III	argannot	card	ncbi	resfinder
GCA_002767915.1_ASM276791v1_genomic.fna	PEPM01000063.1	15300	16101	-	(AGly)apH-Stph	apH-Stph	1-800/801	99.75	80.57	argannot	HE579073:1778413-1779213	(AGly)apH-Stph	apH-Stph	argannot
GCA_002767915.1_ASM276791v1_genomic.fna	PEPM01000049.1	2960	3502	+	(AGly)sat4A	sat	1-543/543	100.00	100.00	argannot	X92945:38870-39412	(AGly)sat4A	sat	argannot	ncbi
GCA_002767915.1_ASM276791v1_genomic.fna	PEPM01000008.1	70654	71034	+	(Bla)blaI	blaI	1-381/381	100.00	99.74	argannot	NG_047499:101-481	(Bla)blaI	blaI	argannot	ncbi
GCA_002767915.1_ASM276791v1_genomic.fna	PEPM01000008.1	68907	70664	+	(Bla)blaR1_Bacilli	blaR	1-1758/1758	100.00	99.94	argannot	NG_047539:1-1758	(Bla)blaR1_Bacilli	blaR	argannot	ncbi
GCA_002767915.1_ASM276791v1_genomic.fna	PEPM01000008.1	67924	68769	-	(Bla)blaZ	blaZ	1-846/846	100.00	100.00	argannot	AB245469:2235-3080	(Bla)blaZ	blaZ	argannot
GCA_002767915.1_ASM276791v1_genomic.fna	PEPM01000008.1	196615	198621	-	(Bla)mecA	mecA	1-2007/2007	100.00	100.00	argannot	AB221124:91-2097	(Bla)mecA	mecA	argannot	resfinder
GCA_002767915.1_ASM276791v1_genomic.fna	PEPM01000001.1	491	1228	-	(MLS)erm(B)	erm	1-738/738	100.00	99.59	argannot	M11180:714-1451	(MLS)erm(B)	erm	argannot
GCA_002767915.1_ASM276791v1_genomic.fna	PEPM01000001.1	3996	4493	+	(Tmt)dfrG	dfr	1-498/498	100.00	100.00	argannot	AB205645:1013-1510	(Tmt)dfrG	dfr	argannot	card	ncbi	resfinder
GCA_002767915.1_ASM276791v1_genomic.fna	PEPM01000107.1	22134	22930	+	aph(2'')-Ih	aph2	70-866/894	89.15	82.43	ncbi	NG_047408.1	aminoglycoside O-phosphotransferase APH(2'')-Ih	aph2	ncbi
GCA_002767915.1_ASM276791v1_genomic.fna	PEPM01000035.1	410	1057	+	Enterococcus_faecalis_chloramphenicol_acetyltransferase	cat	1-648/648	100.00	100.00	card	X92945.2:9582-8934	A chloramphenicol acetyltransferase and resistance determinant described in Enterococcus faecalis	cat	card	ncbi
GCA_002767915.1_ASM276791v1_genomic.fna	PEPM01000008.1	200478	200849	+	mecI	mecI	1-372/372	100.00	99.73	card	BA000018.3:48893-49265	mecI acts as a repressor of transcription of the mecA/mecR1/mecI operon.	mecI	card	ncbi
GCA_002767915.1_ASM276791v1_genomic.fna	PEPM01000008.1	198721	200478	+	mecR1	mecR	1-1758/1758	100.00	100.00	ncbi	NG_051163.1	beta-lactam sensor/signal transducer MecR1	mecR	ncbi
GCA_002767925.1_ASM276792v1_genomic.fna	PEPL01000053.1	284013	285452	-	(AGly)aac6-Aph2	aac6-Aph2	1-1440/1440	100.00	100.00	argannot	M13771:304-1743	(AGly)aac6-Aph2	aac6-Aph2	argannot	card	resfinder
GCA_002767925.1_ASM276792v1_genomic.fna	PEPL01000027.1	14591	15392	-	(AGly)apH-Stph	apH-Stph	1-800/801	99.75	80.57	argannot	HE579073:1778413-1779213	(AGly)apH-Stph	apH-Stph	argannot
GCA_002767925.1_ASM276792v1_genomic.fna	PEPL01000048.1	3751	4131	+	(Bla)blaI	blaI	1-381/381	100.00	99.74	argannot	NG_047499:101-481	(Bla)blaI	blaI	argannot	ncbi
GCA_002767925.1_ASM276792v1_genomic.fna	PEPL01000048.1	2004	3761	+	(Bla)blaR1_Bacilli	blaR	1-1758/1758	100.00	99.94	argannot	NG_047539:1-1758	(Bla)blaR1_Bacilli	blaR	argannot	ncbi
GCA_002767925.1_ASM276792v1_genomic.fna	PEPL01000048.1	1021	1866	-	(Bla)blaZ	blaZ	1-846/846	100.00	100.00	argannot	AB245469:2235-3080	(Bla)blaZ	blaZ	argannot
GCA_002767925.1_ASM276792v1_genomic.fna	PEPL01000048.1	129471	131477	-	(Bla)mecA	mecA	1-2007/2007	100.00	100.00	argannot	AB221124:91-2097	(Bla)mecA	mecA	argannot	resfinder
GCA_002767925.1_ASM276792v1_genomic.fna	PEPL01000006.1	525	1904	+	(Tet)tetK	tetK/L	1-1380/1380	100.00	100.00	argannot	M16217:305-1684	(Tet)tetK	tetK/L	argannot	card	ncbi	resfinder
GCA_002767925.1_ASM276792v1_genomic.fna	PEPL01000053.1	284026	284822	-	aph(2'')-Ih	aph2	70-866/894	89.15	82.43	ncbi	NG_047408.1	aminoglycoside O-phosphotransferase APH(2'')-Ih	aph2	ncbi
GCA_002767925.1_ASM276792v1_genomic.fna	PEPL01000013.1	279	926	-	Enterococcus_faecalis_chloramphenicol_acetyltransferase	cat	1-648/648	100.00	100.00	card	X92945.2:9582-8934	A chloramphenicol acetyltransferase and resistance determinant described in Enterococcus faecalis	cat	card	ncbi
GCA_002767925.1_ASM276792v1_genomic.fna	PEPL01000048.1	133334	133705	+	mecI	mecI	1-372/372	100.00	99.73	card	BA000018.3:48893-49265	mecI acts as a repressor of transcription of the mecA/mecR1/mecI operon.	mecI	card	ncbi
GCA_002767925.1_ASM276792v1_genomic.fna	PEPL01000048.1	131577	133334	+	mecR1	mecR	1-1758/1758	100.00	100.00	ncbi	NG_051163.1	beta-lactam sensor/signal transducer MecR1	mecR	ncbi
GCA_002767945.1_ASM276794v1_genomic.fna	PEPN01000035.1	2000	2908	+	(AGly)ant6-Ia	ant6	1-909/909	100.00	100.00	argannot	AF330699:22-930	(AGly)ant6-Ia	ant6	argannot	ncbi	resfinder
GCA_002767945.1_ASM276794v1_genomic.fna	PEPN01000035.1	3540	4334	+	(AGly)aph(3'')-III	aph(3'')-III	1-795/795	100.00	100.00	argannot	V01547:535-1329	(AGly)aph(3'')-III	aph(3'')-III	argannot	card	ncbi	resfinder
GCA_002767945.1_ASM276794v1_genomic.fna	PEPN01000043.1	50272	51073	+	(AGly)apH-Stph	apH-Stph	1-800/801	99.75	80.45	argannot	HE579073:1778413-1779213	(AGly)apH-Stph	apH-Stph	argannot
GCA_002767945.1_ASM276794v1_genomic.fna	PEPN01000035.1	2905	3447	+	(AGly)sat4A	sat	1-543/543	100.00	100.00	argannot	X92945:38870-39412	(AGly)sat4A	sat	argannot	ncbi
GCA_002767945.1_ASM276794v1_genomic.fna	PEPN01000004.1	1	377	-	(Bla)blaI	blaI	1-377/381	98.95	95.76	argannot	NG_047499:101-481	(Bla)blaI	blaI	argannot	ncbi
GCA_002767945.1_ASM276794v1_genomic.fna	PEPN01000071.1	15286	16907	+	(Bla)blaR1_Bacilli	blaR	1-1622/1758	92.26	92.60	argannot	NG_047539:1-1758	(Bla)blaR1_Bacilli	blaR	argannot	ncbi
GCA_002767945.1_ASM276794v1_genomic.fna	PEPN01000026.1	46548	47045	+	(Tmt)dfrG	dfr	1-498/498	100.00	100.00	argannot	AB205645:1013-1510	(Tmt)dfrG	dfr	argannot	card	ncbi	resfinder
GCA_002767945.1_ASM276794v1_genomic.fna	PEPN01000071.1	14334	15221	-	blaZ_138	blaZ	1-888/888	100.00	99.78	resfinder	CP003979	blaZ	blaZ	resfinder
GCA_002767945.1_ASM276794v1_genomic.fna	PEPN01000023.1	126482	128488	-	mecA	mecA	1-2007/2007	100.00	100.00	ncbi	NG_047937.1	PBP2a family beta-lactam-resistant peptidoglycan transpeptidase MecA	mecA	ncbi	resfinder
GCA_002767945.1_ASM276794v1_genomic.fna	PEPN01000027.1	26802	28721	+	tet(M)	tetM/O	1-1920/1920	100.00	100.00	ncbi	NG_048213.1	tetracycline resistance ribosomal protection protein Tet(M)	tetM/O	ncbi	resfinder
GCA_002767985.1_ASM276798v1_genomic.fna	PEPO01000021.1	53294	54095	+	(AGly)apH-Stph	apH-Stph	1-800/801	99.75	80.57	argannot	HE579073:1778413-1779213	(AGly)apH-Stph	apH-Stph	argannot
GCA_002767985.1_ASM276798v1_genomic.fna	PEPO01000003.1	3794	4174	+	(Bla)blaI	blaI	1-381/381	100.00	100.00	argannot	NG_047499:101-481	(Bla)blaI	blaI	argannot	ncbi
GCA_002767985.1_ASM276798v1_genomic.fna	PEPO01000003.1	2047	3804	+	(Bla)blaR1_Bacilli	blaR	1-1758/1758	100.00	99.94	argannot	NG_047539:1-1758	(Bla)blaR1_Bacilli	blaR	argannot	ncbi
GCA_002767985.1_ASM276798v1_genomic.fna	PEPO01000003.1	1095	1940	-	(Bla)blaZ	blaZ	1-846/846	100.00	100.00	argannot	AB245469:2235-3080	(Bla)blaZ	blaZ	argannot
GCA_002767985.1_ASM276798v1_genomic.fna	PEPO01000013.1	46550	47047	+	(Tmt)dfrG	dfr	1-498/498	100.00	100.00	argannot	AB205645:1013-1510	(Tmt)dfrG	dfr	argannot	card	ncbi	resfinder
GCA_002767985.1_ASM276798v1_genomic.fna	PEPO01000003.1	131233	133239	-	mecA	mecA	1-2007/2007	100.00	100.00	ncbi	NG_047937.1	PBP2a family beta-lactam-resistant peptidoglycan transpeptidase MecA	mecA	ncbi	resfinder
GCA_002767985.1_ASM276798v1_genomic.fna	PEPO01000039.1	26802	28720	+	tet(M)	tetM/O	1-1920/1920	99.95	99.95	ncbi	NG_048213.1	tetracycline resistance ribosomal protection protein Tet(M)	tetM/O	ncbi	resfinder
GCA_002768035.1_ASM276803v1_genomic.fna	PEPP01000062.1	21504	22935	+	(AGly)aac6-Aph2	aac6-Aph2	1-1440/1440	99.44	99.44	argannot	M13771:304-1743	(AGly)aac6-Aph2	aac6-Aph2	argannot	card	resfinder
GCA_002768035.1_ASM276803v1_genomic.fna	PEPP01000069.1	2055	2963	+	(AGly)ant6-Ia	ant6	1-909/909	100.00	100.00	argannot	AF330699:22-930	(AGly)ant6-Ia	ant6	argannot	ncbi	resfinder
GCA_002768035.1_ASM276803v1_genomic.fna	PEPP01000069.1	3595	4389	+	(AGly)aph(3'')-III	aph(3'')-III	1-795/795	100.00	100.00	argannot	V01547:535-1329	(AGly)aph(3'')-III	aph(3'')-III	argannot	card	ncbi	resfinder
GCA_002768035.1_ASM276803v1_genomic.fna	PEPP01000078.1	15300	16101	-	(AGly)apH-Stph	apH-Stph	1-800/801	99.75	80.57	argannot	HE579073:1778413-1779213	(AGly)apH-Stph	apH-Stph	argannot
GCA_002768035.1_ASM276803v1_genomic.fna	PEPP01000069.1	2960	3502	+	(AGly)sat4A	sat	1-543/543	100.00	100.00	argannot	X92945:38870-39412	(AGly)sat4A	sat	argannot	ncbi
GCA_002768035.1_ASM276803v1_genomic.fna	PEPP01000061.1	39271	39651	+	(Bla)blaI	blaI	1-381/381	100.00	99.74	argannot	NG_047499:101-481	(Bla)blaI	blaI	argannot	ncbi
GCA_002768035.1_ASM276803v1_genomic.fna	PEPP01000061.1	37524	39281	+	(Bla)blaR1_Bacilli	blaR	1-1758/1758	100.00	99.94	argannot	NG_047539:1-1758	(Bla)blaR1_Bacilli	blaR	argannot	ncbi
GCA_002768035.1_ASM276803v1_genomic.fna	PEPP01000061.1	36541	37386	-	(Bla)blaZ	blaZ	1-846/846	100.00	100.00	argannot	AB245469:2235-3080	(Bla)blaZ	blaZ	argannot
GCA_002768035.1_ASM276803v1_genomic.fna	PEPP01000061.1	175519	177525	-	(Bla)mecA	mecA	1-2007/2007	100.00	100.00	argannot	AB221124:91-2097	(Bla)mecA	mecA	argannot	resfinder
GCA_002768035.1_ASM276803v1_genomic.fna	PEPP01000044.1	491	1228	-	(MLS)erm(B)	erm	1-738/738	100.00	99.59	argannot	M11180:714-1451	(MLS)erm(B)	erm	argannot
GCA_002768035.1_ASM276803v1_genomic.fna	PEPP01000044.1	3996	4493	+	(Tmt)dfrG	dfr	1-498/498	100.00	100.00	argannot	AB205645:1013-1510	(Tmt)dfrG	dfr	argannot	card	ncbi	resfinder
GCA_002768035.1_ASM276803v1_genomic.fna	PEPP01000062.1	22126	22922	+	aph(2'')-Ih	aph2	70-866/894	89.15	82.43	ncbi	NG_047408.1	aminoglycoside O-phosphotransferase APH(2'')-Ih	aph2	ncbi
GCA_002768035.1_ASM276803v1_genomic.fna	PEPP01000061.1	179382	179753	+	mecI	mecI	1-372/372	100.00	99.73	card	BA000018.3:48893-49265	mecI acts as a repressor of transcription of the mecA/mecR1/mecI operon.	mecI	card	ncbi
GCA_002768035.1_ASM276803v1_genomic.fna	PEPP01000061.1	177625	179382	+	mecR1	mecR	1-1758/1758	100.00	100.00	ncbi	NG_051163.1	beta-lactam sensor/signal transducer MecR1	mecR	ncbi
GCA_002768045.1_ASM276804v1_genomic.fna	PEPR01000041.1	53206	54007	+	(AGly)apH-Stph	apH-Stph	1-800/801	99.75	80.57	argannot	HE579073:1778413-1779213	(AGly)apH-Stph	apH-Stph	argannot
GCA_002768045.1_ASM276804v1_genomic.fna	PEPR01000057.1	3756	4136	+	(Bla)blaI	blaI	1-381/381	100.00	100.00	argannot	NG_047499:101-481	(Bla)blaI	blaI	argannot	ncbi
GCA_002768045.1_ASM276804v1_genomic.fna	PEPR01000057.1	2009	3766	+	(Bla)blaR1_Bacilli	blaR	1-1758/1758	100.00	99.94	argannot	NG_047539:1-1758	(Bla)blaR1_Bacilli	blaR	argannot	ncbi
GCA_002768045.1_ASM276804v1_genomic.fna	PEPR01000057.1	1057	1902	-	(Bla)blaZ	blaZ	1-846/846	100.00	100.00	argannot	AB245469:2235-3080	(Bla)blaZ	blaZ	argannot
GCA_002768045.1_ASM276804v1_genomic.fna	PEPR01000007.1	46548	47045	+	(Tmt)dfrG	dfr	1-498/498	100.00	100.00	argannot	AB205645:1013-1510	(Tmt)dfrG	dfr	argannot	card	ncbi	resfinder
GCA_002768045.1_ASM276804v1_genomic.fna	PEPR01000057.1	131207	133213	-	mecA	mecA	1-2007/2007	100.00	100.00	ncbi	NG_047937.1	PBP2a family beta-lactam-resistant peptidoglycan transpeptidase MecA	mecA	ncbi	resfinder
GCA_002768045.1_ASM276804v1_genomic.fna	PEPR01000008.1	26744	28663	+	tet(M)	tetM/O	1-1920/1920	100.00	100.00	ncbi	NG_048213.1	tetracycline resistance ribosomal protection protein Tet(M)	tetM/O	ncbi	resfinder
GCA_002768095.1_ASM276809v1_genomic.fna	PEPQ01000003.1	1989	2897	+	(AGly)ant6-Ia	ant6	1-909/909	100.00	100.00	argannot	AF330699:22-930	(AGly)ant6-Ia	ant6	argannot	ncbi	resfinder
GCA_002768095.1_ASM276809v1_genomic.fna	PEPQ01000003.1	3529	4323	+	(AGly)aph(3'')-III	aph(3'')-III	1-795/795	100.00	100.00	argannot	V01547:535-1329	(AGly)aph(3'')-III	aph(3'')-III	argannot	card	ncbi	resfinder
GCA_002768095.1_ASM276809v1_genomic.fna	PEPQ01000011.1	49747	50548	+	(AGly)apH-Stph	apH-Stph	1-800/801	99.75	80.57	argannot	HE579073:1778413-1779213	(AGly)apH-Stph	apH-Stph	argannot
GCA_002768095.1_ASM276809v1_genomic.fna	PEPQ01000003.1	2894	3436	+	(AGly)sat4A	sat	1-543/543	100.00	100.00	argannot	X92945:38870-39412	(AGly)sat4A	sat	argannot	ncbi
GCA_002768095.1_ASM276809v1_genomic.fna	PEPQ01000010.1	3756	4136	+	(Bla)blaI	blaI	1-381/381	100.00	100.00	argannot	NG_047499:101-481	(Bla)blaI	blaI	argannot	ncbi
GCA_002768095.1_ASM276809v1_genomic.fna	PEPQ01000010.1	2009	3766	+	(Bla)blaR1_Bacilli	blaR	1-1758/1758	100.00	99.94	argannot	NG_047539:1-1758	(Bla)blaR1_Bacilli	blaR	argannot	ncbi
GCA_002768095.1_ASM276809v1_genomic.fna	PEPQ01000010.1	1057	1902	-	(Bla)blaZ	blaZ	1-846/846	100.00	100.00	argannot	AB245469:2235-3080	(Bla)blaZ	blaZ	argannot
GCA_002768095.1_ASM276809v1_genomic.fna	PEPQ01000039.1	25342	25839	+	(Tmt)dfrG	dfr	1-498/498	100.00	100.00	argannot	AB205645:1013-1510	(Tmt)dfrG	dfr	argannot	card	ncbi	resfinder
GCA_002768095.1_ASM276809v1_genomic.fna	PEPQ01000025.1	3873	4520	+	Enterococcus_faecalis_chloramphenicol_acetyltransferase	cat	1-648/648	100.00	100.00	card	X92945.2:9582-8934	A chloramphenicol acetyltransferase and resistance determinant described in Enterococcus faecalis	cat	card	ncbi
GCA_002768095.1_ASM276809v1_genomic.fna	PEPQ01000071.1	127	864	-	erm(B)	erm	1-738/738	100.00	100.00	ncbi	NG_047794.1	23S rRNA (adenine(2058)-N(6))-methyltransferase Erm(B)	erm	ncbi
GCA_002768095.1_ASM276809v1_genomic.fna	PEPQ01000002.1	1884	3890	-	mecA	mecA	1-2007/2007	100.00	100.00	ncbi	NG_047937.1	PBP2a family beta-lactam-resistant peptidoglycan transpeptidase MecA	mecA	ncbi	resfinder
GCA_002768095.1_ASM276809v1_genomic.fna	PEPQ01000029.1	26802	28721	+	tet(M)	tetM/O	1-1920/1920	100.00	100.00	ncbi	NG_048213.1	tetracycline resistance ribosomal protection protein Tet(M)	tetM/O	ncbi	resfinder
GCA_002768105.1_ASM276810v1_genomic.fna	PEPS01000046.1	2000	2908	+	(AGly)ant6-Ia	ant6	1-909/909	100.00	100.00	argannot	AF330699:22-930	(AGly)ant6-Ia	ant6	argannot	ncbi	resfinder
GCA_002768105.1_ASM276810v1_genomic.fna	PEPS01000046.1	3540	4334	+	(AGly)aph(3'')-III	aph(3'')-III	1-795/795	100.00	100.00	argannot	V01547:535-1329	(AGly)aph(3'')-III	aph(3'')-III	argannot	card	ncbi	resfinder
GCA_002768105.1_ASM276810v1_genomic.fna	PEPS01000097.1	49747	50548	+	(AGly)apH-Stph	apH-Stph	1-800/801	99.75	80.57	argannot	HE579073:1778413-1779213	(AGly)apH-Stph	apH-Stph	argannot
GCA_002768105.1_ASM276810v1_genomic.fna	PEPS01000046.1	2905	3447	+	(AGly)sat4A	sat	1-543/543	100.00	100.00	argannot	X92945:38870-39412	(AGly)sat4A	sat	argannot	ncbi
GCA_002768105.1_ASM276810v1_genomic.fna	PEPS01000063.1	845	1225	+	(Bla)blaI	blaI	1-381/381	100.00	100.00	argannot	NG_047499:101-481	(Bla)blaI	blaI	argannot	ncbi
GCA_002768105.1_ASM276810v1_genomic.fna	PEPS01000082.1	46548	47045	+	(Tmt)dfrG	dfr	1-498/498	100.00	100.00	argannot	AB205645:1013-1510	(Tmt)dfrG	dfr	argannot	card	ncbi	resfinder
GCA_002768105.1_ASM276810v1_genomic.fna	PEPS01000030.1	1024	1778	+	blaZ_138	blaZ	1-755/888	85.02	99.73	resfinder	CP003979	blaZ	blaZ	resfinder
GCA_002768105.1_ASM276810v1_genomic.fna	PEPS01000061.1	509	1254	-	ErmB	erm	1-747/747	99.87	99.60	card	AF242872.1:2131-2878	ErmB confers the MLSb phenotype. Similar to ErmC expression of ErmB is inducible by erythromycin. The leader peptide causes attenuation of the mRNA and stabilizes the structure preventing further translation. When erythromycin is present it binds the leader peptide causing a change in conformation allowing for the expression of ErmB.	erm	card	ncbi
GCA_002768105.1_ASM276810v1_genomic.fna	PEPS01000063.1	128459	130465	-	mecA	mecA	1-2007/2007	100.00	100.00	ncbi	NG_047937.1	PBP2a family beta-lactam-resistant peptidoglycan transpeptidase MecA	mecA	ncbi	resfinder
GCA_002768155.1_ASM276815v1_genomic.fna	PEPV01000039.1	51057	51858	+	(AGly)apH-Stph	apH-Stph	1-800/801	99.75	80.57	argannot	HE579073:1778413-1779213	(AGly)apH-Stph	apH-Stph	argannot
GCA_002768155.1_ASM276815v1_genomic.fna	PEPV01000017.1	2567	2943	+	(Bla)blaI	blaI	1-377/381	98.95	99.73	argannot	NG_047499:101-481	(Bla)blaI	blaI	argannot	ncbi
GCA_002768155.1_ASM276815v1_genomic.fna	PEPV01000017.1	820	2577	+	(Bla)blaR1_Bacilli	blaR	1-1758/1758	100.00	93.91	argannot	NG_047539:1-1758	(Bla)blaR1_Bacilli	blaR	argannot	ncbi
GCA_002768155.1_ASM276815v1_genomic.fna	PEPV01000052.1	46550	47047	+	(Tmt)dfrG	dfr	1-498/498	100.00	100.00	argannot	AB205645:1013-1510	(Tmt)dfrG	dfr	argannot	card	ncbi	resfinder
GCA_002768155.1_ASM276815v1_genomic.fna	PEPV01000017.1	1	755	-	blaZ_138	blaZ	1-755/888	85.02	99.73	resfinder	CP003979	blaZ	blaZ	resfinder
GCA_002768155.1_ASM276815v1_genomic.fna	PEPV01000009.1	127158	129164	-	mecA	mecA	1-2007/2007	100.00	100.00	ncbi	NG_047937.1	PBP2a family beta-lactam-resistant peptidoglycan transpeptidase MecA	mecA	ncbi	resfinder
GCA_002768155.1_ASM276815v1_genomic.fna	PEPV01000047.1	26802	28721	+	tet(M)	tetM/O	1-1920/1920	100.00	100.00	ncbi	NG_048213.1	tetracycline resistance ribosomal protection protein Tet(M)	tetM/O	ncbi	resfinder
GCA_002768205.1_ASM276820v1_genomic.fna	PEPT01000039.1	21504	22943	+	(AGly)aac6-Aph2	aac6-Aph2	1-1440/1440	100.00	100.00	argannot	M13771:304-1743	(AGly)aac6-Aph2	aac6-Aph2	argannot	card	resfinder
GCA_002768205.1_ASM276820v1_genomic.fna	PEPT01000047.1	2055	2963	+	(AGly)ant6-Ia	ant6	1-909/909	100.00	100.00	argannot	AF330699:22-930	(AGly)ant6-Ia	ant6	argannot	ncbi	resfinder
GCA_002768205.1_ASM276820v1_genomic.fna	PEPT01000047.1	3595	4389	+	(AGly)aph(3'')-III	aph(3'')-III	1-795/795	100.00	100.00	argannot	V01547:535-1329	(AGly)aph(3'')-III	aph(3'')-III	argannot	card	ncbi	resfinder
GCA_002768205.1_ASM276820v1_genomic.fna	PEPT01000020.1	92090	92891	+	(AGly)apH-Stph	apH-Stph	1-800/801	99.75	80.57	argannot	HE579073:1778413-1779213	(AGly)apH-Stph	apH-Stph	argannot
GCA_002768205.1_ASM276820v1_genomic.fna	PEPT01000047.1	2960	3502	+	(AGly)sat4A	sat	1-543/543	100.00	100.00	argannot	X92945:38870-39412	(AGly)sat4A	sat	argannot	ncbi
GCA_002768205.1_ASM276820v1_genomic.fna	PEPT01000037.1	3720	4100	+	(Bla)blaI	blaI	1-381/381	100.00	99.74	argannot	NG_047499:101-481	(Bla)blaI	blaI	argannot	ncbi
GCA_002768205.1_ASM276820v1_genomic.fna	PEPT01000037.1	1973	3730	+	(Bla)blaR1_Bacilli	blaR	1-1758/1758	100.00	99.94	argannot	NG_047539:1-1758	(Bla)blaR1_Bacilli	blaR	argannot	ncbi
GCA_002768205.1_ASM276820v1_genomic.fna	PEPT01000037.1	1021	1866	-	(Bla)blaZ	blaZ	1-846/846	100.00	100.00	argannot	AB245469:2235-3080	(Bla)blaZ	blaZ	argannot
GCA_002768205.1_ASM276820v1_genomic.fna	PEPT01000037.1	139968	141974	-	(Bla)mecA	mecA	1-2007/2007	100.00	100.00	argannot	AB221124:91-2097	(Bla)mecA	mecA	argannot	resfinder
GCA_002768205.1_ASM276820v1_genomic.fna	PEPT01000035.1	491	1227	-	(MLS)erm(B)	erm	1-738/738	99.86	99.46	argannot	M11180:714-1451	(MLS)erm(B)	erm	argannot
GCA_002768205.1_ASM276820v1_genomic.fna	PEPT01000026.1	1624	3003	-	(Tet)tetK	tetK/L	1-1380/1380	100.00	100.00	argannot	M16217:305-1684	(Tet)tetK	tetK/L	argannot	card	ncbi	resfinder
GCA_002768205.1_ASM276820v1_genomic.fna	PEPT01000035.1	3995	4492	+	(Tmt)dfrG	dfr	1-498/498	100.00	100.00	argannot	AB205645:1013-1510	(Tmt)dfrG	dfr	argannot	card	ncbi	resfinder
GCA_002768205.1_ASM276820v1_genomic.fna	PEPT01000039.1	22134	22930	+	aph(2'')-Ih	aph2	70-866/894	89.15	82.43	ncbi	NG_047408.1	aminoglycoside O-phosphotransferase APH(2'')-Ih	aph2	ncbi
GCA_002768205.1_ASM276820v1_genomic.fna	PEPT01000037.1	143831	144202	+	mecI	mecI	1-372/372	100.00	99.73	card	BA000018.3:48893-49265	mecI acts as a repressor of transcription of the mecA/mecR1/mecI operon.	mecI	card	ncbi
GCA_002768205.1_ASM276820v1_genomic.fna	PEPT01000037.1	142074	143831	+	mecR1	mecR	1-1758/1758	100.00	100.00	ncbi	NG_051163.1	beta-lactam sensor/signal transducer MecR1	mecR	ncbi
GCA_002768215.1_ASM276821v1_genomic.fna	PEPU01000071.1	2000	2908	+	(AGly)ant6-Ia	ant6	1-909/909	100.00	100.00	argannot	AF330699:22-930	(AGly)ant6-Ia	ant6	argannot	ncbi	resfinder
GCA_002768215.1_ASM276821v1_genomic.fna	PEPU01000071.1	3540	4334	+	(AGly)aph(3'')-III	aph(3'')-III	1-795/795	100.00	100.00	argannot	V01547:535-1329	(AGly)aph(3'')-III	aph(3'')-III	argannot	card	ncbi	resfinder
GCA_002768215.1_ASM276821v1_genomic.fna	PEPU01000056.1	49748	50549	+	(AGly)apH-Stph	apH-Stph	1-800/801	99.75	80.57	argannot	HE579073:1778413-1779213	(AGly)apH-Stph	apH-Stph	argannot
GCA_002768215.1_ASM276821v1_genomic.fna	PEPU01000071.1	2905	3447	+	(AGly)sat4A	sat	1-543/543	100.00	100.00	argannot	X92945:38870-39412	(AGly)sat4A	sat	argannot	ncbi
GCA_002768215.1_ASM276821v1_genomic.fna	PEPU01000018.1	1	377	-	(Bla)blaI	blaI	1-377/381	98.95	100.00	argannot	NG_047499:101-481	(Bla)blaI	blaI	argannot	ncbi
GCA_002768215.1_ASM276821v1_genomic.fna	PEPU01000073.1	46548	47045	+	(Tmt)dfrG	dfr	1-498/498	100.00	100.00	argannot	AB205645:1013-1510	(Tmt)dfrG	dfr	argannot	card	ncbi	resfinder
GCA_002768215.1_ASM276821v1_genomic.fna	PEPU01000033.1	131495	132232	+	erm(B)	erm	1-738/738	100.00	99.86	ncbi	NG_047802.1	23S rRNA (adenine(2058)-N(6))-methyltransferase Erm(B)	erm	ncbi
GCA_002768215.1_ASM276821v1_genomic.fna	PEPU01000027.1	127118	129124	-	mecA	mecA	1-2007/2007	100.00	100.00	ncbi	NG_047937.1	PBP2a family beta-lactam-resistant peptidoglycan transpeptidase MecA	mecA	ncbi	resfinder
GCA_002768215.1_ASM276821v1_genomic.fna	PEPU01000035.1	68551	70470	+	tet(M)	tetM/O	1-1920/1920	100.00	100.00	ncbi	NG_048213.1	tetracycline resistance ribosomal protection protein Tet(M)	tetM/O	ncbi	resfinder
GCA_002768225.1_ASM276822v1_genomic.fna	PEPW01000055.1	86952	88391	+	(AGly)aac6-Aph2	aac6-Aph2	1-1440/1440	100.00	100.00	argannot	M13771:304-1743	(AGly)aac6-Aph2	aac6-Aph2	argannot	card	resfinder
GCA_002768225.1_ASM276822v1_genomic.fna	PEPW01000010.1	1989	2897	+	(AGly)ant6-Ia	ant6	1-909/909	100.00	100.00	argannot	AF330699:22-930	(AGly)ant6-Ia	ant6	argannot	ncbi	resfinder
GCA_002768225.1_ASM276822v1_genomic.fna	PEPW01000010.1	3529	4323	+	(AGly)aph(3'')-III	aph(3'')-III	1-795/795	100.00	99.87	argannot	V01547:535-1329	(AGly)aph(3'')-III	aph(3'')-III	argannot	card	ncbi	resfinder
GCA_002768225.1_ASM276822v1_genomic.fna	PEPW01000055.1	50197	50998	+	(AGly)apH-Stph	apH-Stph	1-800/801	99.75	80.45	argannot	HE579073:1778413-1779213	(AGly)apH-Stph	apH-Stph	argannot
GCA_002768225.1_ASM276822v1_genomic.fna	PEPW01000010.1	2894	3436	+	(AGly)sat4A	sat	1-543/543	100.00	100.00	argannot	X92945:38870-39412	(AGly)sat4A	sat	argannot	ncbi
GCA_002768225.1_ASM276822v1_genomic.fna	PEPW01000058.1	40639	41019	+	(Bla)blaI	blaI	1-381/381	100.00	100.00	argannot	NG_047499:101-481	(Bla)blaI	blaI	argannot	ncbi
GCA_002768225.1_ASM276822v1_genomic.fna	PEPW01000058.1	38892	40649	+	(Bla)blaR1_Bacilli	blaR	1-1758/1758	100.00	99.89	argannot	NG_047539:1-1758	(Bla)blaR1_Bacilli	blaR	argannot	ncbi
GCA_002768225.1_ASM276822v1_genomic.fna	PEPW01000058.1	37940	38785	-	(Bla)blaZ	blaZ	1-846/846	100.00	100.00	argannot	AB245469:2235-3080	(Bla)blaZ	blaZ	argannot
GCA_002768225.1_ASM276822v1_genomic.fna	PEPW01000040.1	172	2178	+	(Bla)mecA	mecA	1-2007/2007	100.00	99.95	argannot	AB221124:91-2097	(Bla)mecA	mecA	argannot	resfinder
GCA_002768225.1_ASM276822v1_genomic.fna	PEPW01000012.1	13152	13649	+	(Tmt)dfrG	dfr	1-498/498	100.00	100.00	argannot	AB205645:1013-1510	(Tmt)dfrG	dfr	argannot	card	ncbi	resfinder
GCA_002768225.1_ASM276822v1_genomic.fna	PEPW01000055.1	87582	88378	+	aph(2'')-Ih	aph2	70-866/894	89.15	82.43	ncbi	NG_047408.1	aminoglycoside O-phosphotransferase APH(2'')-Ih	aph2	ncbi
GCA_002768225.1_ASM276822v1_genomic.fna	PEPW01000059.1	2487	3134	-	Enterococcus_faecalis_chloramphenicol_acetyltransferase	cat	1-648/648	100.00	100.00	card	X92945.2:9582-8934	A chloramphenicol acetyltransferase and resistance determinant described in Enterococcus faecalis	cat	card	ncbi
GCA_002768225.1_ASM276822v1_genomic.fna	PEPW01000079.1	387	1124	+	erm(B)	erm	1-738/738	100.00	100.00	ncbi	NG_047794.1	23S rRNA (adenine(2058)-N(6))-methyltransferase Erm(B)	erm	ncbi
GCA_002768275.1_ASM276827v1_genomic.fna	PEPX01000078.1	128643	130082	+	(AGly)aac6-Aph2	aac6-Aph2	1-1440/1440	100.00	100.00	argannot	M13771:304-1743	(AGly)aac6-Aph2	aac6-Aph2	argannot	card	resfinder
GCA_002768275.1_ASM276827v1_genomic.fna	PEPX01000005.1	107346	108254	+	(AGly)ant6-Ia	ant6	1-909/909	100.00	100.00	argannot	AF330699:22-930	(AGly)ant6-Ia	ant6	argannot	ncbi	resfinder
GCA_002768275.1_ASM276827v1_genomic.fna	PEPX01000005.1	108610	109404	+	(AGly)aph(3'')-III	aph(3'')-III	1-795/795	100.00	100.00	argannot	V01547:535-1329	(AGly)aph(3'')-III	aph(3'')-III	argannot	card	ncbi	resfinder
GCA_002768275.1_ASM276827v1_genomic.fna	PEPX01000098.1	49747	50548	+	(AGly)apH-Stph	apH-Stph	1-800/801	99.75	80.45	argannot	HE579073:1778413-1779213	(AGly)apH-Stph	apH-Stph	argannot
GCA_002768275.1_ASM276827v1_genomic.fna	PEPX01000005.1	98621	99430	+	(AGly)spw	spw	1-810/810	100.00	100.00	argannot	NG_048075:101-910	(AGly)spw	spw	argannot	ncbi
GCA_002768275.1_ASM276827v1_genomic.fna	PEPX01000011.1	3159	3539	+	(Bla)blaI	blaI	1-381/381	100.00	100.00	argannot	NG_047499:101-481	(Bla)blaI	blaI	argannot	ncbi
GCA_002768275.1_ASM276827v1_genomic.fna	PEPX01000011.1	1412	3169	+	(Bla)blaR1_Bacilli	blaR	1-1758/1758	100.00	99.94	argannot	NG_047539:1-1758	(Bla)blaR1_Bacilli	blaR	argannot	ncbi
GCA_002768275.1_ASM276827v1_genomic.fna	PEPX01000011.1	460	1305	-	(Bla)blaZ	blaZ	1-846/846	100.00	100.00	argannot	AB245469:2235-3080	(Bla)blaZ	blaZ	argannot
GCA_002768275.1_ASM276827v1_genomic.fna	PEPX01000005.1	103035	103838	+	(MLS)lnu((B)	lnu	1-804/804	100.00	100.00	argannot	KC688833:1-804	(MLS)lnu((B)	lnu	argannot	ncbi	resfinder
GCA_002768275.1_ASM276827v1_genomic.fna	PEPX01000051.1	46559	47056	+	(Tmt)dfrG	dfr	1-498/498	100.00	100.00	argannot	AB205645:1013-1510	(Tmt)dfrG	dfr	argannot	card	ncbi	resfinder
GCA_002768275.1_ASM276827v1_genomic.fna	PEPX01000078.1	129273	130069	+	aph(2'')-Ih	aph2	70-866/894	89.15	82.43	ncbi	NG_047408.1	aminoglycoside O-phosphotransferase APH(2'')-Ih	aph2	ncbi
GCA_002768275.1_ASM276827v1_genomic.fna	PEPX01000005.1	96097	96834	+	erm(B)	erm	1-738/738	100.00	100.00	ncbi	NG_047794.1	23S rRNA (adenine(2058)-N(6))-methyltransferase Erm(B)	erm	ncbi
GCA_002768275.1_ASM276827v1_genomic.fna	PEPX01000005.1	103035	103838	+	lsaE	isaE	1-804/804	100.00	100.00	card	AF408195.1:9446-10250	lsaE is an ABC-F subfamily protein found in porcine MRSA isolates. It confers resistance to pleuromutilin lincosamide and streptogramin A	isaE	card	ncbi	resfinder
GCA_002768275.1_ASM276827v1_genomic.fna	PEPX01000018.1	243	2249	+	mecA	mecA	1-2007/2007	100.00	100.00	ncbi	NG_047939.1	PBP2a family beta-lactam-resistant peptidoglycan transpeptidase MecA	mecA	ncbi	resfinder
GCA_002768275.1_ASM276827v1_genomic.fna	PEPX01000031.1	75826	77745	-	tet(M)	tetM/O	1-1920/1920	100.00	100.00	ncbi	NG_048213.1	tetracycline resistance ribosomal protection protein Tet(M)	tetM/O	ncbi	resfinder
GCA_002768335.1_ASM276833v1_genomic.fna	PEPY01000022.1	2000	2908	+	(AGly)ant6-Ia	ant6	1-909/909	100.00	100.00	argannot	AF330699:22-930	(AGly)ant6-Ia	ant6	argannot	ncbi	resfinder
GCA_002768335.1_ASM276833v1_genomic.fna	PEPY01000022.1	3540	4334	+	(AGly)aph(3'')-III	aph(3'')-III	1-795/795	100.00	100.00	argannot	V01547:535-1329	(AGly)aph(3'')-III	aph(3'')-III	argannot	card	ncbi	resfinder
GCA_002768335.1_ASM276833v1_genomic.fna	PEPY01000040.1	49747	50548	+	(AGly)apH-Stph	apH-Stph	1-800/801	99.75	80.57	argannot	HE579073:1778413-1779213	(AGly)apH-Stph	apH-Stph	argannot
GCA_002768335.1_ASM276833v1_genomic.fna	PEPY01000022.1	2905	3447	+	(AGly)sat4A	sat	1-543/543	100.00	100.00	argannot	X92945:38870-39412	(AGly)sat4A	sat	argannot	ncbi
GCA_002768335.1_ASM276833v1_genomic.fna	PEPY01000045.1	940	1320	+	(Bla)blaI	blaI	1-381/381	100.00	100.00	argannot	NG_047499:101-481	(Bla)blaI	blaI	argannot	ncbi
GCA_002768335.1_ASM276833v1_genomic.fna	PEPY01000080.1	970	1682	+	(Bla)blaZ	blaZ	1-713/846	84.28	100.00	argannot	AB245469:2235-3080	(Bla)blaZ	blaZ	argannot
GCA_002768335.1_ASM276833v1_genomic.fna	PEPY01000028.1	46550	47047	+	(Tmt)dfrG	dfr	1-498/498	100.00	100.00	argannot	AB205645:1013-1510	(Tmt)dfrG	dfr	argannot	card	ncbi	resfinder
GCA_002768335.1_ASM276833v1_genomic.fna	PEPY01000008.1	71351	72088	+	erm(B)	erm	1-738/738	100.00	99.86	ncbi	NG_047802.1	23S rRNA (adenine(2058)-N(6))-methyltransferase Erm(B)	erm	ncbi
GCA_002768335.1_ASM276833v1_genomic.fna	PEPY01000032.1	1884	3890	-	mecA	mecA	1-2007/2007	100.00	100.00	ncbi	NG_047937.1	PBP2a family beta-lactam-resistant peptidoglycan transpeptidase MecA	mecA	ncbi	resfinder
GCA_002768335.1_ASM276833v1_genomic.fna	PEPY01000020.1	26866	28785	+	tet(M)	tetM/O	1-1920/1920	100.00	100.00	ncbi	NG_048213.1	tetracycline resistance ribosomal protection protein Tet(M)	tetM/O	ncbi	resfinder
GCA_002768345.1_ASM276834v1_genomic.fna	PEPZ01000075.1	2000	2908	+	(AGly)ant6-Ia	ant6	1-909/909	100.00	100.00	argannot	AF330699:22-930	(AGly)ant6-Ia	ant6	argannot	ncbi	resfinder
GCA_002768345.1_ASM276834v1_genomic.fna	PEPZ01000075.1	3540	4334	+	(AGly)aph(3'')-III	aph(3'')-III	1-795/795	100.00	100.00	argannot	V01547:535-1329	(AGly)aph(3'')-III	aph(3'')-III	argannot	card	ncbi	resfinder
GCA_002768345.1_ASM276834v1_genomic.fna	PEPZ01000019.1	49747	50548	+	(AGly)apH-Stph	apH-Stph	1-800/801	99.75	80.57	argannot	HE579073:1778413-1779213	(AGly)apH-Stph	apH-Stph	argannot
GCA_002768345.1_ASM276834v1_genomic.fna	PEPZ01000075.1	2905	3447	+	(AGly)sat4A	sat	1-543/543	100.00	100.00	argannot	X92945:38870-39412	(AGly)sat4A	sat	argannot	ncbi
GCA_002768345.1_ASM276834v1_genomic.fna	PEPZ01000047.1	1	377	-	(Bla)blaI	blaI	1-377/381	98.95	100.00	argannot	NG_047499:101-481	(Bla)blaI	blaI	argannot	ncbi
GCA_002768345.1_ASM276834v1_genomic.fna	PEPZ01000081.1	16375	16872	-	(Tmt)dfrG	dfr	1-498/498	100.00	100.00	argannot	AB205645:1013-1510	(Tmt)dfrG	dfr	argannot	card	ncbi	resfinder
GCA_002768345.1_ASM276834v1_genomic.fna	PEPZ01000083.1	54174	56180	-	mecA	mecA	1-2007/2007	100.00	100.00	ncbi	NG_047937.1	PBP2a family beta-lactam-resistant peptidoglycan transpeptidase MecA	mecA	ncbi	resfinder
GCA_002768345.1_ASM276834v1_genomic.fna	PEPZ01000036.1	26802	28721	+	tet(M)	tetM/O	1-1920/1920	100.00	100.00	ncbi	NG_048213.1	tetracycline resistance ribosomal protection protein Tet(M)	tetM/O	ncbi	resfinder
GCA_002768355.1_ASM276835v1_genomic.fna	PEQA01000022.1	49757	50558	+	(AGly)apH-Stph	apH-Stph	1-800/801	99.75	80.45	argannot	HE579073:1778413-1779213	(AGly)apH-Stph	apH-Stph	argannot
GCA_002768355.1_ASM276835v1_genomic.fna	PEQA01000062.1	3756	4136	+	(Bla)blaI	blaI	1-381/381	100.00	100.00	argannot	NG_047499:101-481	(Bla)blaI	blaI	argannot	ncbi
GCA_002768355.1_ASM276835v1_genomic.fna	PEQA01000062.1	2009	3766	+	(Bla)blaR1_Bacilli	blaR	1-1758/1758	100.00	99.94	argannot	NG_047539:1-1758	(Bla)blaR1_Bacilli	blaR	argannot	ncbi
GCA_002768355.1_ASM276835v1_genomic.fna	PEQA01000062.1	1057	1902	-	(Bla)blaZ	blaZ	1-846/846	100.00	100.00	argannot	AB245469:2235-3080	(Bla)blaZ	blaZ	argannot
GCA_002768355.1_ASM276835v1_genomic.fna	PEQA01000038.1	46548	47045	+	(Tmt)dfrG	dfr	1-498/498	100.00	100.00	argannot	AB205645:1013-1510	(Tmt)dfrG	dfr	argannot	card	ncbi	resfinder
GCA_002768355.1_ASM276835v1_genomic.fna	PEQA01000062.1	131370	133376	-	mecA	mecA	1-2007/2007	100.00	100.00	ncbi	NG_047937.1	PBP2a family beta-lactam-resistant peptidoglycan transpeptidase MecA	mecA	ncbi	resfinder
GCA_002768355.1_ASM276835v1_genomic.fna	PEQA01000053.1	209646	211565	-	tet(M)	tetM/O	1-1920/1920	100.00	100.00	ncbi	NG_048213.1	tetracycline resistance ribosomal protection protein Tet(M)	tetM/O	ncbi	resfinder
GCA_002768365.1_ASM276836v1_genomic.fna	PEQB01000001.1	2000	2908	+	(AGly)ant6-Ia	ant6	1-909/909	100.00	100.00	argannot	AF330699:22-930	(AGly)ant6-Ia	ant6	argannot	ncbi	resfinder
GCA_002768365.1_ASM276836v1_genomic.fna	PEQB01000001.1	3540	4334	+	(AGly)aph(3'')-III	aph(3'')-III	1-795/795	100.00	100.00	argannot	V01547:535-1329	(AGly)aph(3'')-III	aph(3'')-III	argannot	card	ncbi	resfinder
GCA_002768365.1_ASM276836v1_genomic.fna	PEQB01000058.1	49747	50548	+	(AGly)apH-Stph	apH-Stph	1-800/801	99.75	80.57	argannot	HE579073:1778413-1779213	(AGly)apH-Stph	apH-Stph	argannot
GCA_002768365.1_ASM276836v1_genomic.fna	PEQB01000001.1	2905	3447	+	(AGly)sat4A	sat	1-543/543	100.00	100.00	argannot	X92945:38870-39412	(AGly)sat4A	sat	argannot	ncbi
GCA_002768365.1_ASM276836v1_genomic.fna	PEQB01000029.1	157578	157958	-	(Bla)blaI	blaI	1-381/381	100.00	100.00	argannot	NG_047499:101-481	(Bla)blaI	blaI	argannot	ncbi
GCA_002768365.1_ASM276836v1_genomic.fna	PEQB01000013.1	46548	47045	+	(Tmt)dfrG	dfr	1-498/498	100.00	100.00	argannot	AB205645:1013-1510	(Tmt)dfrG	dfr	argannot	card	ncbi	resfinder
GCA_002768365.1_ASM276836v1_genomic.fna	PEQB01000002.1	1156	1910	+	blaZ_138	blaZ	1-755/888	85.02	99.73	resfinder	CP003979	blaZ	blaZ	resfinder
GCA_002768365.1_ASM276836v1_genomic.fna	PEQB01000029.1	28334	30340	+	mecA	mecA	1-2007/2007	100.00	100.00	ncbi	NG_047937.1	PBP2a family beta-lactam-resistant peptidoglycan transpeptidase MecA	mecA	ncbi	resfinder
GCA_002768365.1_ASM276836v1_genomic.fna	PEQB01000072.1	26802	28721	+	tet(M)	tetM/O	1-1920/1920	100.00	100.00	ncbi	NG_048213.1	tetracycline resistance ribosomal protection protein Tet(M)	tetM/O	ncbi	resfinder
GCA_002768435.1_ASM276843v1_genomic.fna	PEQC01000030.1	29593	31032	-	(AGly)aac6-Aph2	aac6-Aph2	1-1440/1440	100.00	100.00	argannot	M13771:304-1743	(AGly)aac6-Aph2	aac6-Aph2	argannot	card	resfinder
GCA_002768435.1_ASM276843v1_genomic.fna	PEQC01000080.1	115760	116668	-	(AGly)ant6-Ia	ant6	1-909/909	100.00	100.00	argannot	AF330699:22-930	(AGly)ant6-Ia	ant6	argannot	ncbi	resfinder
GCA_002768435.1_ASM276843v1_genomic.fna	PEQC01000080.1	114610	115404	-	(AGly)aph(3'')-III	aph(3'')-III	1-795/795	100.00	100.00	argannot	V01547:535-1329	(AGly)aph(3'')-III	aph(3'')-III	argannot	card	ncbi	resfinder
GCA_002768435.1_ASM276843v1_genomic.fna	PEQC01000022.1	50193	50994	+	(AGly)apH-Stph	apH-Stph	1-800/801	99.75	80.45	argannot	HE579073:1778413-1779213	(AGly)apH-Stph	apH-Stph	argannot
GCA_002768435.1_ASM276843v1_genomic.fna	PEQC01000080.1	124584	125393	-	(AGly)spw	spw	1-810/810	100.00	100.00	argannot	NG_048075:101-910	(AGly)spw	spw	argannot	ncbi
GCA_002768435.1_ASM276843v1_genomic.fna	PEQC01000059.1	3756	4136	+	(Bla)blaI	blaI	1-381/381	100.00	100.00	argannot	NG_047499:101-481	(Bla)blaI	blaI	argannot	ncbi
GCA_002768435.1_ASM276843v1_genomic.fna	PEQC01000059.1	2009	3766	+	(Bla)blaR1_Bacilli	blaR	1-1758/1758	100.00	99.94	argannot	NG_047539:1-1758	(Bla)blaR1_Bacilli	blaR	argannot	ncbi
GCA_002768435.1_ASM276843v1_genomic.fna	PEQC01000059.1	1057	1902	-	(Bla)blaZ	blaZ	1-846/846	100.00	100.00	argannot	AB245469:2235-3080	(Bla)blaZ	blaZ	argannot
GCA_002768435.1_ASM276843v1_genomic.fna	PEQC01000080.1	120176	120979	-	(MLS)lnu((B)	lnu	1-804/804	100.00	100.00	argannot	KC688833:1-804	(MLS)lnu((B)	lnu	argannot	ncbi	resfinder
GCA_002768435.1_ASM276843v1_genomic.fna	PEQC01000016.1	46552	47049	+	(Tmt)dfrG	dfr	1-498/498	100.00	100.00	argannot	AB205645:1013-1510	(Tmt)dfrG	dfr	argannot	card	ncbi	resfinder
GCA_002768435.1_ASM276843v1_genomic.fna	PEQC01000030.1	29606	30402	-	aph(2'')-Ih	aph2	70-866/894	89.15	82.43	ncbi	NG_047408.1	aminoglycoside O-phosphotransferase APH(2'')-Ih	aph2	ncbi
GCA_002768435.1_ASM276843v1_genomic.fna	PEQC01000080.1	127180	127917	-	erm(B)	erm	1-738/738	100.00	100.00	ncbi	NG_047794.1	23S rRNA (adenine(2058)-N(6))-methyltransferase Erm(B)	erm	ncbi
GCA_002768435.1_ASM276843v1_genomic.fna	PEQC01000080.1	120176	120979	-	lsaE	isaE	1-804/804	100.00	100.00	card	AF408195.1:9446-10250	lsaE is an ABC-F subfamily protein found in porcine MRSA isolates. It confers resistance to pleuromutilin lincosamide and streptogramin A	isaE	card	ncbi	resfinder
GCA_002768435.1_ASM276843v1_genomic.fna	PEQC01000059.1	131225	133231	-	mecA	mecA	1-2007/2007	100.00	100.00	ncbi	NG_047937.1	PBP2a family beta-lactam-resistant peptidoglycan transpeptidase MecA	mecA	ncbi	resfinder
GCA_002768435.1_ASM276843v1_genomic.fna	PEQC01000029.1	26802	28721	+	tet(M)	tetM/O	1-1920/1920	100.00	100.00	ncbi	NG_048213.1	tetracycline resistance ribosomal protection protein Tet(M)	tetM/O	ncbi	resfinder
GCA_002768455.1_ASM276845v1_genomic.fna	PEQE01000061.1	3261	4700	+	(AGly)aac6-Aph2	aac6-Aph2	1-1440/1440	100.00	100.00	argannot	M13771:304-1743	(AGly)aac6-Aph2	aac6-Aph2	argannot	card	resfinder
GCA_002768455.1_ASM276845v1_genomic.fna	PEQE01000059.1	1989	2897	+	(AGly)ant6-Ia	ant6	1-909/909	100.00	100.00	argannot	AF330699:22-930	(AGly)ant6-Ia	ant6	argannot	ncbi	resfinder
GCA_002768455.1_ASM276845v1_genomic.fna	PEQE01000059.1	3529	4323	+	(AGly)aph(3'')-III	aph(3'')-III	1-795/795	100.00	99.87	argannot	V01547:535-1329	(AGly)aph(3'')-III	aph(3'')-III	argannot	card	ncbi	resfinder
GCA_002768455.1_ASM276845v1_genomic.fna	PEQE01000076.1	49719	50520	+	(AGly)apH-Stph	apH-Stph	1-800/801	99.75	80.45	argannot	HE579073:1778413-1779213	(AGly)apH-Stph	apH-Stph	argannot
GCA_002768455.1_ASM276845v1_genomic.fna	PEQE01000059.1	2894	3436	+	(AGly)sat4A	sat	1-543/543	100.00	100.00	argannot	X92945:38870-39412	(AGly)sat4A	sat	argannot	ncbi
GCA_002768455.1_ASM276845v1_genomic.fna	PEQE01000088.1	20145	20525	-	(Bla)blaI	blaI	1-381/381	100.00	100.00	argannot	NG_047499:101-481	(Bla)blaI	blaI	argannot	ncbi
GCA_002768455.1_ASM276845v1_genomic.fna	PEQE01000088.1	20515	22272	-	(Bla)blaR1_Bacilli	blaR	1-1758/1758	100.00	99.89	argannot	NG_047539:1-1758	(Bla)blaR1_Bacilli	blaR	argannot	ncbi
GCA_002768455.1_ASM276845v1_genomic.fna	PEQE01000088.1	22379	23224	+	(Bla)blaZ	blaZ	1-846/846	100.00	100.00	argannot	AB245469:2235-3080	(Bla)blaZ	blaZ	argannot
GCA_002768455.1_ASM276845v1_genomic.fna	PEQE01000001.1	1723	3729	-	(Bla)mecA	mecA	1-2007/2007	100.00	99.95	argannot	AB221124:91-2097	(Bla)mecA	mecA	argannot	resfinder
GCA_002768455.1_ASM276845v1_genomic.fna	PEQE01000033.1	13153	13650	+	(Tmt)dfrG	dfr	1-498/498	100.00	100.00	argannot	AB205645:1013-1510	(Tmt)dfrG	dfr	argannot	card	ncbi	resfinder
GCA_002768455.1_ASM276845v1_genomic.fna	PEQE01000061.1	3891	4687	+	aph(2'')-Ih	aph2	70-866/894	89.15	82.43	ncbi	NG_047408.1	aminoglycoside O-phosphotransferase APH(2'')-Ih	aph2	ncbi
GCA_002768455.1_ASM276845v1_genomic.fna	PEQE01000051.1	2487	3134	-	Enterococcus_faecalis_chloramphenicol_acetyltransferase	cat	1-648/648	100.00	100.00	card	X92945.2:9582-8934	A chloramphenicol acetyltransferase and resistance determinant described in Enterococcus faecalis	cat	card	ncbi
GCA_002768455.1_ASM276845v1_genomic.fna	PEQE01000115.1	469	1206	+	erm(B)	erm	1-738/738	100.00	100.00	ncbi	NG_047794.1	23S rRNA (adenine(2058)-N(6))-methyltransferase Erm(B)	erm	ncbi
GCA_002768455.1_ASM276845v1_genomic.fna	PEQE01000110.1	26199	28118	+	tet(M)	tetM/O	1-1920/1920	100.00	99.95	ncbi	NG_048213.1	tetracycline resistance ribosomal protection protein Tet(M)	tetM/O	ncbi	resfinder
GCA_002768475.1_ASM276847v1_genomic.fna	PEQD01000023.1	21504	22943	+	(AGly)aac6-Aph2	aac6-Aph2	1-1440/1440	100.00	100.00	argannot	M13771:304-1743	(AGly)aac6-Aph2	aac6-Aph2	argannot	card	resfinder
GCA_002768475.1_ASM276847v1_genomic.fna	PEQD01000093.1	2055	2963	+	(AGly)ant6-Ia	ant6	1-909/909	100.00	100.00	argannot	AF330699:22-930	(AGly)ant6-Ia	ant6	argannot	ncbi	resfinder
GCA_002768475.1_ASM276847v1_genomic.fna	PEQD01000093.1	3595	4389	+	(AGly)aph(3'')-III	aph(3'')-III	1-795/795	100.00	100.00	argannot	V01547:535-1329	(AGly)aph(3'')-III	aph(3'')-III	argannot	card	ncbi	resfinder
GCA_002768475.1_ASM276847v1_genomic.fna	PEQD01000063.1	56447	57248	+	(AGly)apH-Stph	apH-Stph	1-800/801	99.75	80.57	argannot	HE579073:1778413-1779213	(AGly)apH-Stph	apH-Stph	argannot
GCA_002768475.1_ASM276847v1_genomic.fna	PEQD01000093.1	2960	3502	+	(AGly)sat4A	sat	1-543/543	100.00	100.00	argannot	X92945:38870-39412	(AGly)sat4A	sat	argannot	ncbi
GCA_002768475.1_ASM276847v1_genomic.fna	PEQD01000050.1	70624	71004	+	(Bla)blaI	blaI	1-381/381	100.00	99.74	argannot	NG_047499:101-481	(Bla)blaI	blaI	argannot	ncbi
GCA_002768475.1_ASM276847v1_genomic.fna	PEQD01000050.1	68877	70634	+	(Bla)blaR1_Bacilli	blaR	1-1758/1758	100.00	99.94	argannot	NG_047539:1-1758	(Bla)blaR1_Bacilli	blaR	argannot	ncbi
GCA_002768475.1_ASM276847v1_genomic.fna	PEQD01000050.1	67925	68770	-	(Bla)blaZ	blaZ	1-846/846	100.00	100.00	argannot	AB245469:2235-3080	(Bla)blaZ	blaZ	argannot
GCA_002768475.1_ASM276847v1_genomic.fna	PEQD01000050.1	206870	208876	-	(Bla)mecA	mecA	1-2007/2007	100.00	100.00	argannot	AB221124:91-2097	(Bla)mecA	mecA	argannot	resfinder
GCA_002768475.1_ASM276847v1_genomic.fna	PEQD01000094.1	491	1228	-	(MLS)erm(B)	erm	1-738/738	100.00	99.59	argannot	M11180:714-1451	(MLS)erm(B)	erm	argannot
GCA_002768475.1_ASM276847v1_genomic.fna	PEQD01000022.1	2591	3970	-	(Tet)tetK	tetK/L	1-1380/1380	100.00	100.00	argannot	M16217:305-1684	(Tet)tetK	tetK/L	argannot	card	ncbi	resfinder
GCA_002768475.1_ASM276847v1_genomic.fna	PEQD01000094.1	3996	4493	+	(Tmt)dfrG	dfr	1-498/498	100.00	100.00	argannot	AB205645:1013-1510	(Tmt)dfrG	dfr	argannot	card	ncbi	resfinder
GCA_002768475.1_ASM276847v1_genomic.fna	PEQD01000023.1	22134	22930	+	aph(2'')-Ih	aph2	70-866/894	89.15	82.43	ncbi	NG_047408.1	aminoglycoside O-phosphotransferase APH(2'')-Ih	aph2	ncbi
GCA_002768475.1_ASM276847v1_genomic.fna	PEQD01000050.1	210733	211104	+	mecI	mecI	1-372/372	100.00	99.73	card	BA000018.3:48893-49265	mecI acts as a repressor of transcription of the mecA/mecR1/mecI operon.	mecI	card	ncbi
GCA_002768475.1_ASM276847v1_genomic.fna	PEQD01000050.1	208976	210733	+	mecR1	mecR	1-1758/1758	100.00	100.00	ncbi	NG_051163.1	beta-lactam sensor/signal transducer MecR1	mecR	ncbi
GCA_002847165.1_ASM284716v1_genomic.fna	PJUR01000013.1	69529	70330	+	(AGly)apH-Stph	apH-Stph	1-800/801	99.75	80.45	argannot	HE579073:1778413-1779213	(AGly)apH-Stph	apH-Stph	argannot
GCA_002847165.1_ASM284716v1_genomic.fna	PJUR01000001.1	103669	104830	-	mefE	mefE	40-1201/1212	95.87	80.81	card	AE007317.1:953382-954594	mefE is a proton motive efflux pump in Streptococcus pneumoniae that confers resistance to macrolides. It is found on the same operon as mefA and the ABC-efflux pump mel.	mefE	card
GCA_002847175.1_ASM284717v1_genomic.fna	PJUQ01000009.1	34191	34992	-	(AGly)apH-Stph	apH-Stph	1-800/801	99.75	80.57	argannot	HE579073:1778413-1779213	(AGly)apH-Stph	apH-Stph	argannot
GCA_002847175.1_ASM284717v1_genomic.fna	PJUQ01000048.1	4661	5822	+	mefE	mefE	40-1201/1212	95.87	80.81	card	AE007317.1:953382-954594	mefE is a proton motive efflux pump in Streptococcus pneumoniae that confers resistance to macrolides. It is found on the same operon as mefA and the ABC-efflux pump mel.	mefE	card
GCA_002847175.1_ASM284717v1_genomic.fna	PJUQ01000006.1	89925	91844	-	tet(M)	tetM/O	1-1920/1920	100.00	100.00	ncbi	NG_048252.1	tetracycline resistance ribosomal protection protein Tet(M)	tetM/O	ncbi	resfinder
GCA_002847205.2_ASM284720v2_genomic.fna	PJUS02000414.1	1410	2211	-	(AGly)apH-Stph	apH-Stph	1-800/801	99.75	80.45	argannot	HE579073:1778413-1779213	(AGly)apH-Stph	apH-Stph	argannot
GCA_002847205.2_ASM284720v2_genomic.fna	PJUS02000209.1	7342	9261	+	tet(M)	tetM/O	1-1920/1920	100.00	99.95	ncbi	NG_048252.1	tetracycline resistance ribosomal protection protein Tet(M)	tetM/O	ncbi	resfinder
GCA_002847225.2_ASM284722v2_genomic.fna	PJUO02000011.1	15006	15807	-	(AGly)apH-Stph	apH-Stph	1-800/801	99.75	80.45	argannot	HE579073:1778413-1779213	(AGly)apH-Stph	apH-Stph	argannot
GCA_002847235.2_ASM284723v2_genomic.fna	PJUN02000012.1	79397	80198	-	(AGly)apH-Stph	apH-Stph	1-800/801	99.75	80.45	argannot	HE579073:1778413-1779213	(AGly)apH-Stph	apH-Stph	argannot
GCA_002847265.2_ASM284726v2_genomic.fna	PJUP02000008.1	39700	40501	-	(AGly)apH-Stph	apH-Stph	1-800/801	99.75	80.57	argannot	HE579073:1778413-1779213	(AGly)apH-Stph	apH-Stph	argannot
GCA_002847265.2_ASM284726v2_genomic.fna	PJUP02000007.1	75104	76265	+	mefE	mefE	40-1201/1212	95.87	80.64	card	AE007317.1:953382-954594	mefE is a proton motive efflux pump in Streptococcus pneumoniae that confers resistance to macrolides. It is found on the same operon as mefA and the ABC-efflux pump mel.	mefE	card
GCA_002902125.1_ASM290212v1_genomic.fna	PPRB01000066.1	2094	3002	+	(AGly)ant6-Ia	ant6	1-909/909	100.00	100.00	argannot	AF330699:22-930	(AGly)ant6-Ia	ant6	argannot	ncbi	resfinder
GCA_002902125.1_ASM290212v1_genomic.fna	PPRB01000066.1	3634	4428	+	(AGly)aph(3'')-III	aph(3'')-III	1-795/795	100.00	100.00	argannot	V01547:535-1329	(AGly)aph(3'')-III	aph(3'')-III	argannot	card	ncbi	resfinder
GCA_002902125.1_ASM290212v1_genomic.fna	PPRB01000029.1	31440	32241	+	(AGly)apH-Stph	apH-Stph	1-800/801	99.75	80.45	argannot	HE579073:1778413-1779213	(AGly)apH-Stph	apH-Stph	argannot
GCA_002902125.1_ASM290212v1_genomic.fna	PPRB01000066.1	2999	3541	+	(AGly)sat4A	sat	1-543/543	100.00	100.00	argannot	X92945:38870-39412	(AGly)sat4A	sat	argannot	ncbi
GCA_002902125.1_ASM290212v1_genomic.fna	PPRB01000020.1	3183	3563	-	(Bla)blaI	blaI	1-381/381	100.00	100.00	argannot	NG_047499:101-481	(Bla)blaI	blaI	argannot	ncbi
GCA_002902125.1_ASM290212v1_genomic.fna	PPRB01000036.1	22932	23669	+	(MLS)erm(B)	erm	1-738/738	100.00	99.59	argannot	M11180:714-1451	(MLS)erm(B)	erm	argannot
GCA_002902125.1_ASM290212v1_genomic.fna	PPRB01000006.1	1	804	+	blaZ_63	blaZ	51-846/846	94.09	98.01	resfinder	NZ_JUMX01000103	blaZ	blaZ	resfinder
GCA_002902125.1_ASM290212v1_genomic.fna	PPRB01000113.1	23	1158	-	mefE	mefE	40-1175/1212	93.73	81.25	card	AE007317.1:953382-954594	mefE is a proton motive efflux pump in Streptococcus pneumoniae that confers resistance to macrolides. It is found on the same operon as mefA and the ABC-efflux pump mel.	mefE	card
GCA_002902125.1_ASM290212v1_genomic.fna	PPRB01000038.1	8905	10824	+	tet(M)	tetM/O	1-1920/1920	100.00	100.00	ncbi	NG_048252.1	tetracycline resistance ribosomal protection protein Tet(M)	tetM/O	ncbi	resfinder
GCA_002922545.1_ASM292254v1_genomic.fna	PHHX01000019.1	59259	60698	+	(AGly)aac6-Aph2	aac6-Aph2	1-1440/1440	100.00	100.00	argannot	M13771:304-1743	(AGly)aac6-Aph2	aac6-Aph2	argannot	card	resfinder
GCA_002922545.1_ASM292254v1_genomic.fna	PHHX01000015.1	4140	5048	-	(AGly)ant6-Ia	ant6	1-909/909	100.00	100.00	argannot	AF330699:22-930	(AGly)ant6-Ia	ant6	argannot	ncbi	resfinder
GCA_002922545.1_ASM292254v1_genomic.fna	PHHX01000015.1	2714	3508	-	(AGly)aph(3'')-III	aph(3'')-III	1-795/795	100.00	100.00	argannot	V01547:535-1329	(AGly)aph(3'')-III	aph(3'')-III	argannot	card	ncbi	resfinder
GCA_002922545.1_ASM292254v1_genomic.fna	PHHX01000019.1	22503	23304	+	(AGly)apH-Stph	apH-Stph	1-800/801	99.75	80.57	argannot	HE579073:1778413-1779213	(AGly)apH-Stph	apH-Stph	argannot
GCA_002922545.1_ASM292254v1_genomic.fna	PHHX01000015.1	3601	4143	-	(AGly)sat4A	sat	1-543/543	100.00	100.00	argannot	X92945:38870-39412	(AGly)sat4A	sat	argannot	ncbi
GCA_002922545.1_ASM292254v1_genomic.fna	PHHX01000020.1	3079	3459	+	(Bla)blaI	blaI	1-381/381	100.00	100.00	argannot	NG_047499:101-481	(Bla)blaI	blaI	argannot	ncbi
GCA_002922545.1_ASM292254v1_genomic.fna	PHHX01000020.1	1332	3089	+	(Bla)blaR1_Bacilli	blaR	1-1758/1758	100.00	99.94	argannot	NG_047539:1-1758	(Bla)blaR1_Bacilli	blaR	argannot	ncbi
GCA_002922545.1_ASM292254v1_genomic.fna	PHHX01000020.1	349	1194	-	(Bla)blaZ	blaZ	1-846/846	100.00	100.00	argannot	AB245469:2235-3080	(Bla)blaZ	blaZ	argannot
GCA_002922545.1_ASM292254v1_genomic.fna	PHHX01000022.1	38551	40557	-	(Bla)mecA	mecA	1-2007/2007	100.00	100.00	argannot	AB221124:91-2097	(Bla)mecA	mecA	argannot	resfinder
GCA_002922545.1_ASM292254v1_genomic.fna	PHHX01000021.1	560	1297	-	(MLS)erm(B)	erm	1-738/738	100.00	99.59	argannot	M11180:714-1451	(MLS)erm(B)	erm	argannot
GCA_002922545.1_ASM292254v1_genomic.fna	PHHX01000021.1	4065	4562	+	(Tmt)dfrG	dfr	1-498/498	100.00	100.00	argannot	AB205645:1013-1510	(Tmt)dfrG	dfr	argannot	card	ncbi	resfinder
GCA_002922545.1_ASM292254v1_genomic.fna	PHHX01000019.1	59889	60685	+	aph(2'')-Ih	aph2	70-866/894	89.15	82.43	ncbi	NG_047408.1	aminoglycoside O-phosphotransferase APH(2'')-Ih	aph2	ncbi
GCA_002922545.1_ASM292254v1_genomic.fna	PHHX01000022.1	42414	42785	+	mecI	mecI	1-372/372	100.00	99.73	card	BA000018.3:48893-49265	mecI acts as a repressor of transcription of the mecA/mecR1/mecI operon.	mecI	card	ncbi
GCA_002922545.1_ASM292254v1_genomic.fna	PHHX01000022.1	40657	42414	+	mecR1	mecR	1-1758/1758	100.00	100.00	ncbi	NG_051163.1	beta-lactam sensor/signal transducer MecR1	mecR	ncbi
GCA_002922555.1_ASM292255v1_genomic.fna	PHHY01000036.1	87600	89039	+	(AGly)aac6-Aph2	aac6-Aph2	1-1440/1440	100.00	100.00	argannot	M13771:304-1743	(AGly)aac6-Aph2	aac6-Aph2	argannot	card	resfinder
GCA_002922555.1_ASM292255v1_genomic.fna	PHHY01000021.1	2501	3409	-	(AGly)ant6-Ia	ant6	1-909/909	100.00	100.00	argannot	AF330699:22-930	(AGly)ant6-Ia	ant6	argannot	ncbi	resfinder
GCA_002922555.1_ASM292255v1_genomic.fna	PHHY01000021.1	1075	1869	-	(AGly)aph(3'')-III	aph(3'')-III	1-795/795	100.00	99.87	argannot	V01547:535-1329	(AGly)aph(3'')-III	aph(3'')-III	argannot	card	ncbi	resfinder
GCA_002922555.1_ASM292255v1_genomic.fna	PHHY01000036.1	50845	51646	+	(AGly)apH-Stph	apH-Stph	1-800/801	99.75	80.45	argannot	HE579073:1778413-1779213	(AGly)apH-Stph	apH-Stph	argannot
GCA_002922555.1_ASM292255v1_genomic.fna	PHHY01000021.1	1962	2504	-	(AGly)sat4A	sat	1-543/543	100.00	100.00	argannot	X92945:38870-39412	(AGly)sat4A	sat	argannot	ncbi
GCA_002922555.1_ASM292255v1_genomic.fna	PHHY01000002.1	40692	41072	+	(Bla)blaI	blaI	1-381/381	100.00	100.00	argannot	NG_047499:101-481	(Bla)blaI	blaI	argannot	ncbi
GCA_002922555.1_ASM292255v1_genomic.fna	PHHY01000002.1	38945	40702	+	(Bla)blaR1_Bacilli	blaR	1-1758/1758	100.00	99.89	argannot	NG_047539:1-1758	(Bla)blaR1_Bacilli	blaR	argannot	ncbi
GCA_002922555.1_ASM292255v1_genomic.fna	PHHY01000002.1	37962	38807	-	(Bla)blaZ	blaZ	1-846/846	100.00	100.00	argannot	AB245469:2235-3080	(Bla)blaZ	blaZ	argannot
GCA_002922555.1_ASM292255v1_genomic.fna	PHHY01000036.1	88230	89026	+	aph(2'')-Ih	aph2	70-866/894	89.15	82.43	ncbi	NG_047408.1	aminoglycoside O-phosphotransferase APH(2'')-Ih	aph2	ncbi
GCA_002922555.1_ASM292255v1_genomic.fna	PHHY01000024.1	4315	4962	+	Enterococcus_faecalis_chloramphenicol_acetyltransferase	cat	1-648/648	100.00	100.00	card	X92945.2:9582-8934	A chloramphenicol acetyltransferase and resistance determinant described in Enterococcus faecalis	cat	card	ncbi
GCA_002922555.1_ASM292255v1_genomic.fna	PHHY01000024.1	170	907	-	erm(B)	erm	1-738/738	100.00	99.86	ncbi	NG_047794.1	23S rRNA (adenine(2058)-N(6))-methyltransferase Erm(B)	erm	ncbi
GCA_002922555.1_ASM292255v1_genomic.fna	PHHY01000006.1	215	2221	+	mecA	mecA	1-2007/2007	100.00	100.00	ncbi	NG_047937.1	PBP2a family beta-lactam-resistant peptidoglycan transpeptidase MecA	mecA	ncbi	resfinder
GCA_002922555.1_ASM292255v1_genomic.fna	PHHY01000035.1	181845	183764	+	tet(M)	tetM/O	1-1920/1920	100.00	100.00	ncbi	NG_048213.1	tetracycline resistance ribosomal protection protein Tet(M)	tetM/O	ncbi	resfinder
GCA_002922565.1_ASM292256v1_genomic.fna	PHHW01000034.1	679	2118	-	(AGly)aac6-Aph2	aac6-Aph2	1-1440/1440	100.00	100.00	argannot	M13771:304-1743	(AGly)aac6-Aph2	aac6-Aph2	argannot	card	resfinder
GCA_002922565.1_ASM292256v1_genomic.fna	PHHW01000037.1	4140	5048	-	(AGly)ant6-Ia	ant6	1-909/909	100.00	100.00	argannot	AF330699:22-930	(AGly)ant6-Ia	ant6	argannot	ncbi	resfinder
GCA_002922565.1_ASM292256v1_genomic.fna	PHHW01000037.1	2714	3508	-	(AGly)aph(3'')-III	aph(3'')-III	1-795/795	100.00	100.00	argannot	V01547:535-1329	(AGly)aph(3'')-III	aph(3'')-III	argannot	card	ncbi	resfinder
GCA_002922565.1_ASM292256v1_genomic.fna	PHHW01000034.1	38072	38873	-	(AGly)apH-Stph	apH-Stph	1-800/801	99.75	80.57	argannot	HE579073:1778413-1779213	(AGly)apH-Stph	apH-Stph	argannot
GCA_002922565.1_ASM292256v1_genomic.fna	PHHW01000037.1	3601	4143	-	(AGly)sat4A	sat	1-543/543	100.00	100.00	argannot	X92945:38870-39412	(AGly)sat4A	sat	argannot	ncbi
GCA_002922565.1_ASM292256v1_genomic.fna	PHHW01000026.1	169101	169481	-	(Bla)blaI	blaI	1-381/381	100.00	100.00	argannot	NG_047499:101-481	(Bla)blaI	blaI	argannot	ncbi
GCA_002922565.1_ASM292256v1_genomic.fna	PHHW01000026.1	169471	171228	-	(Bla)blaR1_Bacilli	blaR	1-1758/1758	100.00	99.94	argannot	NG_047539:1-1758	(Bla)blaR1_Bacilli	blaR	argannot	ncbi
GCA_002922565.1_ASM292256v1_genomic.fna	PHHW01000026.1	171366	172211	+	(Bla)blaZ	blaZ	1-846/846	100.00	100.00	argannot	AB245469:2235-3080	(Bla)blaZ	blaZ	argannot
GCA_002922565.1_ASM292256v1_genomic.fna	PHHW01000026.1	31186	33192	+	(Bla)mecA	mecA	1-2007/2007	100.00	100.00	argannot	AB221124:91-2097	(Bla)mecA	mecA	argannot	resfinder
GCA_002922565.1_ASM292256v1_genomic.fna	PHHW01000006.1	534	1271	-	(MLS)erm(B)	erm	1-738/738	100.00	99.59	argannot	M11180:714-1451	(MLS)erm(B)	erm	argannot
GCA_002922565.1_ASM292256v1_genomic.fna	PHHW01000006.1	4039	4536	+	(Tmt)dfrG	dfr	1-498/498	100.00	100.00	argannot	AB205645:1013-1510	(Tmt)dfrG	dfr	argannot	card	ncbi	resfinder
GCA_002922565.1_ASM292256v1_genomic.fna	PHHW01000034.1	692	1488	-	aph(2'')-Ih	aph2	70-866/894	89.15	82.43	ncbi	NG_047408.1	aminoglycoside O-phosphotransferase APH(2'')-Ih	aph2	ncbi
GCA_002922565.1_ASM292256v1_genomic.fna	PHHW01000026.1	28958	29329	-	mecI	mecI	1-372/372	100.00	99.73	card	BA000018.3:48893-49265	mecI acts as a repressor of transcription of the mecA/mecR1/mecI operon.	mecI	card	ncbi
GCA_002922565.1_ASM292256v1_genomic.fna	PHHW01000026.1	29329	31086	-	mecR1	mecR	1-1758/1758	100.00	100.00	ncbi	NG_051163.1	beta-lactam sensor/signal transducer MecR1	mecR	ncbi
GCA_002922575.1_ASM292257v1_genomic.fna	PHHV01000017.1	165048	166487	-	(AGly)aac6-Aph2	aac6-Aph2	1-1440/1440	100.00	100.00	argannot	M13771:304-1743	(AGly)aac6-Aph2	aac6-Aph2	argannot	card	resfinder
GCA_002922575.1_ASM292257v1_genomic.fna	PHHV01000030.1	2195	3103	+	(AGly)ant6-Ia	ant6	1-909/909	100.00	100.00	argannot	AF330699:22-930	(AGly)ant6-Ia	ant6	argannot	ncbi	resfinder
GCA_002922575.1_ASM292257v1_genomic.fna	PHHV01000030.1	3735	4529	+	(AGly)aph(3'')-III	aph(3'')-III	1-795/795	100.00	100.00	argannot	V01547:535-1329	(AGly)aph(3'')-III	aph(3'')-III	argannot	card	ncbi	resfinder
GCA_002922575.1_ASM292257v1_genomic.fna	PHHV01000017.1	202442	203243	-	(AGly)apH-Stph	apH-Stph	1-800/801	99.75	80.57	argannot	HE579073:1778413-1779213	(AGly)apH-Stph	apH-Stph	argannot
GCA_002922575.1_ASM292257v1_genomic.fna	PHHV01000030.1	3100	3642	+	(AGly)sat4A	sat	1-543/543	100.00	100.00	argannot	X92945:38870-39412	(AGly)sat4A	sat	argannot	ncbi
GCA_002922575.1_ASM292257v1_genomic.fna	PHHV01000038.1	26458	26838	-	(Bla)blaI	blaI	1-381/381	100.00	100.00	argannot	NG_047499:101-481	(Bla)blaI	blaI	argannot	ncbi
GCA_002922575.1_ASM292257v1_genomic.fna	PHHV01000038.1	26828	28585	-	(Bla)blaR1_Bacilli	blaR	1-1758/1758	100.00	99.94	argannot	NG_047539:1-1758	(Bla)blaR1_Bacilli	blaR	argannot	ncbi
GCA_002922575.1_ASM292257v1_genomic.fna	PHHV01000038.1	28692	29537	+	(Bla)blaZ	blaZ	1-846/846	100.00	100.00	argannot	AB245469:2235-3080	(Bla)blaZ	blaZ	argannot
GCA_002922575.1_ASM292257v1_genomic.fna	PHHV01000032.1	69715	70452	+	(MLS)erm(B)	erm	1-738/738	100.00	99.59	argannot	M11180:714-1451	(MLS)erm(B)	erm	argannot
GCA_002922575.1_ASM292257v1_genomic.fna	PHHV01000032.1	66450	66947	-	(Tmt)dfrG	dfr	1-498/498	100.00	100.00	argannot	AB205645:1013-1510	(Tmt)dfrG	dfr	argannot	card	ncbi	resfinder
GCA_002922575.1_ASM292257v1_genomic.fna	PHHV01000017.1	165061	165857	-	aph(2'')-Ih	aph2	70-866/894	89.15	82.43	ncbi	NG_047408.1	aminoglycoside O-phosphotransferase APH(2'')-Ih	aph2	ncbi
GCA_002922575.1_ASM292257v1_genomic.fna	PHHV01000018.1	2697	4703	-	mecA_9	mecA	1-2007/2007	100.00	100.00	resfinder	AB505630	mecA	mecA	resfinder
GCA_002922625.1_ASM292262v1_genomic.fna	PHIA01000029.1	4138	5046	-	(AGly)ant6-Ia	ant6	1-909/909	100.00	100.00	argannot	AF330699:22-930	(AGly)ant6-Ia	ant6	argannot	ncbi	resfinder
GCA_002922625.1_ASM292262v1_genomic.fna	PHIA01000029.1	2712	3506	-	(AGly)aph(3'')-III	aph(3'')-III	1-795/795	100.00	100.00	argannot	V01547:535-1329	(AGly)aph(3'')-III	aph(3'')-III	argannot	card	ncbi	resfinder
GCA_002922625.1_ASM292262v1_genomic.fna	PHIA01000018.1	25609	26410	+	(AGly)apH-Stph	apH-Stph	1-800/801	99.75	80.57	argannot	HE579073:1778413-1779213	(AGly)apH-Stph	apH-Stph	argannot
GCA_002922625.1_ASM292262v1_genomic.fna	PHIA01000029.1	3599	4141	-	(AGly)sat4A	sat	1-543/543	100.00	100.00	argannot	X92945:38870-39412	(AGly)sat4A	sat	argannot	ncbi
GCA_002922625.1_ASM292262v1_genomic.fna	PHIA01000028.1	3052	3432	+	(Bla)blaI	blaI	1-381/381	100.00	100.00	argannot	NG_047499:101-481	(Bla)blaI	blaI	argannot	ncbi
GCA_002922625.1_ASM292262v1_genomic.fna	PHIA01000028.1	1305	3062	+	(Bla)blaR1_Bacilli	blaR	1-1758/1758	100.00	99.94	argannot	NG_047539:1-1758	(Bla)blaR1_Bacilli	blaR	argannot	ncbi
GCA_002922625.1_ASM292262v1_genomic.fna	PHIA01000028.1	353	1198	-	(Bla)blaZ	blaZ	1-846/846	100.00	100.00	argannot	AB245469:2235-3080	(Bla)blaZ	blaZ	argannot
GCA_002922625.1_ASM292262v1_genomic.fna	PHIA01000023.1	16875	17612	+	erm(B)	erm	1-738/738	100.00	100.00	ncbi	NG_047802.1	23S rRNA (adenine(2058)-N(6))-methyltransferase Erm(B)	erm	ncbi
GCA_002922625.1_ASM292262v1_genomic.fna	PHIA01000006.1	215	2221	+	mecA_9	mecA	1-2007/2007	100.00	100.00	resfinder	AB505630	mecA	mecA	resfinder
GCA_002922625.1_ASM292262v1_genomic.fna	PHIA01000048.1	163207	164368	-	mefE	mefE	40-1201/1212	95.87	80.72	card	AE007317.1:953382-954594	mefE is a proton motive efflux pump in Streptococcus pneumoniae that confers resistance to macrolides. It is found on the same operon as mefA and the ABC-efflux pump mel.	mefE	card
GCA_002922635.1_ASM292263v1_genomic.fna	PHIB01000007.1	2077	3516	-	(AGly)aac6-Aph2	aac6-Aph2	1-1440/1440	100.00	100.00	argannot	M13771:304-1743	(AGly)aac6-Aph2	aac6-Aph2	argannot	card	resfinder
GCA_002922635.1_ASM292263v1_genomic.fna	PHIB01000007.1	39471	40272	-	(AGly)apH-Stph	apH-Stph	1-800/801	99.75	80.57	argannot	HE579073:1778413-1779213	(AGly)apH-Stph	apH-Stph	argannot
GCA_002922635.1_ASM292263v1_genomic.fna	PHIB01000035.1	70683	71063	+	(Bla)blaI	blaI	1-381/381	100.00	100.00	argannot	NG_047499:101-481	(Bla)blaI	blaI	argannot	ncbi
GCA_002922635.1_ASM292263v1_genomic.fna	PHIB01000035.1	68936	70693	+	(Bla)blaR1_Bacilli	blaR	1-1758/1758	100.00	99.94	argannot	NG_047539:1-1758	(Bla)blaR1_Bacilli	blaR	argannot	ncbi
GCA_002922635.1_ASM292263v1_genomic.fna	PHIB01000035.1	67953	68798	-	(Bla)blaZ	blaZ	1-846/846	100.00	100.00	argannot	AB245469:2235-3080	(Bla)blaZ	blaZ	argannot
GCA_002922635.1_ASM292263v1_genomic.fna	PHIB01000025.1	2618	4624	-	(Bla)mecA	mecA	1-2007/2007	100.00	100.00	argannot	AB221124:91-2097	(Bla)mecA	mecA	argannot	resfinder
GCA_002922635.1_ASM292263v1_genomic.fna	PHIB01000037.1	81174	81911	+	(MLS)erm(B)	erm	1-738/738	100.00	99.59	argannot	M11180:714-1451	(MLS)erm(B)	erm	argannot
GCA_002922635.1_ASM292263v1_genomic.fna	PHIB01000037.1	77909	78406	-	(Tmt)dfrG	dfr	1-498/498	100.00	100.00	argannot	AB205645:1013-1510	(Tmt)dfrG	dfr	argannot	card	ncbi	resfinder
GCA_002922635.1_ASM292263v1_genomic.fna	PHIB01000007.1	2090	2886	-	aph(2'')-Ih	aph2	70-866/894	89.15	82.43	ncbi	NG_047408.1	aminoglycoside O-phosphotransferase APH(2'')-Ih	aph2	ncbi
GCA_002922635.1_ASM292263v1_genomic.fna	PHIB01000025.1	6481	6852	+	mecI	mecI	1-372/372	100.00	99.73	card	BA000018.3:48893-49265	mecI acts as a repressor of transcription of the mecA/mecR1/mecI operon.	mecI	card	ncbi
GCA_002922635.1_ASM292263v1_genomic.fna	PHIB01000025.1	4724	6481	+	mecR1	mecR	1-1758/1758	100.00	100.00	ncbi	NG_051163.1	beta-lactam sensor/signal transducer MecR1	mecR	ncbi
GCA_002922645.1_ASM292264v1_genomic.fna	PHIC01000021.1	59163	60602	+	(AGly)aac6-Aph2	aac6-Aph2	1-1440/1440	100.00	100.00	argannot	M13771:304-1743	(AGly)aac6-Aph2	aac6-Aph2	argannot	card	resfinder
GCA_002922645.1_ASM292264v1_genomic.fna	PHIC01000042.1	2098	3006	+	(AGly)ant6-Ia	ant6	1-909/909	100.00	100.00	argannot	AF330699:22-930	(AGly)ant6-Ia	ant6	argannot	ncbi	resfinder
GCA_002922645.1_ASM292264v1_genomic.fna	PHIC01000042.1	3638	4432	+	(AGly)aph(3'')-III	aph(3'')-III	1-795/795	100.00	100.00	argannot	V01547:535-1329	(AGly)aph(3'')-III	aph(3'')-III	argannot	card	ncbi	resfinder
GCA_002922645.1_ASM292264v1_genomic.fna	PHIC01000021.1	22407	23208	+	(AGly)apH-Stph	apH-Stph	1-800/801	99.75	80.57	argannot	HE579073:1778413-1779213	(AGly)apH-Stph	apH-Stph	argannot
GCA_002922645.1_ASM292264v1_genomic.fna	PHIC01000042.1	3003	3545	+	(AGly)sat4A	sat	1-543/543	100.00	100.00	argannot	X92945:38870-39412	(AGly)sat4A	sat	argannot	ncbi
GCA_002922645.1_ASM292264v1_genomic.fna	PHIC01000022.1	169101	169481	-	(Bla)blaI	blaI	1-381/381	100.00	100.00	argannot	NG_047499:101-481	(Bla)blaI	blaI	argannot	ncbi
GCA_002922645.1_ASM292264v1_genomic.fna	PHIC01000022.1	169471	171228	-	(Bla)blaR1_Bacilli	blaR	1-1758/1758	100.00	99.94	argannot	NG_047539:1-1758	(Bla)blaR1_Bacilli	blaR	argannot	ncbi
GCA_002922645.1_ASM292264v1_genomic.fna	PHIC01000022.1	171366	172211	+	(Bla)blaZ	blaZ	1-846/846	100.00	100.00	argannot	AB245469:2235-3080	(Bla)blaZ	blaZ	argannot
GCA_002922645.1_ASM292264v1_genomic.fna	PHIC01000022.1	31186	33192	+	(Bla)mecA	mecA	1-2007/2007	100.00	100.00	argannot	AB221124:91-2097	(Bla)mecA	mecA	argannot	resfinder
GCA_002922645.1_ASM292264v1_genomic.fna	PHIC01000001.1	71895	72632	+	(MLS)erm(B)	erm	1-738/738	100.00	99.59	argannot	M11180:714-1451	(MLS)erm(B)	erm	argannot
GCA_002922645.1_ASM292264v1_genomic.fna	PHIC01000001.1	68630	69127	-	(Tmt)dfrG	dfr	1-498/498	100.00	100.00	argannot	AB205645:1013-1510	(Tmt)dfrG	dfr	argannot	card	ncbi	resfinder
GCA_002922645.1_ASM292264v1_genomic.fna	PHIC01000021.1	59793	60589	+	aph(2'')-Ih	aph2	70-866/894	89.15	82.43	ncbi	NG_047408.1	aminoglycoside O-phosphotransferase APH(2'')-Ih	aph2	ncbi
GCA_002922645.1_ASM292264v1_genomic.fna	PHIC01000022.1	28958	29329	-	mecI	mecI	1-372/372	100.00	99.73	card	BA000018.3:48893-49265	mecI acts as a repressor of transcription of the mecA/mecR1/mecI operon.	mecI	card	ncbi
GCA_002922645.1_ASM292264v1_genomic.fna	PHIC01000022.1	29329	31086	-	mecR1	mecR	1-1758/1758	100.00	100.00	ncbi	NG_051163.1	beta-lactam sensor/signal transducer MecR1	mecR	ncbi
GCA_002922675.1_ASM292267v1_genomic.fna	PHHZ01000038.1	87600	89039	+	(AGly)aac6-Aph2	aac6-Aph2	1-1440/1440	100.00	100.00	argannot	M13771:304-1743	(AGly)aac6-Aph2	aac6-Aph2	argannot	card	resfinder
GCA_002922675.1_ASM292267v1_genomic.fna	PHHZ01000036.1	2501	3409	-	(AGly)ant6-Ia	ant6	1-909/909	100.00	100.00	argannot	AF330699:22-930	(AGly)ant6-Ia	ant6	argannot	ncbi	resfinder
GCA_002922675.1_ASM292267v1_genomic.fna	PHHZ01000036.1	1075	1869	-	(AGly)aph(3'')-III	aph(3'')-III	1-795/795	100.00	99.87	argannot	V01547:535-1329	(AGly)aph(3'')-III	aph(3'')-III	argannot	card	ncbi	resfinder
GCA_002922675.1_ASM292267v1_genomic.fna	PHHZ01000038.1	50845	51646	+	(AGly)apH-Stph	apH-Stph	1-800/801	99.75	80.45	argannot	HE579073:1778413-1779213	(AGly)apH-Stph	apH-Stph	argannot
GCA_002922675.1_ASM292267v1_genomic.fna	PHHZ01000036.1	1962	2504	-	(AGly)sat4A	sat	1-543/543	100.00	100.00	argannot	X92945:38870-39412	(AGly)sat4A	sat	argannot	ncbi
GCA_002922675.1_ASM292267v1_genomic.fna	PHHZ01000010.1	40661	41041	+	(Bla)blaI	blaI	1-381/381	100.00	100.00	argannot	NG_047499:101-481	(Bla)blaI	blaI	argannot	ncbi
GCA_002922675.1_ASM292267v1_genomic.fna	PHHZ01000010.1	38914	40671	+	(Bla)blaR1_Bacilli	blaR	1-1758/1758	100.00	99.89	argannot	NG_047539:1-1758	(Bla)blaR1_Bacilli	blaR	argannot	ncbi
GCA_002922675.1_ASM292267v1_genomic.fna	PHHZ01000010.1	37962	38807	-	(Bla)blaZ	blaZ	1-846/846	100.00	100.00	argannot	AB245469:2235-3080	(Bla)blaZ	blaZ	argannot
GCA_002922675.1_ASM292267v1_genomic.fna	PHHZ01000038.1	88230	89026	+	aph(2'')-Ih	aph2	70-866/894	89.15	82.43	ncbi	NG_047408.1	aminoglycoside O-phosphotransferase APH(2'')-Ih	aph2	ncbi
GCA_002922675.1_ASM292267v1_genomic.fna	PHHZ01000001.1	4315	4962	+	Enterococcus_faecalis_chloramphenicol_acetyltransferase	cat	1-648/648	100.00	100.00	card	X92945.2:9582-8934	A chloramphenicol acetyltransferase and resistance determinant described in Enterococcus faecalis	cat	card	ncbi
GCA_002922675.1_ASM292267v1_genomic.fna	PHHZ01000001.1	170	907	-	erm(B)	erm	1-738/738	100.00	99.86	ncbi	NG_047794.1	23S rRNA (adenine(2058)-N(6))-methyltransferase Erm(B)	erm	ncbi
GCA_002922675.1_ASM292267v1_genomic.fna	PHHZ01000014.1	2295	4301	-	mecA	mecA	1-2007/2007	100.00	100.00	ncbi	NG_047937.1	PBP2a family beta-lactam-resistant peptidoglycan transpeptidase MecA	mecA	ncbi	resfinder
GCA_002922675.1_ASM292267v1_genomic.fna	PHHZ01000015.1	181844	183763	+	tet(M)	tetM/O	1-1920/1920	100.00	100.00	ncbi	NG_048213.1	tetracycline resistance ribosomal protection protein Tet(M)	tetM/O	ncbi	resfinder
GCA_002922705.1_ASM292270v1_genomic.fna	PHID01000020.1	21513	22952	+	(AGly)aac6-Aph2	aac6-Aph2	1-1440/1440	100.00	100.00	argannot	M13771:304-1743	(AGly)aac6-Aph2	aac6-Aph2	argannot	card	resfinder
GCA_002922705.1_ASM292270v1_genomic.fna	PHID01000011.1	4140	5048	-	(AGly)ant6-Ia	ant6	1-909/909	100.00	100.00	argannot	AF330699:22-930	(AGly)ant6-Ia	ant6	argannot	ncbi	resfinder
GCA_002922705.1_ASM292270v1_genomic.fna	PHID01000011.1	2714	3508	-	(AGly)aph(3'')-III	aph(3'')-III	1-795/795	100.00	100.00	argannot	V01547:535-1329	(AGly)aph(3'')-III	aph(3'')-III	argannot	card	ncbi	resfinder
GCA_002922705.1_ASM292270v1_genomic.fna	PHID01000021.1	22503	23304	+	(AGly)apH-Stph	apH-Stph	1-800/801	99.75	80.57	argannot	HE579073:1778413-1779213	(AGly)apH-Stph	apH-Stph	argannot
GCA_002922705.1_ASM292270v1_genomic.fna	PHID01000011.1	3601	4143	-	(AGly)sat4A	sat	1-543/543	100.00	100.00	argannot	X92945:38870-39412	(AGly)sat4A	sat	argannot	ncbi
GCA_002922705.1_ASM292270v1_genomic.fna	PHID01000003.1	3079	3459	+	(Bla)blaI	blaI	1-381/381	100.00	100.00	argannot	NG_047499:101-481	(Bla)blaI	blaI	argannot	ncbi
GCA_002922705.1_ASM292270v1_genomic.fna	PHID01000003.1	1332	3089	+	(Bla)blaR1_Bacilli	blaR	1-1758/1758	100.00	99.94	argannot	NG_047539:1-1758	(Bla)blaR1_Bacilli	blaR	argannot	ncbi
GCA_002922705.1_ASM292270v1_genomic.fna	PHID01000003.1	349	1194	-	(Bla)blaZ	blaZ	1-846/846	100.00	100.00	argannot	AB245469:2235-3080	(Bla)blaZ	blaZ	argannot
GCA_002922705.1_ASM292270v1_genomic.fna	PHID01000042.1	38551	40557	-	(Bla)mecA	mecA	1-2007/2007	100.00	100.00	argannot	AB221124:91-2097	(Bla)mecA	mecA	argannot	resfinder
GCA_002922705.1_ASM292270v1_genomic.fna	PHID01000010.1	560	1297	-	(MLS)erm(B)	erm	1-738/738	100.00	99.59	argannot	M11180:714-1451	(MLS)erm(B)	erm	argannot
GCA_002922705.1_ASM292270v1_genomic.fna	PHID01000010.1	4065	4562	+	(Tmt)dfrG	dfr	1-498/498	100.00	100.00	argannot	AB205645:1013-1510	(Tmt)dfrG	dfr	argannot	card	ncbi	resfinder
GCA_002922705.1_ASM292270v1_genomic.fna	PHID01000020.1	22143	22939	+	aph(2'')-Ih	aph2	70-866/894	89.15	82.43	ncbi	NG_047408.1	aminoglycoside O-phosphotransferase APH(2'')-Ih	aph2	ncbi
GCA_002922705.1_ASM292270v1_genomic.fna	PHID01000042.1	42414	42785	+	mecI	mecI	1-372/372	100.00	99.73	card	BA000018.3:48893-49265	mecI acts as a repressor of transcription of the mecA/mecR1/mecI operon.	mecI	card	ncbi
GCA_002922705.1_ASM292270v1_genomic.fna	PHID01000042.1	40657	42414	+	mecR1	mecR	1-1758/1758	100.00	100.00	ncbi	NG_051163.1	beta-lactam sensor/signal transducer MecR1	mecR	ncbi
GCA_002950775.1_ASM295077v1_genomic.fna	CP009120.1	1059820	1060621	+	(AGly)apH-Stph	apH-Stph	1-800/801	99.75	80.57	argannot	HE579073:1778413-1779213	(AGly)apH-Stph	apH-Stph	argannot
GCA_002950775.1_ASM295077v1_genomic.fna	CP009120.1	1831279	1831659	-	(Bla)blaI	blaI	1-381/381	100.00	95.01	argannot	NG_047499:101-481	(Bla)blaI	blaI	argannot	ncbi
GCA_002950775.1_ASM295077v1_genomic.fna	CP009120.1	1831649	1833406	-	(Bla)blaR1_Bacilli	blaR	1-1758/1758	100.00	92.61	argannot	NG_047539:1-1758	(Bla)blaR1_Bacilli	blaR	argannot	ncbi
GCA_002950775.1_ASM295077v1_genomic.fna	CP009120.1	1833471	1834358	+	blaZ_138	blaZ	1-888/888	100.00	99.89	resfinder	CP003979	blaZ	blaZ	resfinder
GCA_002950775.1_ASM295077v1_genomic.fna	CP009120.1	1588737	1589898	-	mefE	mefE	40-1201/1212	95.87	80.64	card	AE007317.1:953382-954594	mefE is a proton motive efflux pump in Streptococcus pneumoniae that confers resistance to macrolides. It is found on the same operon as mefA and the ABC-efflux pump mel.	mefE	card
GCA_002976235.2_ASM297623v2_genomic.fna	PRDP02000001.1	1867916	1869355	+	(AGly)aac6-Aph2	aac6-Aph2	1-1440/1440	100.00	100.00	argannot	M13771:304-1743	(AGly)aac6-Aph2	aac6-Aph2	argannot	argannot	card	card	resfinder	resfinder
GCA_002976235.2_ASM297623v2_genomic.fna	PRDP02000001.1	1589568	1590476	-	(AGly)ant6-Ia	ant6	1-909/909	100.00	100.00	argannot	AF330699:22-930	(AGly)ant6-Ia	ant6	argannot	ncbi	resfinder
GCA_002976235.2_ASM297623v2_genomic.fna	PRDP02000001.1	1588142	1588936	-	(AGly)aph(3'')-III	aph(3'')-III	1-795/795	100.00	100.00	argannot	V01547:535-1329	(AGly)aph(3'')-III	aph(3'')-III	argannot	card	ncbi	resfinder
GCA_002976235.2_ASM297623v2_genomic.fna	PRDP02000001.1	230430	231231	+	(AGly)apH-Stph	apH-Stph	1-800/801	99.75	80.57	argannot	HE579073:1778413-1779213	(AGly)apH-Stph	apH-Stph	argannot
GCA_002976235.2_ASM297623v2_genomic.fna	PRDP02000001.1	1589029	1589571	-	(AGly)sat4A	sat	1-543/543	100.00	100.00	argannot	X92945:38870-39412	(AGly)sat4A	sat	argannot	ncbi
GCA_002976235.2_ASM297623v2_genomic.fna	PRDP02000001.1	1638417	1638797	+	(Bla)blaI	blaI	1-381/381	100.00	100.00	argannot	NG_047499:101-481	(Bla)blaI	blaI	argannot	ncbi
GCA_002976235.2_ASM297623v2_genomic.fna	PRDP02000001.1	1636670	1638427	+	(Bla)blaR1_Bacilli	blaR	1-1758/1758	100.00	99.94	argannot	NG_047539:1-1758	(Bla)blaR1_Bacilli	blaR	argannot	ncbi
GCA_002976235.2_ASM297623v2_genomic.fna	PRDP02000001.1	1635718	1636563	-	(Bla)blaZ	blaZ	1-846/846	100.00	100.00	argannot	AB245469:2235-3080	(Bla)blaZ	blaZ	argannot
GCA_002976235.2_ASM297623v2_genomic.fna	PRDP02000001.1	2356201	2356698	-	(Tmt)dfrG	dfr	1-498/498	100.00	100.00	argannot	AB205645:1013-1510	(Tmt)dfrG	dfr	argannot	card	ncbi	resfinder
GCA_002976235.2_ASM297623v2_genomic.fna	PRDP02000001.1	1868546	1869342	+	aph(2'')-Ih	aph2	70-866/894	89.15	82.43	ncbi	NG_047408.1	aminoglycoside O-phosphotransferase APH(2'')-Ih	aph2	ncbi	ncbi
GCA_002976235.2_ASM297623v2_genomic.fna	PRDP02000001.1	1579429	1580076	-	Enterococcus_faecalis_chloramphenicol_acetyltransferase	cat	1-648/648	100.00	100.00	card	X92945.2:9582-8934	A chloramphenicol acetyltransferase and resistance determinant described in Enterococcus faecalis	cat	card	ncbi
GCA_002976235.2_ASM297623v2_genomic.fna	PRDP02000001.1	1583482	1584219	+	erm(B)	erm	1-738/738	100.00	100.00	ncbi	NG_047794.1	23S rRNA (adenine(2058)-N(6))-methyltransferase Erm(B)	erm	ncbi
GCA_002976235.2_ASM297623v2_genomic.fna	PRDP02000001.1	1825982	1827988	-	mecA	mecA	1-2007/2007	100.00	100.00	ncbi	NG_047939.1	PBP2a family beta-lactam-resistant peptidoglycan transpeptidase MecA	mecA	ncbi	resfinder
GCA_002976235.2_ASM297623v2_genomic.fna	PRDP02000001.1	1689269	1691188	+	tet(M)	tetM/O	1-1920/1920	100.00	100.00	ncbi	NG_048252.1	tetracycline resistance ribosomal protection protein Tet(M)	tetM/O	ncbi	resfinder
GCA_002976255.1_ASM297625v1_genomic.fna	PRDR01000020.1	87570	89009	+	(AGly)aac6-Aph2	aac6-Aph2	1-1440/1440	100.00	100.00	argannot	M13771:304-1743	(AGly)aac6-Aph2	aac6-Aph2	argannot	card	resfinder
GCA_002976255.1_ASM297625v1_genomic.fna	PRDR01000033.1	2501	3409	-	(AGly)ant6-Ia	ant6	1-909/909	100.00	100.00	argannot	AF330699:22-930	(AGly)ant6-Ia	ant6	argannot	ncbi	resfinder
GCA_002976255.1_ASM297625v1_genomic.fna	PRDR01000033.1	1075	1869	-	(AGly)aph(3'')-III	aph(3'')-III	1-795/795	100.00	99.87	argannot	V01547:535-1329	(AGly)aph(3'')-III	aph(3'')-III	argannot	card	ncbi	resfinder
GCA_002976255.1_ASM297625v1_genomic.fna	PRDR01000020.1	50815	51616	+	(AGly)apH-Stph	apH-Stph	1-800/801	99.75	80.45	argannot	HE579073:1778413-1779213	(AGly)apH-Stph	apH-Stph	argannot
GCA_002976255.1_ASM297625v1_genomic.fna	PRDR01000033.1	1962	2504	-	(AGly)sat4A	sat	1-543/543	100.00	100.00	argannot	X92945:38870-39412	(AGly)sat4A	sat	argannot	ncbi
GCA_002976255.1_ASM297625v1_genomic.fna	PRDR01000001.1	40659	41039	+	(Bla)blaI	blaI	1-381/381	100.00	100.00	argannot	NG_047499:101-481	(Bla)blaI	blaI	argannot	ncbi
GCA_002976255.1_ASM297625v1_genomic.fna	PRDR01000001.1	38912	40669	+	(Bla)blaR1_Bacilli	blaR	1-1758/1758	100.00	99.89	argannot	NG_047539:1-1758	(Bla)blaR1_Bacilli	blaR	argannot	ncbi
GCA_002976255.1_ASM297625v1_genomic.fna	PRDR01000001.1	37960	38805	-	(Bla)blaZ	blaZ	1-846/846	100.00	100.00	argannot	AB245469:2235-3080	(Bla)blaZ	blaZ	argannot
GCA_002976255.1_ASM297625v1_genomic.fna	PRDR01000020.1	88200	88996	+	aph(2'')-Ih	aph2	70-866/894	89.15	82.43	ncbi	NG_047408.1	aminoglycoside O-phosphotransferase APH(2'')-Ih	aph2	ncbi
GCA_002976255.1_ASM297625v1_genomic.fna	PRDR01000034.1	170	907	-	erm(B)	erm	1-738/738	100.00	99.86	ncbi	NG_047794.1	23S rRNA (adenine(2058)-N(6))-methyltransferase Erm(B)	erm	ncbi
GCA_002976255.1_ASM297625v1_genomic.fna	PRDR01000002.1	215	2221	+	mecA	mecA	1-2007/2007	100.00	100.00	ncbi	NG_047937.1	PBP2a family beta-lactam-resistant peptidoglycan transpeptidase MecA	mecA	ncbi	resfinder
GCA_002976255.1_ASM297625v1_genomic.fna	PRDR01000042.1	142930	144849	+	tet(M)	tetM/O	1-1920/1920	100.00	100.00	ncbi	NG_048213.1	tetracycline resistance ribosomal protection protein Tet(M)	tetM/O	ncbi	resfinder
GCA_002976305.1_ASM297630v1_genomic.fna	PRDQ01000026.1	89935	91374	+	(AGly)aac6-Aph2	aac6-Aph2	1-1440/1440	100.00	100.00	argannot	M13771:304-1743	(AGly)aac6-Aph2	aac6-Aph2	argannot	card	resfinder
GCA_002976305.1_ASM297630v1_genomic.fna	PRDQ01000033.1	4140	5048	-	(AGly)ant6-Ia	ant6	1-909/909	100.00	100.00	argannot	AF330699:22-930	(AGly)ant6-Ia	ant6	argannot	ncbi	resfinder
GCA_002976305.1_ASM297630v1_genomic.fna	PRDQ01000033.1	2714	3508	-	(AGly)aph(3'')-III	aph(3'')-III	1-795/795	100.00	99.87	argannot	V01547:535-1329	(AGly)aph(3'')-III	aph(3'')-III	argannot	card	ncbi	resfinder
GCA_002976305.1_ASM297630v1_genomic.fna	PRDQ01000026.1	53167	53968	+	(AGly)apH-Stph	apH-Stph	1-800/801	99.75	80.57	argannot	HE579073:1778413-1779213	(AGly)apH-Stph	apH-Stph	argannot
GCA_002976305.1_ASM297630v1_genomic.fna	PRDQ01000033.1	3601	4143	-	(AGly)sat4A	sat	1-543/543	100.00	100.00	argannot	X92945:38870-39412	(AGly)sat4A	sat	argannot	ncbi
GCA_002976305.1_ASM297630v1_genomic.fna	PRDQ01000040.1	3048	3428	+	(Bla)blaI	blaI	1-381/381	100.00	100.00	argannot	NG_047499:101-481	(Bla)blaI	blaI	argannot	ncbi
GCA_002976305.1_ASM297630v1_genomic.fna	PRDQ01000040.1	1301	3058	+	(Bla)blaR1_Bacilli	blaR	1-1758/1758	100.00	99.94	argannot	NG_047539:1-1758	(Bla)blaR1_Bacilli	blaR	argannot	ncbi
GCA_002976305.1_ASM297630v1_genomic.fna	PRDQ01000040.1	349	1194	-	(Bla)blaZ	blaZ	1-846/846	100.00	100.00	argannot	AB245469:2235-3080	(Bla)blaZ	blaZ	argannot
GCA_002976305.1_ASM297630v1_genomic.fna	PRDQ01000014.1	379611	380348	+	(MLS)erm(B)	erm	1-738/738	100.00	99.59	argannot	M11180:714-1451	(MLS)erm(B)	erm	argannot
GCA_002976305.1_ASM297630v1_genomic.fna	PRDQ01000014.1	376346	376843	-	(Tmt)dfrG	dfr	1-498/498	100.00	100.00	argannot	AB205645:1013-1510	(Tmt)dfrG	dfr	argannot	card	ncbi	resfinder
GCA_002976305.1_ASM297630v1_genomic.fna	PRDQ01000026.1	90565	91361	+	aph(2'')-Ih	aph2	70-866/894	89.15	82.43	ncbi	NG_047408.1	aminoglycoside O-phosphotransferase APH(2'')-Ih	aph2	ncbi
GCA_002976305.1_ASM297630v1_genomic.fna	PRDQ01000001.1	123713	125719	-	mecA	mecA	1-2007/2007	100.00	100.00	ncbi	NG_047939.1	PBP2a family beta-lactam-resistant peptidoglycan transpeptidase MecA	mecA	ncbi	resfinder
GCA_002976305.1_ASM297630v1_genomic.fna	PRDQ01000029.1	150786	151947	-	mefE	mefE	40-1201/1212	95.87	80.72	card	AE007317.1:953382-954594	mefE is a proton motive efflux pump in Streptococcus pneumoniae that confers resistance to macrolides. It is found on the same operon as mefA and the ABC-efflux pump mel.	mefE	card
GCA_002976305.1_ASM297630v1_genomic.fna	PRDQ01000011.1	12125	14044	+	tet(M)	tetM/O	1-1920/1920	100.00	100.00	ncbi	NG_048250.1	tetracycline resistance ribosomal protection protein Tet(M)	tetM/O	ncbi
GCA_003185065.1_ASM318506v1_genomic.fna	QEIQ01000225.1	4061	4969	-	(AGly)ant6-Ia	ant6	1-909/909	100.00	100.00	argannot	AF330699:22-930	(AGly)ant6-Ia	ant6	argannot	ncbi	resfinder
GCA_003185065.1_ASM318506v1_genomic.fna	QEIQ01000225.1	2635	3429	-	(AGly)aph(3'')-III	aph(3'')-III	1-795/795	100.00	100.00	argannot	V01547:535-1329	(AGly)aph(3'')-III	aph(3'')-III	argannot	card	ncbi	resfinder
GCA_003185065.1_ASM318506v1_genomic.fna	QEIQ01000394.1	685	1486	-	(AGly)apH-Stph	apH-Stph	1-800/801	99.75	80.57	argannot	HE579073:1778413-1779213	(AGly)apH-Stph	apH-Stph	argannot
GCA_003185065.1_ASM318506v1_genomic.fna	QEIQ01000225.1	3522	4064	-	(AGly)sat4A	sat	1-543/543	100.00	100.00	argannot	X92945:38870-39412	(AGly)sat4A	sat	argannot	ncbi
GCA_003185065.1_ASM318506v1_genomic.fna	QEIQ01000279.1	35	415	-	(Bla)blaI	blaI	1-381/381	100.00	99.74	argannot	NG_047499:101-481	(Bla)blaI	blaI	argannot	ncbi
GCA_003185065.1_ASM318506v1_genomic.fna	QEIQ01000392.1	3198	5149	-	(Bla)mecA	mecA	56-2007/2007	97.26	100.00	argannot	AB221124:91-2097	(Bla)mecA	mecA	argannot	resfinder
GCA_003185065.1_ASM318506v1_genomic.fna	QEIQ01000492.1	11	748	+	(MLS)erm(B)	erm	1-738/738	100.00	99.59	argannot	M11180:714-1451	(MLS)erm(B)	erm	argannot
GCA_003185065.1_ASM318506v1_genomic.fna	QEIQ01000072.1	2041	3420	-	(Tet)tetK	tetK/L	1-1380/1380	100.00	100.00	argannot	M16217:305-1684	(Tet)tetK	tetK/L	argannot	card	ncbi	resfinder
GCA_003185075.1_ASM318507v1_genomic.fna	QEIS01000190.1	1954	2862	+	(AGly)ant6-Ia	ant6	1-909/909	100.00	100.00	argannot	AF330699:22-930	(AGly)ant6-Ia	ant6	argannot	ncbi	resfinder
GCA_003185075.1_ASM318507v1_genomic.fna	QEIS01000190.1	3494	4288	+	(AGly)aph(3'')-III	aph(3'')-III	1-795/795	100.00	99.87	argannot	V01547:535-1329	(AGly)aph(3'')-III	aph(3'')-III	argannot	card	ncbi	resfinder
GCA_003185075.1_ASM318507v1_genomic.fna	QEIS01000009.1	32928	33729	-	(AGly)apH-Stph	apH-Stph	1-800/801	99.75	80.57	argannot	HE579073:1778413-1779213	(AGly)apH-Stph	apH-Stph	argannot
GCA_003185075.1_ASM318507v1_genomic.fna	QEIS01000190.1	2859	3401	+	(AGly)sat4A	sat	1-543/543	100.00	100.00	argannot	X92945:38870-39412	(AGly)sat4A	sat	argannot	ncbi
GCA_003185075.1_ASM318507v1_genomic.fna	QEIS01000306.1	37	417	-	(Bla)blaI	blaI	1-381/381	100.00	100.00	argannot	NG_047499:101-481	(Bla)blaI	blaI	argannot	ncbi
GCA_003185075.1_ASM318507v1_genomic.fna	QEIS01000254.1	1042	1887	+	(Bla)blaZ	blaZ	1-846/846	100.00	100.00	argannot	AB245469:2235-3080	(Bla)blaZ	blaZ	argannot
GCA_003185075.1_ASM318507v1_genomic.fna	QEIS01000115.1	108	904	-	aph(2'')-Ih	aph2	70-866/894	89.15	82.43	ncbi	NG_047408.1	aminoglycoside O-phosphotransferase APH(2'')-Ih	aph2	ncbi
GCA_003185075.1_ASM318507v1_genomic.fna	QEIS01000244.1	92	829	-	erm(B)	erm	1-738/738	100.00	100.00	ncbi	NG_047794.1	23S rRNA (adenine(2058)-N(6))-methyltransferase Erm(B)	erm	ncbi
GCA_003185075.1_ASM318507v1_genomic.fna	QEIS01000090.1	1654	3362	-	mecA	mecA	299-2007/2007	85.15	99.94	ncbi	NG_047937.1	PBP2a family beta-lactam-resistant peptidoglycan transpeptidase MecA	mecA	ncbi	resfinder
GCA_003185075.1_ASM318507v1_genomic.fna	QEIS01000237.1	2344	2715	+	mecI	mecI	1-372/372	100.00	99.73	card	BA000018.3:48893-49265	mecI acts as a repressor of transcription of the mecA/mecR1/mecI operon.	mecI	card	ncbi
GCA_003185075.1_ASM318507v1_genomic.fna	QEIS01000237.1	587	2344	+	mecR1	mecR	1-1758/1758	100.00	100.00	ncbi	NG_051163.1	beta-lactam sensor/signal transducer MecR1	mecR	ncbi
GCA_003185075.1_ASM318507v1_genomic.fna	QEIS01000128.1	17	1936	+	tet(M)	tetM/O	1-1920/1920	100.00	100.00	ncbi	NG_048213.1	tetracycline resistance ribosomal protection protein Tet(M)	tetM/O	ncbi	resfinder
GCA_003185095.1_ASM318509v1_genomic.fna	QEIT01000053.1	24991	25792	-	(AGly)apH-Stph	apH-Stph	1-800/801	99.75	80.45	argannot	HE579073:1778413-1779213	(AGly)apH-Stph	apH-Stph	argannot
GCA_003185095.1_ASM318509v1_genomic.fna	QEIT01000019.1	2970	3350	+	(Bla)blaI	blaI	1-381/381	100.00	95.80	argannot	NG_047499:101-481	(Bla)blaI	blaI	argannot	ncbi
GCA_003185095.1_ASM318509v1_genomic.fna	QEIT01000019.1	1223	2980	+	(Bla)blaR1_Bacilli	blaR	1-1758/1758	100.00	97.04	argannot	NG_047539:1-1758	(Bla)blaR1_Bacilli	blaR	argannot	ncbi
GCA_003185095.1_ASM318509v1_genomic.fna	QEIT01000100.1	137	2143	+	mecA_9	mecA	1-2007/2007	100.00	100.00	resfinder	AB505630	mecA	mecA	resfinder
GCA_003185095.1_ASM318509v1_genomic.fna	QEIT01000070.1	451	1612	-	mefE	mefE	40-1201/1212	95.87	80.81	card	AE007317.1:953382-954594	mefE is a proton motive efflux pump in Streptococcus pneumoniae that confers resistance to macrolides. It is found on the same operon as mefA and the ABC-efflux pump mel.	mefE	card
GCA_003185095.1_ASM318509v1_genomic.fna	QEIT01000019.1	271	1116	-	PC1_beta-lactamase_(blaZ)	blaZ	1-846/846	100.00	99.88	card	CP000732.1:10528-9682	The blaZ beta-lactamase is found in Bacillus subtilis and Staphylococcus aureus.	blaZ	card	ncbi
GCA_003185105.1_ASM318510v1_genomic.fna	QEIR01000466.1	1	900	-	(AGly)ant6-Ia	ant6	1-900/909	99.01	100.00	argannot	AF330699:22-930	(AGly)ant6-Ia	ant6	argannot	ncbi	resfinder
GCA_003185105.1_ASM318510v1_genomic.fna	QEIR01000406.1	10	804	+	(AGly)aph(3'')-III	aph(3'')-III	1-795/795	100.00	100.00	argannot	V01547:535-1329	(AGly)aph(3'')-III	aph(3'')-III	argannot	card	ncbi	resfinder
GCA_003185105.1_ASM318510v1_genomic.fna	QEIR01000193.1	692	1493	-	(AGly)apH-Stph	apH-Stph	1-800/801	99.75	80.57	argannot	HE579073:1778413-1779213	(AGly)apH-Stph	apH-Stph	argannot
GCA_003185105.1_ASM318510v1_genomic.fna	QEIR01000229.1	102	618	-	(AGly)sat4A	sat	27-543/543	95.21	100.00	argannot	X92945:38870-39412	(AGly)sat4A	sat	argannot	card	ncbi
GCA_003185105.1_ASM318510v1_genomic.fna	QEIR01000528.1	1	690	+	(MLS)erm(B)	erm	49-738/738	93.50	99.56	argannot	M11180:714-1451	(MLS)erm(B)	erm	argannot
GCA_003185145.1_ASM318514v1_genomic.fna	QEIU01000249.1	4061	4969	-	(AGly)ant6-Ia	ant6	1-909/909	100.00	100.00	argannot	AF330699:22-930	(AGly)ant6-Ia	ant6	argannot	ncbi	resfinder
GCA_003185145.1_ASM318514v1_genomic.fna	QEIU01000249.1	2635	3429	-	(AGly)aph(3'')-III	aph(3'')-III	1-795/795	100.00	100.00	argannot	V01547:535-1329	(AGly)aph(3'')-III	aph(3'')-III	argannot	card	ncbi	resfinder
GCA_003185145.1_ASM318514v1_genomic.fna	QEIU01000174.1	678	1479	-	(AGly)apH-Stph	apH-Stph	1-800/801	99.75	80.57	argannot	HE579073:1778413-1779213	(AGly)apH-Stph	apH-Stph	argannot
GCA_003185145.1_ASM318514v1_genomic.fna	QEIU01000249.1	3522	4064	-	(AGly)sat4A	sat	1-543/543	100.00	100.00	argannot	X92945:38870-39412	(AGly)sat4A	sat	argannot	ncbi
GCA_003185145.1_ASM318514v1_genomic.fna	QEIU01000327.1	1164	1544	+	(Bla)blaI	blaI	1-381/381	100.00	99.74	argannot	NG_047499:101-481	(Bla)blaI	blaI	argannot	ncbi
GCA_003185145.1_ASM318514v1_genomic.fna	QEIU01000421.1	47	892	+	(Bla)blaZ	blaZ	1-846/846	100.00	100.00	argannot	AB245469:2235-3080	(Bla)blaZ	blaZ	argannot
GCA_003185145.1_ASM318514v1_genomic.fna	QEIU01000212.1	257	2263	+	(Bla)mecA	mecA	1-2007/2007	100.00	100.00	argannot	AB221124:91-2097	(Bla)mecA	mecA	argannot	resfinder
GCA_003185145.1_ASM318514v1_genomic.fna	QEIU01000444.1	195	932	-	(MLS)erm(B)	erm	1-738/738	100.00	99.59	argannot	M11180:714-1451	(MLS)erm(B)	erm	argannot
GCA_003185145.1_ASM318514v1_genomic.fna	QEIU01000009.1	2555	3934	-	(Tet)tetK	tetK/L	1-1380/1380	100.00	100.00	argannot	M16217:305-1684	(Tet)tetK	tetK/L	argannot	card	ncbi	resfinder
GCA_003185145.1_ASM318514v1_genomic.fna	QEIU01000001.1	2175	2672	+	(Tmt)dfrG	dfr	1-498/498	100.00	100.00	argannot	AB205645:1013-1510	(Tmt)dfrG	dfr	argannot	card	ncbi	resfinder
GCA_003185145.1_ASM318514v1_genomic.fna	QEIU01000344.1	97	468	+	mecI	mecI	1-372/372	100.00	99.73	card	BA000018.3:48893-49265	mecI acts as a repressor of transcription of the mecA/mecR1/mecI operon.	mecI	card	ncbi
GCA_003185165.1_ASM318516v1_genomic.fna	QEIV01000067.1	339	1247	-	(AGly)ant6-Ia	ant6	1-909/909	100.00	100.00	argannot	AF330699:22-930	(AGly)ant6-Ia	ant6	argannot	ncbi	resfinder
GCA_003185165.1_ASM318516v1_genomic.fna	QEIV01000304.1	11	805	+	(AGly)aph(3'')-III	aph(3'')-III	1-795/795	100.00	100.00	argannot	V01547:535-1329	(AGly)aph(3'')-III	aph(3'')-III	argannot	card	ncbi	resfinder
GCA_003185165.1_ASM318516v1_genomic.fna	QEIV01000671.1	797	1294	+	(Tmt)dfrG	dfr	1-498/498	100.00	100.00	argannot	AB205645:1013-1510	(Tmt)dfrG	dfr	argannot	card	ncbi	resfinder
GCA_003185175.1_ASM318517v1_genomic.fna	QEIW01000177.1	1953	2861	+	(AGly)ant6-Ia	ant6	1-909/909	100.00	100.00	argannot	AF330699:22-930	(AGly)ant6-Ia	ant6	argannot	ncbi	resfinder
GCA_003185175.1_ASM318517v1_genomic.fna	QEIW01000177.1	3493	4287	+	(AGly)aph(3'')-III	aph(3'')-III	1-795/795	100.00	99.87	argannot	V01547:535-1329	(AGly)aph(3'')-III	aph(3'')-III	argannot	card	ncbi	resfinder
GCA_003185175.1_ASM318517v1_genomic.fna	QEIW01000138.1	24645	25446	+	(AGly)apH-Stph	apH-Stph	1-800/801	99.75	80.57	argannot	HE579073:1778413-1779213	(AGly)apH-Stph	apH-Stph	argannot
GCA_003185175.1_ASM318517v1_genomic.fna	QEIW01000177.1	2858	3400	+	(AGly)sat4A	sat	1-543/543	100.00	100.00	argannot	X92945:38870-39412	(AGly)sat4A	sat	argannot	ncbi
GCA_003185175.1_ASM318517v1_genomic.fna	QEIW01000043.1	43836	44216	-	(Bla)blaI	blaI	1-381/381	100.00	100.00	argannot	NG_047499:101-481	(Bla)blaI	blaI	argannot	ncbi
GCA_003185175.1_ASM318517v1_genomic.fna	QEIW01000238.1	1	696	-	(Bla)blaZ	blaZ	1-696/846	82.27	100.00	argannot	AB245469:2235-3080	(Bla)blaZ	blaZ	argannot
GCA_003185175.1_ASM318517v1_genomic.fna	QEIW01000183.1	91	828	-	erm(B)	erm	1-738/738	100.00	100.00	ncbi	NG_047794.1	23S rRNA (adenine(2058)-N(6))-methyltransferase Erm(B)	erm	ncbi
GCA_003185175.1_ASM318517v1_genomic.fna	QEIW01000043.1	46069	48075	+	mecA	mecA	1-2007/2007	100.00	100.00	ncbi	NG_047937.1	PBP2a family beta-lactam-resistant peptidoglycan transpeptidase MecA	mecA	ncbi	resfinder
GCA_003185175.1_ASM318517v1_genomic.fna	QEIW01000043.1	44290	45969	-	mecR1	mecR	1-1680/1758	95.56	100.00	card	CP000703.1:40848-42606	mecR1 is a transmembrane spanning and signal transducing protein which in response to interaction with beta-lactam antibiotics results in upregulation of the mecA/mecR1/mecI operon.	mecR	card	ncbi
GCA_003185175.1_ASM318517v1_genomic.fna	QEIW01000041.1	24688	26607	-	tet(M)	tetM/O	1-1920/1920	100.00	100.00	ncbi	NG_048213.1	tetracycline resistance ribosomal protection protein Tet(M)	tetM/O	ncbi	resfinder
GCA_003185195.1_ASM318519v1_genomic.fna	QEIY01000068.1	1632	2540	+	(AGly)ant6-Ia	ant6	1-909/909	100.00	100.00	argannot	AF330699:22-930	(AGly)ant6-Ia	ant6	argannot	ncbi	resfinder
GCA_003185195.1_ASM318519v1_genomic.fna	QEIY01000068.1	3172	3966	+	(AGly)aph(3'')-III	aph(3'')-III	1-795/795	100.00	100.00	argannot	V01547:535-1329	(AGly)aph(3'')-III	aph(3'')-III	argannot	card	ncbi	resfinder
GCA_003185195.1_ASM318519v1_genomic.fna	QEIY01000098.1	11812	12613	-	(AGly)apH-Stph	apH-Stph	1-800/801	99.75	80.57	argannot	HE579073:1778413-1779213	(AGly)apH-Stph	apH-Stph	argannot
GCA_003185195.1_ASM318519v1_genomic.fna	QEIY01000068.1	2537	3079	+	(AGly)sat4A	sat	1-543/543	100.00	100.00	argannot	X92945:38870-39412	(AGly)sat4A	sat	argannot	ncbi
GCA_003185195.1_ASM318519v1_genomic.fna	QEIY01000203.1	3223	5229	-	(Bla)mecA	mecA	1-2007/2007	100.00	100.00	argannot	AB221124:91-2097	(Bla)mecA	mecA	argannot	resfinder
GCA_003185195.1_ASM318519v1_genomic.fna	QEIY01000088.1	10712	11449	+	(MLS)erm(B)	erm	1-738/738	100.00	99.59	argannot	M11180:714-1451	(MLS)erm(B)	erm	argannot
GCA_003185195.1_ASM318519v1_genomic.fna	QEIY01000088.1	7447	7944	-	(Tmt)dfrG	dfr	1-498/498	100.00	100.00	argannot	AB205645:1013-1510	(Tmt)dfrG	dfr	argannot	card	ncbi	resfinder
GCA_003185195.1_ASM318519v1_genomic.fna	QEIY01000301.1	33	404	-	mecI	mecI	1-372/372	100.00	99.73	card	BA000018.3:48893-49265	mecI acts as a repressor of transcription of the mecA/mecR1/mecI operon.	mecI	card	ncbi
GCA_003185195.1_ASM318519v1_genomic.fna	QEIY01000301.1	404	2161	-	mecR1	mecR	1-1758/1758	100.00	100.00	ncbi	NG_051163.1	beta-lactam sensor/signal transducer MecR1	mecR	ncbi
GCA_003185215.1_ASM318521v1_genomic.fna	QEJA01000183.1	2422	3299	-	(AGly)ant6-Ia	ant6	32-909/909	96.59	100.00	argannot	AF330699:22-930	(AGly)ant6-Ia	ant6	argannot	ncbi	resfinder
GCA_003185215.1_ASM318521v1_genomic.fna	QEJA01000183.1	996	1790	-	(AGly)aph(3'')-III	aph(3'')-III	1-795/795	100.00	100.00	argannot	V01547:535-1329	(AGly)aph(3'')-III	aph(3'')-III	argannot	card	ncbi	resfinder
GCA_003185215.1_ASM318521v1_genomic.fna	QEJA01000119.1	839	1640	-	(AGly)apH-Stph	apH-Stph	1-800/801	99.75	80.57	argannot	HE579073:1778413-1779213	(AGly)apH-Stph	apH-Stph	argannot
GCA_003185215.1_ASM318521v1_genomic.fna	QEJA01000183.1	1883	2425	-	(AGly)sat4A	sat	1-543/543	100.00	100.00	argannot	X92945:38870-39412	(AGly)sat4A	sat	argannot	ncbi
GCA_003185215.1_ASM318521v1_genomic.fna	QEJA01000484.1	39	360	-	(Bla)blaI	blaI	60-381/381	84.51	100.00	argannot	NG_047499:101-481	(Bla)blaI	blaI	argannot	ncbi
GCA_003185215.1_ASM318521v1_genomic.fna	QEJA01000624.1	1	715	+	(Bla)blaZ	blaZ	132-846/846	84.52	100.00	argannot	AB245469:2235-3080	(Bla)blaZ	blaZ	argannot	resfinder
GCA_003185215.1_ASM318521v1_genomic.fna	QEJA01000179.1	91	797	-	erm(B)	erm	32-738/738	95.80	100.00	ncbi	NG_047794.1	23S rRNA (adenine(2058)-N(6))-methyltransferase Erm(B)	erm	ncbi	resfinder
GCA_003185215.1_ASM318521v1_genomic.fna	QEJA01000595.1	1	1827	+	mecA	mecA	29-1855/2007	91.03	99.94	ncbi	NG_047939.1	PBP2a family beta-lactam-resistant peptidoglycan transpeptidase MecA	mecA	ncbi	resfinder
GCA_003185215.1_ASM318521v1_genomic.fna	QEJA01000037.1	128	2047	-	tet(M)	tetM/O	1-1920/1920	100.00	99.32	ncbi	NG_048252.1	tetracycline resistance ribosomal protection protein Tet(M)	tetM/O	ncbi	resfinder
GCA_003185225.1_ASM318522v1_genomic.fna	QEJB01000242.1	1951	2859	+	(AGly)ant6-Ia	ant6	1-909/909	100.00	100.00	argannot	AF330699:22-930	(AGly)ant6-Ia	ant6	argannot	ncbi	resfinder
GCA_003185225.1_ASM318522v1_genomic.fna	QEJB01000242.1	3491	4285	+	(AGly)aph(3'')-III	aph(3'')-III	1-795/795	100.00	99.87	argannot	V01547:535-1329	(AGly)aph(3'')-III	aph(3'')-III	argannot	card	ncbi	resfinder
GCA_003185225.1_ASM318522v1_genomic.fna	QEJB01000189.1	743	1544	-	(AGly)apH-Stph	apH-Stph	1-800/801	99.75	80.57	argannot	HE579073:1778413-1779213	(AGly)apH-Stph	apH-Stph	argannot
GCA_003185225.1_ASM318522v1_genomic.fna	QEJB01000242.1	2856	3398	+	(AGly)sat4A	sat	1-543/543	100.00	100.00	argannot	X92945:38870-39412	(AGly)sat4A	sat	argannot	ncbi
GCA_003185225.1_ASM318522v1_genomic.fna	QEJB01000529.1	1	467	+	(Tmt)dfrG	dfr	32-498/498	93.78	99.79	argannot	AB205645:1013-1510	(Tmt)dfrG	dfr	argannot	card	ncbi	resfinder
GCA_003185225.1_ASM318522v1_genomic.fna	QEJB01000500.1	91	828	-	erm(B)	erm	1-738/738	100.00	100.00	ncbi	NG_047794.1	23S rRNA (adenine(2058)-N(6))-methyltransferase Erm(B)	erm	ncbi
GCA_003185225.1_ASM318522v1_genomic.fna	QEJB01000304.1	3870	4241	+	mecI	mecI	1-372/372	100.00	100.00	card	BA000018.3:48893-49265	mecI acts as a repressor of transcription of the mecA/mecR1/mecI operon.	mecI	card	ncbi
GCA_003185225.1_ASM318522v1_genomic.fna	QEJB01000398.1	9	1928	-	tet(M)	tetM/O	1-1920/1920	100.00	100.00	ncbi	NG_048213.1	tetracycline resistance ribosomal protection protein Tet(M)	tetM/O	ncbi	resfinder
GCA_003185255.1_ASM318525v1_genomic.fna	QEJC01000298.1	10	804	+	(AGly)aph(3'')-III	aph(3'')-III	1-795/795	100.00	99.87	argannot	V01547:535-1329	(AGly)aph(3'')-III	aph(3'')-III	argannot	card	ncbi	resfinder
GCA_003185255.1_ASM318525v1_genomic.fna	QEJC01000200.1	591	1392	-	(AGly)apH-Stph	apH-Stph	1-800/801	99.75	80.45	argannot	HE579073:1778413-1779213	(AGly)apH-Stph	apH-Stph	argannot
GCA_003185255.1_ASM318525v1_genomic.fna	QEJC01000346.1	273	815	+	(AGly)sat4A	sat	1-543/543	100.00	100.00	argannot	X92945:38870-39412	(AGly)sat4A	sat	argannot	ncbi
GCA_003185255.1_ASM318525v1_genomic.fna	QEJC01000631.1	91	698	-	erm(B)	erm	131-738/738	82.38	100.00	ncbi	NG_047793.1	23S rRNA (adenine(2058)-N(6))-methyltransferase Erm(B)	erm	ncbi	resfinder
GCA_003185255.1_ASM318525v1_genomic.fna	QEJC01000418.1	808	2727	-	tet(M)	tetM/O	1-1920/1920	100.00	100.00	ncbi	NG_048213.1	tetracycline resistance ribosomal protection protein Tet(M)	tetM/O	ncbi	resfinder
GCA_003185285.1_ASM318528v1_genomic.fna	QEJD01000418.1	454	1255	-	(AGly)apH-Stph	apH-Stph	1-800/801	99.75	80.57	argannot	HE579073:1778413-1779213	(AGly)apH-Stph	apH-Stph	argannot
GCA_003185285.1_ASM318528v1_genomic.fna	QEJD01000094.1	1	1834	-	tet(M)	tetM/O	72-1905/1920	95.52	100.00	ncbi	NG_048213.1	tetracycline resistance ribosomal protection protein Tet(M)	tetM/O	ncbi	resfinder
GCA_003185295.1_ASM318529v1_genomic.fna	QEJE01000509.1	29	823	-	(AGly)aph(3'')-III	aph(3'')-III	1-795/795	100.00	99.87	argannot	V01547:535-1329	(AGly)aph(3'')-III	aph(3'')-III	argannot	card	ncbi	resfinder
GCA_003185295.1_ASM318529v1_genomic.fna	QEJE01000001.1	7321	8122	+	(AGly)apH-Stph	apH-Stph	1-800/801	99.75	80.45	argannot	HE579073:1778413-1779213	(AGly)apH-Stph	apH-Stph	argannot
GCA_003185295.1_ASM318529v1_genomic.fna	QEJE01000499.1	24	869	-	(Bla)blaZ	blaZ	1-846/846	100.00	100.00	argannot	AB245469:2235-3080	(Bla)blaZ	blaZ	argannot
GCA_003185295.1_ASM318529v1_genomic.fna	QEJE01000606.1	351	798	+	(Tmt)dfrG	dfr	1-448/498	89.96	100.00	argannot	AB205645:1013-1510	(Tmt)dfrG	dfr	argannot	card	ncbi	resfinder
GCA_003185295.1_ASM318529v1_genomic.fna	QEJE01000411.1	91	780	-	erm(B)	erm	49-738/738	93.50	99.71	ncbi	NG_047793.1	23S rRNA (adenine(2058)-N(6))-methyltransferase Erm(B)	erm	ncbi	resfinder
GCA_003185305.1_ASM318530v1_genomic.fna	QEJH01000115.1	770	2209	+	(AGly)aac6-Aph2	aac6-Aph2	1-1440/1440	100.00	100.00	argannot	M13771:304-1743	(AGly)aac6-Aph2	aac6-Aph2	argannot	card	resfinder
GCA_003185305.1_ASM318530v1_genomic.fna	QEJH01000106.1	1953	2861	+	(AGly)ant6-Ia	ant6	1-909/909	100.00	100.00	argannot	AF330699:22-930	(AGly)ant6-Ia	ant6	argannot	ncbi	resfinder
GCA_003185305.1_ASM318530v1_genomic.fna	QEJH01000106.1	3493	4287	+	(AGly)aph(3'')-III	aph(3'')-III	1-795/795	100.00	99.87	argannot	V01547:535-1329	(AGly)aph(3'')-III	aph(3'')-III	argannot	card	ncbi	resfinder
GCA_003185305.1_ASM318530v1_genomic.fna	QEJH01000016.1	7370	8171	+	(AGly)apH-Stph	apH-Stph	1-800/801	99.75	80.45	argannot	HE579073:1778413-1779213	(AGly)apH-Stph	apH-Stph	argannot
GCA_003185305.1_ASM318530v1_genomic.fna	QEJH01000106.1	2858	3400	+	(AGly)sat4A	sat	1-543/543	100.00	100.00	argannot	X92945:38870-39412	(AGly)sat4A	sat	argannot	ncbi
GCA_003185305.1_ASM318530v1_genomic.fna	QEJH01000066.1	40583	40963	+	(Bla)blaI	blaI	1-381/381	100.00	100.00	argannot	NG_047499:101-481	(Bla)blaI	blaI	argannot	ncbi
GCA_003185305.1_ASM318530v1_genomic.fna	QEJH01000066.1	38836	40593	+	(Bla)blaR1_Bacilli	blaR	1-1758/1758	100.00	99.89	argannot	NG_047539:1-1758	(Bla)blaR1_Bacilli	blaR	argannot	ncbi
GCA_003185305.1_ASM318530v1_genomic.fna	QEJH01000066.1	37884	38729	-	(Bla)blaZ	blaZ	1-846/846	100.00	100.00	argannot	AB245469:2235-3080	(Bla)blaZ	blaZ	argannot
GCA_003185305.1_ASM318530v1_genomic.fna	QEJH01000079.1	133	2139	+	(Bla)mecA	mecA	1-2007/2007	100.00	99.95	argannot	AB221124:91-2097	(Bla)mecA	mecA	argannot	resfinder
GCA_003185305.1_ASM318530v1_genomic.fna	QEJH01000020.1	11620	12117	+	(Tmt)dfrG	dfr	1-498/498	100.00	100.00	argannot	AB205645:1013-1510	(Tmt)dfrG	dfr	argannot	card	ncbi	resfinder
GCA_003185305.1_ASM318530v1_genomic.fna	QEJH01000115.1	1400	2196	+	aph(2'')-Ih	aph2	70-866/894	89.15	82.43	ncbi	NG_047408.1	aminoglycoside O-phosphotransferase APH(2'')-Ih	aph2	ncbi
GCA_003185305.1_ASM318530v1_genomic.fna	QEJH01000142.1	475	1122	+	Enterococcus_faecalis_chloramphenicol_acetyltransferase	cat	1-648/648	100.00	100.00	card	X92945.2:9582-8934	A chloramphenicol acetyltransferase and resistance determinant described in Enterococcus faecalis	cat	card	ncbi
GCA_003185305.1_ASM318530v1_genomic.fna	QEJH01000184.1	91	828	-	erm(B)	erm	1-738/738	100.00	100.00	ncbi	NG_047794.1	23S rRNA (adenine(2058)-N(6))-methyltransferase Erm(B)	erm	ncbi
GCA_003185305.1_ASM318530v1_genomic.fna	QEJH01000074.1	14619	16538	+	tet(M)	tetM/O	1-1920/1920	100.00	100.00	ncbi	NG_048213.1	tetracycline resistance ribosomal protection protein Tet(M)	tetM/O	ncbi	resfinder
GCA_003185325.1_ASM318532v1_genomic.fna	QEJI01000011.1	49717	50518	+	(AGly)apH-Stph	apH-Stph	1-800/801	99.75	80.45	argannot	HE579073:1778413-1779213	(AGly)apH-Stph	apH-Stph	argannot
GCA_003185325.1_ASM318532v1_genomic.fna	QEJI01000016.1	36075	36455	+	(Bla)blaI	blaI	1-381/381	100.00	100.00	argannot	NG_047499:101-481	(Bla)blaI	blaI	argannot	ncbi
GCA_003185325.1_ASM318532v1_genomic.fna	QEJI01000016.1	34328	36085	+	(Bla)blaR1_Bacilli	blaR	1-1758/1758	100.00	99.94	argannot	NG_047539:1-1758	(Bla)blaR1_Bacilli	blaR	argannot	ncbi
GCA_003185325.1_ASM318532v1_genomic.fna	QEJI01000016.1	33376	34221	-	(Bla)blaZ	blaZ	1-846/846	100.00	100.00	argannot	AB245469:2235-3080	(Bla)blaZ	blaZ	argannot
GCA_003185325.1_ASM318532v1_genomic.fna	QEJI01000111.1	1584	3590	-	mecA_9	mecA	1-2007/2007	100.00	100.00	resfinder	AB505630	mecA	mecA	resfinder
GCA_003185325.1_ASM318532v1_genomic.fna	QEJI01000021.1	7256	8417	+	mefE	mefE	40-1201/1212	95.87	80.72	card	AE007317.1:953382-954594	mefE is a proton motive efflux pump in Streptococcus pneumoniae that confers resistance to macrolides. It is found on the same operon as mefA and the ABC-efflux pump mel.	mefE	card
GCA_003185365.1_ASM318536v1_genomic.fna	QEJK01000074.1	2864	4303	+	(AGly)aac6-Aph2	aac6-Aph2	1-1440/1440	100.00	100.00	argannot	M13771:304-1743	(AGly)aac6-Aph2	aac6-Aph2	argannot	card	resfinder
GCA_003185365.1_ASM318536v1_genomic.fna	QEJK01000098.1	2423	3331	-	(AGly)ant6-Ia	ant6	1-909/909	100.00	100.00	argannot	AF330699:22-930	(AGly)ant6-Ia	ant6	argannot	ncbi	resfinder
GCA_003185365.1_ASM318536v1_genomic.fna	QEJK01000098.1	997	1791	-	(AGly)aph(3'')-III	aph(3'')-III	1-795/795	100.00	100.00	argannot	V01547:535-1329	(AGly)aph(3'')-III	aph(3'')-III	argannot	card	ncbi	resfinder
GCA_003185365.1_ASM318536v1_genomic.fna	QEJK01000064.1	53618	54419	+	(AGly)apH-Stph	apH-Stph	1-800/801	99.75	80.57	argannot	HE579073:1778413-1779213	(AGly)apH-Stph	apH-Stph	argannot
GCA_003185365.1_ASM318536v1_genomic.fna	QEJK01000098.1	1884	2426	-	(AGly)sat4A	sat	1-543/543	100.00	100.00	argannot	X92945:38870-39412	(AGly)sat4A	sat	argannot	ncbi
GCA_003185365.1_ASM318536v1_genomic.fna	QEJK01000024.1	45269	45649	-	(Bla)blaI	blaI	1-381/381	100.00	100.00	argannot	NG_047499:101-481	(Bla)blaI	blaI	argannot	ncbi
GCA_003185365.1_ASM318536v1_genomic.fna	QEJK01000024.1	45639	47396	-	(Bla)blaR1_Bacilli	blaR	1-1758/1758	100.00	99.94	argannot	NG_047539:1-1758	(Bla)blaR1_Bacilli	blaR	argannot	ncbi
GCA_003185365.1_ASM318536v1_genomic.fna	QEJK01000024.1	47503	48348	+	(Bla)blaZ	blaZ	1-846/846	100.00	100.00	argannot	AB245469:2235-3080	(Bla)blaZ	blaZ	argannot
GCA_003185365.1_ASM318536v1_genomic.fna	QEJK01000043.1	25965	26462	-	(Tmt)dfrG	dfr	1-498/498	100.00	100.00	argannot	AB205645:1013-1510	(Tmt)dfrG	dfr	argannot	card	ncbi	resfinder
GCA_003185365.1_ASM318536v1_genomic.fna	QEJK01000074.1	3494	4290	+	aph(2'')-Ih	aph2	70-866/894	89.15	82.43	ncbi	NG_047408.1	aminoglycoside O-phosphotransferase APH(2'')-Ih	aph2	ncbi
GCA_003185365.1_ASM318536v1_genomic.fna	QEJK01000096.1	2452	3099	-	Enterococcus_faecalis_chloramphenicol_acetyltransferase	cat	1-648/648	100.00	100.00	card	X92945.2:9582-8934	A chloramphenicol acetyltransferase and resistance determinant described in Enterococcus faecalis	cat	card	ncbi
GCA_003185365.1_ASM318536v1_genomic.fna	QEJK01000145.1	352	1089	+	erm(B)	erm	1-738/738	100.00	100.00	ncbi	NG_047794.1	23S rRNA (adenine(2058)-N(6))-methyltransferase Erm(B)	erm	ncbi
GCA_003185365.1_ASM318536v1_genomic.fna	QEJK01000108.1	2576	4582	-	mecA	mecA	1-2007/2007	100.00	100.00	ncbi	NG_047939.1	PBP2a family beta-lactam-resistant peptidoglycan transpeptidase MecA	mecA	ncbi	resfinder
GCA_003185385.1_ASM318538v1_genomic.fna	QEJJ01000077.1	2020	2928	+	(AGly)ant6-Ia	ant6	1-909/909	100.00	100.00	argannot	AF330699:22-930	(AGly)ant6-Ia	ant6	argannot	ncbi	resfinder
GCA_003185385.1_ASM318538v1_genomic.fna	QEJJ01000077.1	3560	4354	+	(AGly)aph(3'')-III	aph(3'')-III	1-795/795	100.00	100.00	argannot	V01547:535-1329	(AGly)aph(3'')-III	aph(3'')-III	argannot	card	ncbi	resfinder
GCA_003185385.1_ASM318538v1_genomic.fna	QEJJ01000005.1	177132	177933	-	(AGly)apH-Stph	apH-Stph	1-800/801	99.75	80.45	argannot	HE579073:1778413-1779213	(AGly)apH-Stph	apH-Stph	argannot
GCA_003185385.1_ASM318538v1_genomic.fna	QEJJ01000077.1	2925	3467	+	(AGly)sat4A	sat	1-543/543	100.00	100.00	argannot	X92945:38870-39412	(AGly)sat4A	sat	argannot	ncbi
GCA_003185385.1_ASM318538v1_genomic.fna	QEJJ01000112.1	878	1258	+	(Bla)blaI	blaI	1-381/381	100.00	100.00	argannot	NG_047499:101-481	(Bla)blaI	blaI	argannot	ncbi
GCA_003185385.1_ASM318538v1_genomic.fna	QEJJ01000160.1	654	1391	+	erm(B)	erm	1-738/738	100.00	100.00	ncbi	NG_047802.1	23S rRNA (adenine(2058)-N(6))-methyltransferase Erm(B)	erm	ncbi
GCA_003185385.1_ASM318538v1_genomic.fna	QEJJ01000140.1	137	2143	+	mecA_9	mecA	1-2007/2007	100.00	100.00	resfinder	AB505630	mecA	mecA	resfinder
GCA_003185395.1_ASM318539v1_genomic.fna	QEJM01000080.1	2020	2928	+	(AGly)ant6-Ia	ant6	1-909/909	100.00	100.00	argannot	AF330699:22-930	(AGly)ant6-Ia	ant6	argannot	ncbi	resfinder
GCA_003185395.1_ASM318539v1_genomic.fna	QEJM01000080.1	3560	4354	+	(AGly)aph(3'')-III	aph(3'')-III	1-795/795	100.00	100.00	argannot	V01547:535-1329	(AGly)aph(3'')-III	aph(3'')-III	argannot	card	ncbi	resfinder
GCA_003185395.1_ASM318539v1_genomic.fna	QEJM01000081.1	4366	5167	-	(AGly)apH-Stph	apH-Stph	1-800/801	99.75	80.57	argannot	HE579073:1778413-1779213	(AGly)apH-Stph	apH-Stph	argannot
GCA_003185395.1_ASM318539v1_genomic.fna	QEJM01000080.1	2925	3467	+	(AGly)sat4A	sat	1-543/543	100.00	100.00	argannot	X92945:38870-39412	(AGly)sat4A	sat	argannot	ncbi
GCA_003185395.1_ASM318539v1_genomic.fna	QEJM01000159.1	1860	2240	-	(Bla)blaI	blaI	1-381/381	100.00	100.00	argannot	NG_047499:101-481	(Bla)blaI	blaI	argannot	ncbi
GCA_003185395.1_ASM318539v1_genomic.fna	QEJM01000315.1	349	1194	-	(Bla)blaZ	blaZ	1-846/846	100.00	100.00	argannot	AB245469:2235-3080	(Bla)blaZ	blaZ	argannot
GCA_003185395.1_ASM318539v1_genomic.fna	QEJM01000135.1	191	928	-	erm(B)	erm	1-738/738	100.00	100.00	ncbi	NG_047802.1	23S rRNA (adenine(2058)-N(6))-methyltransferase Erm(B)	erm	ncbi
GCA_003185395.1_ASM318539v1_genomic.fna	QEJM01000253.1	1785	3791	-	mecA_9	mecA	1-2007/2007	100.00	100.00	resfinder	AB505630	mecA	mecA	resfinder
GCA_003185395.1_ASM318539v1_genomic.fna	QEJM01000099.1	2526	3687	+	mefE	mefE	40-1201/1212	95.87	80.72	card	AE007317.1:953382-954594	mefE is a proton motive efflux pump in Streptococcus pneumoniae that confers resistance to macrolides. It is found on the same operon as mefA and the ABC-efflux pump mel.	mefE	card
GCA_003185425.1_ASM318542v1_genomic.fna	QEIP01000402.1	657	1458	-	(AGly)apH-Stph	apH-Stph	1-800/801	99.75	80.57	argannot	HE579073:1778413-1779213	(AGly)apH-Stph	apH-Stph	argannot
GCA_003185425.1_ASM318542v1_genomic.fna	QEIP01000519.1	357	899	-	(AGly)sat4A	sat	1-543/543	100.00	100.00	argannot	X92945:38870-39412	(AGly)sat4A	sat	argannot	ncbi
GCA_003185425.1_ASM318542v1_genomic.fna	QEIP01000816.1	51	431	+	(Bla)blaI	blaI	1-381/381	100.00	99.74	argannot	NG_047499:101-481	(Bla)blaI	blaI	argannot	ncbi
GCA_003185425.1_ASM318542v1_genomic.fna	QEIP01000301.1	36	773	-	(Bla)blaZ	blaZ	109-846/846	87.23	100.00	argannot	AB245469:2235-3080	(Bla)blaZ	blaZ	argannot	resfinder
GCA_003185425.1_ASM318542v1_genomic.fna	QEIP01000252.1	1545	3238	-	(Bla)mecA	mecA	314-2007/2007	84.40	100.00	argannot	AB221124:91-2097	(Bla)mecA	mecA	argannot	ncbi	resfinder
GCA_003185425.1_ASM318542v1_genomic.fna	QEIP01000708.1	195	932	-	(MLS)erm(B)	erm	1-738/738	100.00	99.59	argannot	M11180:714-1451	(MLS)erm(B)	erm	argannot
GCA_003185425.1_ASM318542v1_genomic.fna	QEIP01000001.1	3104	4439	+	(Tet)tetK	tetK/L	1-1336/1380	96.81	100.00	argannot	M16217:305-1684	(Tet)tetK	tetK/L	argannot	card	ncbi	resfinder
GCA_003185425.1_ASM318542v1_genomic.fna	QEIP01000849.1	267	764	+	(Tmt)dfrG	dfr	1-498/498	100.00	100.00	argannot	AB205645:1013-1510	(Tmt)dfrG	dfr	argannot	card	ncbi	resfinder
GCA_003185425.1_ASM318542v1_genomic.fna	QEIP01000552.1	560	931	+	mecI	mecI	1-372/372	100.00	99.73	card	BA000018.3:48893-49265	mecI acts as a repressor of transcription of the mecA/mecR1/mecI operon.	mecI	card	ncbi
GCA_003185445.1_ASM318544v1_genomic.fna	QEJL01000066.1	2020	2928	+	(AGly)ant6-Ia	ant6	1-909/909	100.00	100.00	argannot	AF330699:22-930	(AGly)ant6-Ia	ant6	argannot	ncbi	resfinder
GCA_003185445.1_ASM318544v1_genomic.fna	QEJL01000066.1	3560	4354	+	(AGly)aph(3'')-III	aph(3'')-III	1-795/795	100.00	100.00	argannot	V01547:535-1329	(AGly)aph(3'')-III	aph(3'')-III	argannot	card	ncbi	resfinder
GCA_003185445.1_ASM318544v1_genomic.fna	QEJL01000034.1	744	1545	-	(AGly)apH-Stph	apH-Stph	1-800/801	99.75	80.57	argannot	HE579073:1778413-1779213	(AGly)apH-Stph	apH-Stph	argannot
GCA_003185445.1_ASM318544v1_genomic.fna	QEJL01000066.1	2925	3467	+	(AGly)sat4A	sat	1-543/543	100.00	100.00	argannot	X92945:38870-39412	(AGly)sat4A	sat	argannot	ncbi
GCA_003185445.1_ASM318544v1_genomic.fna	QEJL01000043.1	1268	1648	+	(Bla)blaI	blaI	1-381/381	100.00	100.00	argannot	NG_047499:101-481	(Bla)blaI	blaI	argannot	ncbi
GCA_003185445.1_ASM318544v1_genomic.fna	QEJL01000209.1	814	1659	+	(Bla)blaZ	blaZ	1-846/846	100.00	100.00	argannot	AB245469:2235-3080	(Bla)blaZ	blaZ	argannot
GCA_003185445.1_ASM318544v1_genomic.fna	QEJL01000087.1	7053	7790	+	erm(B)	erm	1-738/738	100.00	100.00	ncbi	NG_047802.1	23S rRNA (adenine(2058)-N(6))-methyltransferase Erm(B)	erm	ncbi
GCA_003185445.1_ASM318544v1_genomic.fna	QEJL01000184.1	789	2795	-	mecA_9	mecA	1-2007/2007	100.00	100.00	resfinder	AB505630	mecA	mecA	resfinder
GCA_003185455.1_ASM318545v1_genomic.fna	QEJQ01000421.1	1	1419	-	(AGly)aac6-Aph2	aac6-Aph2	1-1419/1440	98.54	100.00	argannot	M13771:304-1743	(AGly)aac6-Aph2	aac6-Aph2	argannot	card	resfinder
GCA_003185455.1_ASM318545v1_genomic.fna	QEJQ01000117.1	1953	2861	+	(AGly)ant6-Ia	ant6	1-909/909	100.00	100.00	argannot	AF330699:22-930	(AGly)ant6-Ia	ant6	argannot	ncbi	resfinder
GCA_003185455.1_ASM318545v1_genomic.fna	QEJQ01000117.1	3493	4287	+	(AGly)aph(3'')-III	aph(3'')-III	1-795/795	100.00	99.87	argannot	V01547:535-1329	(AGly)aph(3'')-III	aph(3'')-III	argannot	card	ncbi	resfinder
GCA_003185455.1_ASM318545v1_genomic.fna	QEJQ01000092.1	14598	15399	+	(AGly)apH-Stph	apH-Stph	1-800/801	99.75	80.45	argannot	HE579073:1778413-1779213	(AGly)apH-Stph	apH-Stph	argannot
GCA_003185455.1_ASM318545v1_genomic.fna	QEJQ01000117.1	2858	3400	+	(AGly)sat4A	sat	1-543/543	100.00	100.00	argannot	X92945:38870-39412	(AGly)sat4A	sat	argannot	ncbi
GCA_003185455.1_ASM318545v1_genomic.fna	QEJQ01000163.1	656	1036	+	(Bla)blaI	blaI	1-381/381	100.00	100.00	argannot	NG_047499:101-481	(Bla)blaI	blaI	argannot	ncbi
GCA_003185455.1_ASM318545v1_genomic.fna	QEJQ01000421.1	1	789	-	aph(2'')-Ih	aph2	70-858/894	88.26	82.64	ncbi	NG_047408.1	aminoglycoside O-phosphotransferase APH(2'')-Ih	aph2	ncbi
GCA_003185455.1_ASM318545v1_genomic.fna	QEJQ01000192.1	89	826	-	erm(B)	erm	1-738/738	100.00	100.00	ncbi	NG_047794.1	23S rRNA (adenine(2058)-N(6))-methyltransferase Erm(B)	erm	ncbi
GCA_003185455.1_ASM318545v1_genomic.fna	QEJQ01000188.1	1688	3694	-	mecA	mecA	1-2007/2007	100.00	100.00	ncbi	NG_047937.1	PBP2a family beta-lactam-resistant peptidoglycan transpeptidase MecA	mecA	ncbi	resfinder
GCA_003185455.1_ASM318545v1_genomic.fna	QEJQ01000324.1	51	1970	+	tet(M)	tetM/O	1-1920/1920	100.00	100.00	ncbi	NG_048213.1	tetracycline resistance ribosomal protection protein Tet(M)	tetM/O	ncbi	resfinder
GCA_003185465.1_ASM318546v1_genomic.fna	QEJN01000102.1	5103	6011	-	(AGly)ant6-Ia	ant6	1-909/909	100.00	100.00	argannot	AF330699:22-930	(AGly)ant6-Ia	ant6	argannot	ncbi	resfinder
GCA_003185465.1_ASM318546v1_genomic.fna	QEJN01000102.1	3677	4471	-	(AGly)aph(3'')-III	aph(3'')-III	1-795/795	100.00	100.00	argannot	V01547:535-1329	(AGly)aph(3'')-III	aph(3'')-III	argannot	card	ncbi	resfinder
GCA_003185465.1_ASM318546v1_genomic.fna	QEJN01000025.1	14743	15544	+	(AGly)apH-Stph	apH-Stph	1-800/801	99.75	80.57	argannot	HE579073:1778413-1779213	(AGly)apH-Stph	apH-Stph	argannot
GCA_003185465.1_ASM318546v1_genomic.fna	QEJN01000102.1	4564	5106	-	(AGly)sat4A	sat	1-543/543	100.00	100.00	argannot	X92945:38870-39412	(AGly)sat4A	sat	argannot	ncbi
GCA_003185465.1_ASM318546v1_genomic.fna	QEJN01000014.1	2966	3346	+	(Bla)blaI	blaI	1-381/381	100.00	100.00	argannot	NG_047499:101-481	(Bla)blaI	blaI	argannot	ncbi
GCA_003185465.1_ASM318546v1_genomic.fna	QEJN01000014.1	1220	2976	+	(Bla)blaR1_Bacilli	blaR	1-1758/1758	99.94	98.64	argannot	NG_047539:1-1758	(Bla)blaR1_Bacilli	blaR	argannot	ncbi
GCA_003185465.1_ASM318546v1_genomic.fna	QEJN01000014.1	268	1113	-	(Bla)blaZ	blaZ	1-846/846	100.00	99.41	argannot	AB245469:2235-3080	(Bla)blaZ	blaZ	argannot
GCA_003185465.1_ASM318546v1_genomic.fna	QEJN01000039.1	7067	7804	+	erm(B)	erm	1-738/738	100.00	99.86	ncbi	NG_047802.1	23S rRNA (adenine(2058)-N(6))-methyltransferase Erm(B)	erm	ncbi
GCA_003185465.1_ASM318546v1_genomic.fna	QEJN01000116.1	4560	6566	+	mecA	mecA	1-2007/2007	100.00	100.00	ncbi	NG_047937.1	PBP2a family beta-lactam-resistant peptidoglycan transpeptidase MecA	mecA	ncbi	resfinder
GCA_003185485.1_ASM318548v1_genomic.fna	QEJO01000178.1	1951	2859	+	(AGly)ant6-Ia	ant6	1-909/909	100.00	100.00	argannot	AF330699:22-930	(AGly)ant6-Ia	ant6	argannot	ncbi	resfinder
GCA_003185485.1_ASM318548v1_genomic.fna	QEJO01000178.1	3491	4285	+	(AGly)aph(3'')-III	aph(3'')-III	1-795/795	100.00	99.87	argannot	V01547:535-1329	(AGly)aph(3'')-III	aph(3'')-III	argannot	card	ncbi	resfinder
GCA_003185485.1_ASM318548v1_genomic.fna	QEJO01000175.1	12201	13002	+	(AGly)apH-Stph	apH-Stph	1-800/801	99.75	80.57	argannot	HE579073:1778413-1779213	(AGly)apH-Stph	apH-Stph	argannot
GCA_003185485.1_ASM318548v1_genomic.fna	QEJO01000178.1	2856	3398	+	(AGly)sat4A	sat	1-543/543	100.00	100.00	argannot	X92945:38870-39412	(AGly)sat4A	sat	argannot	ncbi
GCA_003185485.1_ASM318548v1_genomic.fna	QEJO01000284.1	759	1139	+	(Bla)blaI	blaI	1-381/381	100.00	100.00	argannot	NG_047499:101-481	(Bla)blaI	blaI	argannot	ncbi
GCA_003185485.1_ASM318548v1_genomic.fna	QEJO01000378.1	197	2203	-	(Bla)mecA	mecA	1-2007/2007	100.00	100.00	argannot	AB221124:91-2097	(Bla)mecA	mecA	argannot	resfinder
GCA_003185485.1_ASM318548v1_genomic.fna	QEJO01000055.1	13412	13828	+	(Tmt)dfrG	dfr	1-417/498	83.73	100.00	argannot	AB205645:1013-1510	(Tmt)dfrG	dfr	argannot	card	ncbi	resfinder
GCA_003185485.1_ASM318548v1_genomic.fna	QEJO01000290.1	90	827	-	erm(B)	erm	1-738/738	100.00	100.00	ncbi	NG_047794.1	23S rRNA (adenine(2058)-N(6))-methyltransferase Erm(B)	erm	ncbi
GCA_003185485.1_ASM318548v1_genomic.fna	QEJO01000442.1	51	1970	+	tet(M)	tetM/O	1-1920/1920	100.00	100.00	ncbi	NG_048213.1	tetracycline resistance ribosomal protection protein Tet(M)	tetM/O	ncbi	resfinder
GCA_003185525.1_ASM318552v1_genomic.fna	QEIX01000091.1	2019	2927	+	(AGly)ant6-Ia	ant6	1-909/909	100.00	100.00	argannot	AF330699:22-930	(AGly)ant6-Ia	ant6	argannot	ncbi	resfinder
GCA_003185525.1_ASM318552v1_genomic.fna	QEIX01000091.1	3559	4353	+	(AGly)aph(3'')-III	aph(3'')-III	1-795/795	100.00	100.00	argannot	V01547:535-1329	(AGly)aph(3'')-III	aph(3'')-III	argannot	card	ncbi	resfinder
GCA_003185525.1_ASM318552v1_genomic.fna	QEIX01000079.1	13749	14550	+	(AGly)apH-Stph	apH-Stph	1-800/801	99.75	80.57	argannot	HE579073:1778413-1779213	(AGly)apH-Stph	apH-Stph	argannot
GCA_003185525.1_ASM318552v1_genomic.fna	QEIX01000091.1	2924	3466	+	(AGly)sat4A	sat	1-543/543	100.00	100.00	argannot	X92945:38870-39412	(AGly)sat4A	sat	argannot	ncbi
GCA_003185525.1_ASM318552v1_genomic.fna	QEIX01000502.1	1	1772	+	(Bla)mecA	mecA	236-2007/2007	88.29	100.00	argannot	AB221124:91-2097	(Bla)mecA	mecA	argannot	ncbi	resfinder
GCA_003185535.1_ASM318553v1_genomic.fna	QEIZ01000024.1	8264	9065	-	(AGly)apH-Stph	apH-Stph	1-800/801	99.75	80.57	argannot	HE579073:1778413-1779213	(AGly)apH-Stph	apH-Stph	argannot
GCA_003185535.1_ASM318553v1_genomic.fna	QEIZ01000177.1	270	1115	-	(Bla)blaZ	blaZ	1-846/846	100.00	100.00	argannot	AB245469:2235-3080	(Bla)blaZ	blaZ	argannot
GCA_003185535.1_ASM318553v1_genomic.fna	QEIZ01000155.1	285	1022	+	erm(B)	erm	1-738/738	100.00	100.00	ncbi	NG_047794.1	23S rRNA (adenine(2058)-N(6))-methyltransferase Erm(B)	erm	ncbi
GCA_003185535.1_ASM318553v1_genomic.fna	QEIZ01000198.1	1016	3022	+	mecA	mecA	1-2007/2007	100.00	100.00	ncbi	NG_047937.1	PBP2a family beta-lactam-resistant peptidoglycan transpeptidase MecA	mecA	ncbi	resfinder
GCA_003185535.1_ASM318553v1_genomic.fna	QEIZ01000367.1	97	468	+	mecI	mecI	1-372/372	100.00	99.73	card	BA000018.3:48893-49265	mecI acts as a repressor of transcription of the mecA/mecR1/mecI operon.	mecI	card	ncbi
GCA_003185535.1_ASM318553v1_genomic.fna	QEIZ01000176.1	295	2214	-	tet(M)	tetM/O	1-1920/1920	100.00	100.00	ncbi	NG_048213.1	tetracycline resistance ribosomal protection protein Tet(M)	tetM/O	ncbi	resfinder
GCA_003185555.1_ASM318555v1_genomic.fna	QEJG01000058.1	47753	48554	+	(AGly)apH-Stph	apH-Stph	1-800/801	99.75	80.32	argannot	HE579073:1778413-1779213	(AGly)apH-Stph	apH-Stph	argannot
GCA_003185555.1_ASM318555v1_genomic.fna	QEJG01000133.1	1419	1799	-	(Bla)blaI	blaI	1-381/381	100.00	98.69	argannot	NG_047499:101-481	(Bla)blaI	blaI	argannot	ncbi
GCA_003185555.1_ASM318555v1_genomic.fna	QEJG01000152.1	55	2062	+	mecA_9	mecA	1-2007/2007	100.00	99.55	resfinder	AB505630	mecA	mecA	resfinder
GCA_003185565.1_ASM318556v1_genomic.fna	QEJP01000084.1	19119	19920	-	(AGly)apH-Stph	apH-Stph	1-800/801	99.75	80.32	argannot	HE579073:1778413-1779213	(AGly)apH-Stph	apH-Stph	argannot
GCA_003185565.1_ASM318556v1_genomic.fna	QEJP01000266.1	43	423	-	(Bla)blaI	blaI	1-381/381	100.00	100.00	argannot	NG_047499:101-481	(Bla)blaI	blaI	argannot	ncbi
GCA_003185565.1_ASM318556v1_genomic.fna	QEJP01000432.1	29	874	+	(Bla)blaZ	blaZ	1-846/846	100.00	100.00	argannot	AB245469:2235-3080	(Bla)blaZ	blaZ	argannot
GCA_003185565.1_ASM318556v1_genomic.fna	QEJP01000318.1	1784	3790	-	mecA_9	mecA	1-2007/2007	100.00	100.00	resfinder	AB505630	mecA	mecA	resfinder
GCA_003185605.1_ASM318560v1_genomic.fna	QEJR01000114.1	5103	5928	-	(AGly)ant6-Ia	ant6	84-909/909	90.87	100.00	argannot	AF330699:22-930	(AGly)ant6-Ia	ant6	argannot	ncbi	resfinder
GCA_003185605.1_ASM318560v1_genomic.fna	QEJR01000114.1	3677	4471	-	(AGly)aph(3'')-III	aph(3'')-III	1-795/795	100.00	100.00	argannot	V01547:535-1329	(AGly)aph(3'')-III	aph(3'')-III	argannot	card	ncbi	resfinder
GCA_003185605.1_ASM318560v1_genomic.fna	QEJR01000110.1	11810	12611	-	(AGly)apH-Stph	apH-Stph	1-800/801	99.75	80.45	argannot	HE579073:1778413-1779213	(AGly)apH-Stph	apH-Stph	argannot
GCA_003185605.1_ASM318560v1_genomic.fna	QEJR01000114.1	4564	5106	-	(AGly)sat4A	sat	1-543/543	100.00	100.00	argannot	X92945:38870-39412	(AGly)sat4A	sat	argannot	ncbi
GCA_003185605.1_ASM318560v1_genomic.fna	QEJR01000275.1	37	417	-	(Bla)blaI	blaI	1-381/381	100.00	95.80	argannot	NG_047499:101-481	(Bla)blaI	blaI	argannot	ncbi
GCA_003185605.1_ASM318560v1_genomic.fna	QEJR01000143.1	1259	1996	-	erm(B)	erm	1-738/738	100.00	100.00	ncbi	NG_047802.1	23S rRNA (adenine(2058)-N(6))-methyltransferase Erm(B)	erm	ncbi
GCA_003185605.1_ASM318560v1_genomic.fna	QEJR01000174.1	133	2139	+	mecA_9	mecA	1-2007/2007	100.00	99.90	resfinder	AB505630	mecA	mecA	resfinder
GCA_003185605.1_ASM318560v1_genomic.fna	QEJR01000260.1	181	1316	+	mefE	mefE	40-1175/1212	93.73	81.25	card	AE007317.1:953382-954594	mefE is a proton motive efflux pump in Streptococcus pneumoniae that confers resistance to macrolides. It is found on the same operon as mefA and the ABC-efflux pump mel.	mefE	card
GCA_003185615.1_ASM318561v1_genomic.fna	QEJS01000115.1	2540	3448	-	(AGly)ant6-Ia	ant6	1-909/909	100.00	100.00	argannot	AF330699:22-930	(AGly)ant6-Ia	ant6	argannot	ncbi	resfinder
GCA_003185615.1_ASM318561v1_genomic.fna	QEJS01000115.1	1114	1908	-	(AGly)aph(3'')-III	aph(3'')-III	1-795/795	100.00	99.87	argannot	V01547:535-1329	(AGly)aph(3'')-III	aph(3'')-III	argannot	card	ncbi	resfinder
GCA_003185615.1_ASM318561v1_genomic.fna	QEJS01000047.1	34595	35396	-	(AGly)apH-Stph	apH-Stph	1-800/801	99.75	80.57	argannot	HE579073:1778413-1779213	(AGly)apH-Stph	apH-Stph	argannot
GCA_003185615.1_ASM318561v1_genomic.fna	QEJS01000115.1	2001	2543	-	(AGly)sat4A	sat	1-543/543	100.00	100.00	argannot	X92945:38870-39412	(AGly)sat4A	sat	argannot	ncbi
GCA_003185615.1_ASM318561v1_genomic.fna	QEJS01000073.1	25457	25837	-	(Bla)blaI	blaI	1-381/381	100.00	100.00	argannot	NG_047499:101-481	(Bla)blaI	blaI	argannot	ncbi
GCA_003185615.1_ASM318561v1_genomic.fna	QEJS01000073.1	25827	27584	-	(Bla)blaR1_Bacilli	blaR	1-1758/1758	100.00	99.89	argannot	NG_047539:1-1758	(Bla)blaR1_Bacilli	blaR	argannot	ncbi
GCA_003185615.1_ASM318561v1_genomic.fna	QEJS01000064.1	309	1154	+	(Bla)blaZ	blaZ	1-846/846	100.00	100.00	argannot	AB245469:2235-3080	(Bla)blaZ	blaZ	argannot
GCA_003185615.1_ASM318561v1_genomic.fna	QEJS01000027.1	1693	3699	-	(Bla)mecA	mecA	1-2007/2007	100.00	100.00	argannot	AB221124:91-2097	(Bla)mecA	mecA	argannot	resfinder
GCA_003185615.1_ASM318561v1_genomic.fna	QEJS01000053.1	36200	36697	-	(Tmt)dfrG	dfr	1-498/498	100.00	100.00	argannot	AB205645:1013-1510	(Tmt)dfrG	dfr	argannot	card	ncbi	resfinder
GCA_003185615.1_ASM318561v1_genomic.fna	QEJS01000200.1	20	667	+	Enterococcus_faecalis_chloramphenicol_acetyltransferase	cat	1-648/648	100.00	100.00	card	X92945.2:9582-8934	A chloramphenicol acetyltransferase and resistance determinant described in Enterococcus faecalis	cat	card	ncbi
GCA_003185615.1_ASM318561v1_genomic.fna	QEJS01000195.1	351	1088	+	erm(B)	erm	1-738/738	100.00	100.00	ncbi	NG_047794.1	23S rRNA (adenine(2058)-N(6))-methyltransferase Erm(B)	erm	ncbi
GCA_003185615.1_ASM318561v1_genomic.fna	QEJS01000027.1	5556	5927	+	mecI	mecI	1-372/372	100.00	100.00	card	BA000018.3:48893-49265	mecI acts as a repressor of transcription of the mecA/mecR1/mecI operon.	mecI	card	ncbi
GCA_003185615.1_ASM318561v1_genomic.fna	QEJS01000027.1	3799	5556	+	mecR1	mecR	1-1758/1758	100.00	100.00	ncbi	NG_051163.1	beta-lactam sensor/signal transducer MecR1	mecR	ncbi
GCA_003185615.1_ASM318561v1_genomic.fna	QEJS01000094.1	51	1970	+	tet(M)	tetM/O	1-1920/1920	100.00	100.00	ncbi	NG_048213.1	tetracycline resistance ribosomal protection protein Tet(M)	tetM/O	ncbi	resfinder
GCA_003185635.1_ASM318563v1_genomic.fna	QEJT01000085.1	14619	15420	+	(AGly)apH-Stph	apH-Stph	1-800/801	99.75	80.32	argannot	HE579073:1778413-1779213	(AGly)apH-Stph	apH-Stph	argannot
GCA_003185635.1_ASM318563v1_genomic.fna	QEJT01000144.1	868	1248	+	(Bla)blaI	blaI	1-381/381	100.00	100.00	argannot	NG_047499:101-481	(Bla)blaI	blaI	argannot	ncbi
GCA_003185635.1_ASM318563v1_genomic.fna	QEJT01000201.1	29	874	-	(Bla)blaZ	blaZ	1-846/846	100.00	99.88	argannot	AB245469:2235-3080	(Bla)blaZ	blaZ	argannot
GCA_003185635.1_ASM318563v1_genomic.fna	QEJT01000195.1	1974	3891	-	mecA_9	mecA	90-2007/2007	95.57	99.90	resfinder	AB505630	mecA	mecA	resfinder
GCA_003185785.1_ASM318578v1_genomic.fna	QEJU01000112.1	420	1859	+	(AGly)aac6-Aph2	aac6-Aph2	1-1440/1440	100.00	100.00	argannot	M13771:304-1743	(AGly)aac6-Aph2	aac6-Aph2	argannot	card	resfinder
GCA_003185785.1_ASM318578v1_genomic.fna	QEJU01000040.1	2020	2928	+	(AGly)ant6-Ia	ant6	1-909/909	100.00	100.00	argannot	AF330699:22-930	(AGly)ant6-Ia	ant6	argannot	ncbi	resfinder
GCA_003185785.1_ASM318578v1_genomic.fna	QEJU01000040.1	3560	4354	+	(AGly)aph(3'')-III	aph(3'')-III	1-795/795	100.00	100.00	argannot	V01547:535-1329	(AGly)aph(3'')-III	aph(3'')-III	argannot	card	ncbi	resfinder
GCA_003185785.1_ASM318578v1_genomic.fna	QEJU01000021.1	35192	35993	-	(AGly)apH-Stph	apH-Stph	1-800/801	99.75	80.57	argannot	HE579073:1778413-1779213	(AGly)apH-Stph	apH-Stph	argannot
GCA_003185785.1_ASM318578v1_genomic.fna	QEJU01000040.1	2925	3467	+	(AGly)sat4A	sat	1-543/543	100.00	100.00	argannot	X92945:38870-39412	(AGly)sat4A	sat	argannot	ncbi
GCA_003185785.1_ASM318578v1_genomic.fna	QEJU01000048.1	2016	2396	+	(Bla)blaI	blaI	1-381/381	100.00	100.00	argannot	NG_047499:101-481	(Bla)blaI	blaI	argannot	ncbi
GCA_003185785.1_ASM318578v1_genomic.fna	QEJU01000048.1	269	2026	+	(Bla)blaR1_Bacilli	blaR	1-1758/1758	100.00	99.20	argannot	NG_047539:1-1758	(Bla)blaR1_Bacilli	blaR	argannot	ncbi
GCA_003185785.1_ASM318578v1_genomic.fna	QEJU01000087.1	268	971	-	(Bla)blaZ	blaZ	143-846/846	83.22	100.00	argannot	AB245469:2235-3080	(Bla)blaZ	blaZ	argannot	resfinder	resfinder
GCA_003185785.1_ASM318578v1_genomic.fna	QEJU01000096.1	626	1387	-	ANT(4')-Ib	ant4	1-762/762	100.00	100.00	card	GQ900432.1:27499-26737	Kanamycin nucleotidyltransferase sequence from Staphylococcus aureus plasmid. Confers resistance to kanamycin neomycin and other aminoglycosides	ant4	card
GCA_003185785.1_ASM318578v1_genomic.fna	QEJU01000112.1	1050	1846	+	aph(2'')-Ih	aph2	70-866/894	89.15	82.43	ncbi	NG_047408.1	aminoglycoside O-phosphotransferase APH(2'')-Ih	aph2	ncbi
GCA_003185785.1_ASM318578v1_genomic.fna	QEJU01000018.1	1452	2186	-	erm(C)	erm	1-735/735	100.00	100.00	ncbi	NG_047806.1	23S rRNA (adenine(2058)-N(6))-methyltransferase Erm(C)	erm	ncbi	resfinder
GCA_003185785.1_ASM318578v1_genomic.fna	QEJU01000078.1	16129	18135	+	mecA	mecA	1-2007/2007	100.00	100.00	ncbi	NG_047937.1	PBP2a family beta-lactam-resistant peptidoglycan transpeptidase MecA	mecA	ncbi	resfinder
GCA_003185785.1_ASM318578v1_genomic.fna	QEJU01000018.1	3086	6160	-	mupA	mupA	1-3075/3075	100.00	100.00	ncbi	NG_048008.1	mupirocin-resistant isoleucine--tRNA ligase MupA	mupA	ncbi
GCA_003185815.1_ASM318581v1_genomic.fna	QEJF01000476.1	1181	1975	+	(AGly)aph(3'')-III	aph(3'')-III	1-795/795	100.00	100.00	argannot	V01547:535-1329	(AGly)aph(3'')-III	aph(3'')-III	argannot	card	ncbi	resfinder
GCA_003185815.1_ASM318581v1_genomic.fna	QEJF01000076.1	9728	10529	-	(AGly)apH-Stph	apH-Stph	1-800/801	99.75	80.57	argannot	HE579073:1778413-1779213	(AGly)apH-Stph	apH-Stph	argannot
GCA_003185815.1_ASM318581v1_genomic.fna	QEJF01000476.1	546	1088	+	(AGly)sat4A	sat	1-543/543	100.00	100.00	argannot	X92945:38870-39412	(AGly)sat4A	sat	argannot	ncbi
GCA_003185815.1_ASM318581v1_genomic.fna	QEJF01000691.1	112	910	-	(Bla)blaZ	blaZ	48-846/846	94.44	100.00	argannot	AB245469:2235-3080	(Bla)blaZ	blaZ	argannot	resfinder
GCA_003185815.1_ASM318581v1_genomic.fna	QEJF01000040.1	7606	9333	+	tet(M)	tetM/O	1-1728/1920	90.00	99.65	ncbi	NG_048213.1	tetracycline resistance ribosomal protection protein Tet(M)	tetM/O	ncbi	resfinder
GCA_003337115.1_ASM333711v1_genomic.fna	MPKZ01000002.1	197116	197917	-	(AGly)apH-Stph	apH-Stph	1-800/801	99.75	80.45	argannot	HE579073:1778413-1779213	(AGly)apH-Stph	apH-Stph	argannot
GCA_003337115.1_ASM333711v1_genomic.fna	MPKZ01000001.1	329532	329912	+	(Bla)blaI	blaI	1-381/381	100.00	95.54	argannot	NG_047499:101-481	(Bla)blaI	blaI	argannot	ncbi
GCA_003337115.1_ASM333711v1_genomic.fna	MPKZ01000001.1	327785	329542	+	(Bla)blaR1_Bacilli	blaR	1-1758/1758	100.00	92.55	argannot	NG_047539:1-1758	(Bla)blaR1_Bacilli	blaR	argannot	ncbi
GCA_003337115.1_ASM333711v1_genomic.fna	MPKZ01000001.1	326833	327720	-	blaZ_138	blaZ	1-888/888	100.00	99.78	resfinder	CP003979	blaZ	blaZ	resfinder
GCA_003383635.1_ASM338363v1_genomic.fna	QQPO01000051.1	400	1839	+	(AGly)aac6-Aph2	aac6-Aph2	1-1440/1440	100.00	100.00	argannot	M13771:304-1743	(AGly)aac6-Aph2	aac6-Aph2	argannot	card	resfinder
GCA_003383635.1_ASM338363v1_genomic.fna	QQPO01000015.1	50009	50810	+	(AGly)apH-Stph	apH-Stph	1-800/801	99.75	80.32	argannot	HE579073:1778413-1779213	(AGly)apH-Stph	apH-Stph	argannot
GCA_003383635.1_ASM338363v1_genomic.fna	QQPO01000001.1	61835	62215	+	(Bla)blaI	blaI	1-381/381	100.00	100.00	argannot	NG_047499:101-481	(Bla)blaI	blaI	argannot	ncbi
GCA_003383635.1_ASM338363v1_genomic.fna	QQPO01000001.1	60088	61845	+	(Bla)blaR1_Bacilli	blaR	1-1758/1758	100.00	99.94	argannot	NG_047539:1-1758	(Bla)blaR1_Bacilli	blaR	argannot	ncbi
GCA_003383635.1_ASM338363v1_genomic.fna	QQPO01000001.1	59136	59981	-	(Bla)blaZ	blaZ	1-846/846	100.00	100.00	argannot	AB245469:2235-3080	(Bla)blaZ	blaZ	argannot
GCA_003383635.1_ASM338363v1_genomic.fna	QQPO01000051.1	1030	1826	+	aph(2'')-Ih	aph2	70-866/894	89.15	82.43	ncbi	NG_047408.1	aminoglycoside O-phosphotransferase APH(2'')-Ih	aph2	ncbi
GCA_003383635.1_ASM338363v1_genomic.fna	QQPO01000044.1	189	2195	+	mecA_9	mecA	1-2007/2007	100.00	100.00	resfinder	AB505630	mecA	mecA	resfinder
GCA_003383655.1_ASM338365v1_genomic.fna	QQPN01000048.1	1078	2517	+	(AGly)aac6-Aph2	aac6-Aph2	1-1440/1440	100.00	100.00	argannot	M13771:304-1743	(AGly)aac6-Aph2	aac6-Aph2	argannot	card	resfinder
GCA_003383655.1_ASM338365v1_genomic.fna	QQPN01000014.1	50585	51386	+	(AGly)apH-Stph	apH-Stph	1-800/801	99.75	80.32	argannot	HE579073:1778413-1779213	(AGly)apH-Stph	apH-Stph	argannot
GCA_003383655.1_ASM338365v1_genomic.fna	QQPN01000002.1	61828	62208	+	(Bla)blaI	blaI	1-381/381	100.00	100.00	argannot	NG_047499:101-481	(Bla)blaI	blaI	argannot	ncbi
GCA_003383655.1_ASM338365v1_genomic.fna	QQPN01000002.1	60081	61838	+	(Bla)blaR1_Bacilli	blaR	1-1758/1758	100.00	99.94	argannot	NG_047539:1-1758	(Bla)blaR1_Bacilli	blaR	argannot	ncbi
GCA_003383655.1_ASM338365v1_genomic.fna	QQPN01000002.1	59129	59974	-	(Bla)blaZ	blaZ	1-846/846	100.00	100.00	argannot	AB245469:2235-3080	(Bla)blaZ	blaZ	argannot
GCA_003383655.1_ASM338365v1_genomic.fna	QQPN01000048.1	1708	2504	+	aph(2'')-Ih	aph2	70-866/894	89.15	82.43	ncbi	NG_047408.1	aminoglycoside O-phosphotransferase APH(2'')-Ih	aph2	ncbi
GCA_003383655.1_ASM338365v1_genomic.fna	QQPN01000043.1	2751	4757	-	mecA_9	mecA	1-2007/2007	100.00	100.00	resfinder	AB505630	mecA	mecA	resfinder
GCA_003383685.1_ASM338368v1_genomic.fna	QQPM01000047.1	1013	2452	+	(AGly)aac6-Aph2	aac6-Aph2	1-1440/1440	100.00	100.00	argannot	M13771:304-1743	(AGly)aac6-Aph2	aac6-Aph2	argannot	card	resfinder
GCA_003383685.1_ASM338368v1_genomic.fna	QQPM01000015.1	14669	15470	-	(AGly)apH-Stph	apH-Stph	1-800/801	99.75	80.32	argannot	HE579073:1778413-1779213	(AGly)apH-Stph	apH-Stph	argannot
GCA_003383685.1_ASM338368v1_genomic.fna	QQPM01000001.1	61835	62215	+	(Bla)blaI	blaI	1-381/381	100.00	100.00	argannot	NG_047499:101-481	(Bla)blaI	blaI	argannot	ncbi
GCA_003383685.1_ASM338368v1_genomic.fna	QQPM01000001.1	60088	61845	+	(Bla)blaR1_Bacilli	blaR	1-1758/1758	100.00	99.94	argannot	NG_047539:1-1758	(Bla)blaR1_Bacilli	blaR	argannot	ncbi
GCA_003383685.1_ASM338368v1_genomic.fna	QQPM01000001.1	59136	59981	-	(Bla)blaZ	blaZ	1-846/846	100.00	99.88	argannot	AB245469:2235-3080	(Bla)blaZ	blaZ	argannot
GCA_003383685.1_ASM338368v1_genomic.fna	QQPM01000047.1	1643	2439	+	aph(2'')-Ih	aph2	70-866/894	89.15	82.43	ncbi	NG_047408.1	aminoglycoside O-phosphotransferase APH(2'')-Ih	aph2	ncbi
GCA_003383685.1_ASM338368v1_genomic.fna	QQPM01000045.1	1844	3850	-	mecA_9	mecA	1-2007/2007	100.00	100.00	resfinder	AB505630	mecA	mecA	resfinder
GCA_003383735.1_ASM338373v1_genomic.fna	QQPI01000076.1	2020	2928	+	(AGly)ant6-Ia	ant6	1-909/909	100.00	100.00	argannot	AF330699:22-930	(AGly)ant6-Ia	ant6	argannot	ncbi	resfinder
GCA_003383735.1_ASM338373v1_genomic.fna	QQPI01000076.1	3560	4354	+	(AGly)aph(3'')-III	aph(3'')-III	1-795/795	100.00	100.00	argannot	V01547:535-1329	(AGly)aph(3'')-III	aph(3'')-III	argannot	card	ncbi	resfinder
GCA_003383735.1_ASM338373v1_genomic.fna	QQPI01000059.1	34611	35412	-	(AGly)apH-Stph	apH-Stph	1-800/801	99.75	80.45	argannot	HE579073:1778413-1779213	(AGly)apH-Stph	apH-Stph	argannot
GCA_003383735.1_ASM338373v1_genomic.fna	QQPI01000076.1	2925	3467	+	(AGly)sat4A	sat	1-543/543	100.00	100.00	argannot	X92945:38870-39412	(AGly)sat4A	sat	argannot	ncbi
GCA_003383735.1_ASM338373v1_genomic.fna	QQPI01000008.1	155	1000	+	(Bla)blaZ	blaZ	1-846/846	100.00	100.00	argannot	AB245469:2235-3080	(Bla)blaZ	blaZ	argannot
GCA_003383735.1_ASM338373v1_genomic.fna	QQPI01000091.1	7239	7976	+	erm(B)	erm	1-738/738	100.00	100.00	ncbi	NG_047802.1	23S rRNA (adenine(2058)-N(6))-methyltransferase Erm(B)	erm	ncbi
GCA_003383735.1_ASM338373v1_genomic.fna	QQPI01000124.1	1785	3791	-	mecA_9	mecA	1-2007/2007	100.00	100.00	resfinder	AB505630	mecA	mecA	resfinder
GCA_003383735.1_ASM338373v1_genomic.fna	QQPI01000004.1	4641	5802	+	mefE	mefE	40-1201/1212	95.87	80.81	card	AE007317.1:953382-954594	mefE is a proton motive efflux pump in Streptococcus pneumoniae that confers resistance to macrolides. It is found on the same operon as mefA and the ABC-efflux pump mel.	mefE	card
GCA_003383735.1_ASM338373v1_genomic.fna	QQPI01000057.1	32063	33982	-	tet(M)	tetM/O	1-1920/1920	100.00	100.00	ncbi	NG_048252.1	tetracycline resistance ribosomal protection protein Tet(M)	tetM/O	ncbi	resfinder
GCA_003383745.1_ASM338374v1_genomic.fna	QQPG01000160.1	1	1326	-	(AGly)aac6-Aph2	aac6-Aph2	1-1326/1440	92.08	100.00	argannot	M13771:304-1743	(AGly)aac6-Aph2	aac6-Aph2	argannot	card	resfinder
GCA_003383745.1_ASM338374v1_genomic.fna	QQPG01000117.1	2422	3330	-	(AGly)ant6-Ia	ant6	1-909/909	100.00	100.00	argannot	AF330699:22-930	(AGly)ant6-Ia	ant6	argannot	ncbi	resfinder
GCA_003383745.1_ASM338374v1_genomic.fna	QQPG01000117.1	996	1790	-	(AGly)aph(3'')-III	aph(3'')-III	1-795/795	100.00	100.00	argannot	V01547:535-1329	(AGly)aph(3'')-III	aph(3'')-III	argannot	card	ncbi	resfinder
GCA_003383745.1_ASM338374v1_genomic.fna	QQPG01000030.1	33807	34608	-	(AGly)apH-Stph	apH-Stph	1-800/801	99.75	80.57	argannot	HE579073:1778413-1779213	(AGly)apH-Stph	apH-Stph	argannot
GCA_003383745.1_ASM338374v1_genomic.fna	QQPG01000117.1	1883	2425	-	(AGly)sat4A	sat	1-543/543	100.00	100.00	argannot	X92945:38870-39412	(AGly)sat4A	sat	argannot	ncbi
GCA_003383745.1_ASM338374v1_genomic.fna	QQPG01000010.1	44955	45335	-	(Bla)blaI	blaI	1-381/381	100.00	100.00	argannot	NG_047499:101-481	(Bla)blaI	blaI	argannot	ncbi
GCA_003383745.1_ASM338374v1_genomic.fna	QQPG01000010.1	45325	47082	-	(Bla)blaR1_Bacilli	blaR	1-1758/1758	100.00	99.89	argannot	NG_047539:1-1758	(Bla)blaR1_Bacilli	blaR	argannot	ncbi
GCA_003383745.1_ASM338374v1_genomic.fna	QQPG01000010.1	47189	48034	+	(Bla)blaZ	blaZ	1-846/846	100.00	100.00	argannot	AB245469:2235-3080	(Bla)blaZ	blaZ	argannot
GCA_003383745.1_ASM338374v1_genomic.fna	QQPG01000003.1	42796	43293	+	(Tmt)dfrG	dfr	1-498/498	100.00	100.00	argannot	AB205645:1013-1510	(Tmt)dfrG	dfr	argannot	card	ncbi	resfinder
GCA_003383745.1_ASM338374v1_genomic.fna	QQPG01000102.1	1903	3909	-	mecA	mecA	1-2007/2007	100.00	100.00	ncbi	NG_047939.1	PBP2a family beta-lactam-resistant peptidoglycan transpeptidase MecA	mecA	ncbi	resfinder
GCA_003383745.1_ASM338374v1_genomic.fna	QQPG01000073.1	56	1975	-	tet(M)	tetM/O	1-1920/1920	100.00	99.69	ncbi	NG_048220.1	tetracycline resistance ribosomal protection protein Tet(M)	tetM/O	ncbi
GCA_003383795.1_ASM338379v1_genomic.fna	QQTU01000052.1	420	1859	+	(AGly)aac6-Aph2	aac6-Aph2	1-1440/1440	100.00	100.00	argannot	M13771:304-1743	(AGly)aac6-Aph2	aac6-Aph2	argannot	card	resfinder
GCA_003383795.1_ASM338379v1_genomic.fna	QQTU01000041.1	49863	50664	+	(AGly)apH-Stph	apH-Stph	1-800/801	99.75	80.32	argannot	HE579073:1778413-1779213	(AGly)apH-Stph	apH-Stph	argannot
GCA_003383795.1_ASM338379v1_genomic.fna	QQTU01000019.1	133277	133657	-	(Bla)blaI	blaI	1-381/381	100.00	100.00	argannot	NG_047499:101-481	(Bla)blaI	blaI	argannot	ncbi
GCA_003383795.1_ASM338379v1_genomic.fna	QQTU01000019.1	133647	135404	-	(Bla)blaR1_Bacilli	blaR	1-1758/1758	100.00	99.94	argannot	NG_047539:1-1758	(Bla)blaR1_Bacilli	blaR	argannot	ncbi
GCA_003383795.1_ASM338379v1_genomic.fna	QQTU01000019.1	135511	136356	+	(Bla)blaZ	blaZ	1-846/846	100.00	100.00	argannot	AB245469:2235-3080	(Bla)blaZ	blaZ	argannot
GCA_003383795.1_ASM338379v1_genomic.fna	QQTU01000052.1	1050	1846	+	aph(2'')-Ih	aph2	70-866/894	89.15	82.43	ncbi	NG_047408.1	aminoglycoside O-phosphotransferase APH(2'')-Ih	aph2	ncbi
GCA_003383795.1_ASM338379v1_genomic.fna	QQTU01000084.1	2767	4773	-	mecA_9	mecA	1-2007/2007	100.00	100.00	resfinder	AB505630	mecA	mecA	resfinder
GCA_003383805.1_ASM338380v1_genomic.fna	QQPE01000112.1	2020	2928	+	(AGly)ant6-Ia	ant6	1-909/909	100.00	100.00	argannot	AF330699:22-930	(AGly)ant6-Ia	ant6	argannot	ncbi	resfinder
GCA_003383805.1_ASM338380v1_genomic.fna	QQPE01000112.1	3560	4354	+	(AGly)aph(3'')-III	aph(3'')-III	1-795/795	100.00	100.00	argannot	V01547:535-1329	(AGly)aph(3'')-III	aph(3'')-III	argannot	card	ncbi	resfinder
GCA_003383805.1_ASM338380v1_genomic.fna	QQPE01000068.1	34798	35599	-	(AGly)apH-Stph	apH-Stph	1-800/801	99.75	80.45	argannot	HE579073:1778413-1779213	(AGly)apH-Stph	apH-Stph	argannot
GCA_003383805.1_ASM338380v1_genomic.fna	QQPE01000112.1	2925	3467	+	(AGly)sat4A	sat	1-543/543	100.00	100.00	argannot	X92945:38870-39412	(AGly)sat4A	sat	argannot	ncbi
GCA_003383805.1_ASM338380v1_genomic.fna	QQPE01000043.1	1	315	+	(Bla)blaI	blaI	67-381/381	82.68	95.87	argannot	NG_047499:101-481	(Bla)blaI	blaI	argannot	ncbi
GCA_003383805.1_ASM338380v1_genomic.fna	QQPE01000029.1	68	1825	-	(Bla)blaR1_Bacilli	blaR	1-1758/1758	100.00	97.04	argannot	NG_047539:1-1758	(Bla)blaR1_Bacilli	blaR	argannot	ncbi
GCA_003383805.1_ASM338380v1_genomic.fna	QQPE01000147.1	654	1391	+	erm(B)	erm	1-738/738	100.00	100.00	ncbi	NG_047802.1	23S rRNA (adenine(2058)-N(6))-methyltransferase Erm(B)	erm	ncbi
GCA_003383805.1_ASM338380v1_genomic.fna	QQPE01000082.1	137	2143	+	mecA_9	mecA	1-2007/2007	100.00	99.95	resfinder	AB505630	mecA	mecA	resfinder
GCA_003383805.1_ASM338380v1_genomic.fna	QQPE01000154.1	291	1452	-	mefE	mefE	40-1201/1212	95.87	80.81	card	AE007317.1:953382-954594	mefE is a proton motive efflux pump in Streptococcus pneumoniae that confers resistance to macrolides. It is found on the same operon as mefA and the ABC-efflux pump mel.	mefE	card
GCA_003383805.1_ASM338380v1_genomic.fna	QQPE01000029.1	1932	2777	+	PC1_beta-lactamase_(blaZ)	blaZ	1-846/846	100.00	99.88	card	CP000732.1:10528-9682	The blaZ beta-lactamase is found in Bacillus subtilis and Staphylococcus aureus.	blaZ	card	ncbi
GCA_003383815.1_ASM338381v1_genomic.fna	QQTQ01000114.1	11983	12784	-	(AGly)apH-Stph	apH-Stph	1-800/801	99.75	80.32	argannot	HE579073:1778413-1779213	(AGly)apH-Stph	apH-Stph	argannot
GCA_003383815.1_ASM338381v1_genomic.fna	QQTQ01000147.1	919	1764	+	(Bla)blaZ	blaZ	1-846/846	100.00	99.88	argannot	AB245469:2235-3080	(Bla)blaZ	blaZ	argannot
GCA_003383815.1_ASM338381v1_genomic.fna	QQTQ01000127.1	18	2024	+	mecA_9	mecA	1-2007/2007	100.00	100.00	resfinder	AB505630	mecA	mecA	resfinder
GCA_003383845.1_ASM338384v1_genomic.fna	QQPD01000116.1	2423	3331	-	(AGly)ant6-Ia	ant6	1-909/909	100.00	100.00	argannot	AF330699:22-930	(AGly)ant6-Ia	ant6	argannot	ncbi	resfinder
GCA_003383845.1_ASM338384v1_genomic.fna	QQPD01000116.1	997	1791	-	(AGly)aph(3'')-III	aph(3'')-III	1-795/795	100.00	100.00	argannot	V01547:535-1329	(AGly)aph(3'')-III	aph(3'')-III	argannot	card	ncbi	resfinder
GCA_003383845.1_ASM338384v1_genomic.fna	QQPD01000028.1	49660	50461	+	(AGly)apH-Stph	apH-Stph	1-800/801	99.75	80.57	argannot	HE579073:1778413-1779213	(AGly)apH-Stph	apH-Stph	argannot
GCA_003383845.1_ASM338384v1_genomic.fna	QQPD01000116.1	1884	2426	-	(AGly)sat4A	sat	1-543/543	100.00	100.00	argannot	X92945:38870-39412	(AGly)sat4A	sat	argannot	ncbi
GCA_003383845.1_ASM338384v1_genomic.fna	QQPD01000016.1	50185	50950	-	(Bla)blaZ	blaZ	81-846/846	90.54	100.00	argannot	AB245469:2235-3080	(Bla)blaZ	blaZ	argannot	resfinder
GCA_003383845.1_ASM338384v1_genomic.fna	QQPD01000013.1	14097	14594	+	(Tmt)dfrG	dfr	1-498/498	100.00	100.00	argannot	AB205645:1013-1510	(Tmt)dfrG	dfr	argannot	card	ncbi	resfinder
GCA_003383845.1_ASM338384v1_genomic.fna	QQPD01000234.1	518	1255	+	erm(B)	erm	1-738/738	100.00	100.00	ncbi	NG_047794.1	23S rRNA (adenine(2058)-N(6))-methyltransferase Erm(B)	erm	ncbi
GCA_003383875.1_ASM338387v1_genomic.fna	QQPB01000081.1	1	1278	-	(AGly)aac6-Aph2	aac6-Aph2	1-1278/1440	88.75	100.00	argannot	M13771:304-1743	(AGly)aac6-Aph2	aac6-Aph2	argannot	card	resfinder
GCA_003383875.1_ASM338387v1_genomic.fna	QQPB01000160.1	2423	3331	-	(AGly)ant6-Ia	ant6	1-909/909	100.00	100.00	argannot	AF330699:22-930	(AGly)ant6-Ia	ant6	argannot	ncbi	resfinder
GCA_003383875.1_ASM338387v1_genomic.fna	QQPB01000160.1	997	1791	-	(AGly)aph(3'')-III	aph(3'')-III	1-795/795	100.00	100.00	argannot	V01547:535-1329	(AGly)aph(3'')-III	aph(3'')-III	argannot	card	ncbi	resfinder
GCA_003383875.1_ASM338387v1_genomic.fna	QQPB01000058.1	2576	3377	+	(AGly)apH-Stph	apH-Stph	1-800/801	99.75	80.57	argannot	HE579073:1778413-1779213	(AGly)apH-Stph	apH-Stph	argannot
GCA_003383875.1_ASM338387v1_genomic.fna	QQPB01000160.1	1884	2426	-	(AGly)sat4A	sat	1-543/543	100.00	100.00	argannot	X92945:38870-39412	(AGly)sat4A	sat	argannot	ncbi
GCA_003383875.1_ASM338387v1_genomic.fna	QQPB01000151.1	651	1388	+	erm(B)	erm	1-738/738	100.00	100.00	ncbi	NG_047794.1	23S rRNA (adenine(2058)-N(6))-methyltransferase Erm(B)	erm	ncbi
GCA_003383875.1_ASM338387v1_genomic.fna	QQPB01000035.1	1	1979	+	mecA	mecA	29-2007/2007	98.60	99.95	ncbi	NG_047939.1	PBP2a family beta-lactam-resistant peptidoglycan transpeptidase MecA	mecA	ncbi	resfinder
GCA_003383875.1_ASM338387v1_genomic.fna	QQPB01000033.1	106248	108167	-	tet(M)	tetM/O	1-1920/1920	100.00	100.00	ncbi	NG_048213.1	tetracycline resistance ribosomal protection protein Tet(M)	tetM/O	ncbi	resfinder
GCA_003383905.1_ASM338390v1_genomic.fna	QQPC01000015.1	84189	85539	+	(AGly)aac6-Aph2	aac6-Aph2	1-1351/1440	93.82	100.00	argannot	M13771:304-1743	(AGly)aac6-Aph2	aac6-Aph2	argannot	card	resfinder
GCA_003383905.1_ASM338390v1_genomic.fna	QQPC01000134.1	1954	2862	+	(AGly)ant6-Ia	ant6	1-909/909	100.00	100.00	argannot	AF330699:22-930	(AGly)ant6-Ia	ant6	argannot	ncbi	resfinder
GCA_003383905.1_ASM338390v1_genomic.fna	QQPC01000134.1	3494	4288	+	(AGly)aph(3'')-III	aph(3'')-III	1-795/795	100.00	100.00	argannot	V01547:535-1329	(AGly)aph(3'')-III	aph(3'')-III	argannot	card	ncbi	resfinder
GCA_003383905.1_ASM338390v1_genomic.fna	QQPC01000015.1	47445	48246	+	(AGly)apH-Stph	apH-Stph	1-800/801	99.75	80.57	argannot	HE579073:1778413-1779213	(AGly)apH-Stph	apH-Stph	argannot
GCA_003383905.1_ASM338390v1_genomic.fna	QQPC01000134.1	2859	3401	+	(AGly)sat4A	sat	1-543/543	100.00	100.00	argannot	X92945:38870-39412	(AGly)sat4A	sat	argannot	ncbi
GCA_003383905.1_ASM338390v1_genomic.fna	QQPC01000233.1	1	816	+	(Bla)blaZ	blaZ	31-846/846	96.45	100.00	argannot	AB245469:2235-3080	(Bla)blaZ	blaZ	argannot	resfinder
GCA_003383905.1_ASM338390v1_genomic.fna	QQPC01000015.1	84819	85537	+	aph(2'')-Ih	aph2	70-788/894	80.43	82.89	ncbi	NG_047408.1	aminoglycoside O-phosphotransferase APH(2'')-Ih	aph2	ncbi
GCA_003383905.1_ASM338390v1_genomic.fna	QQPC01000091.1	2452	2983	-	Enterococcus_faecalis_chloramphenicol_acetyltransferase	cat	117-648/648	82.10	100.00	card	X92945.2:9582-8934	A chloramphenicol acetyltransferase and resistance determinant described in Enterococcus faecalis	cat	card	ncbi
GCA_003383905.1_ASM338390v1_genomic.fna	QQPC01000180.1	352	1089	+	erm(B)	erm	1-738/738	100.00	100.00	ncbi	NG_047794.1	23S rRNA (adenine(2058)-N(6))-methyltransferase Erm(B)	erm	ncbi
GCA_003383905.1_ASM338390v1_genomic.fna	QQPC01000047.1	24397	25976	+	tet(M)	tetM/O	1-1580/1920	82.29	99.94	ncbi	NG_048213.1	tetracycline resistance ribosomal protection protein Tet(M)	tetM/O	ncbi	resfinder
GCA_003383915.1_ASM338391v1_genomic.fna	QQTT01000026.1	49790	50591	+	(AGly)apH-Stph	apH-Stph	1-800/801	99.75	80.45	argannot	HE579073:1778413-1779213	(AGly)apH-Stph	apH-Stph	argannot
GCA_003383915.1_ASM338391v1_genomic.fna	QQTT01000005.1	88128	88504	+	(Bla)blaI	blaI	1-377/381	98.95	99.47	argannot	NG_047499:101-481	(Bla)blaI	blaI	argannot	ncbi
GCA_003383915.1_ASM338391v1_genomic.fna	QQTT01000005.1	86381	88138	+	(Bla)blaR1_Bacilli	blaR	1-1758/1758	100.00	98.07	argannot	NG_047539:1-1758	(Bla)blaR1_Bacilli	blaR	argannot	ncbi
GCA_003383915.1_ASM338391v1_genomic.fna	QQTT01000005.1	85429	86274	-	(Bla)blaZ	blaZ	1-846/846	100.00	98.34	argannot	AB245469:2235-3080	(Bla)blaZ	blaZ	argannot
GCA_003383915.1_ASM338391v1_genomic.fna	QQTT01000017.1	29863	31869	+	mecA	mecA	1-2007/2007	100.00	100.00	ncbi	NG_047937.1	PBP2a family beta-lactam-resistant peptidoglycan transpeptidase MecA	mecA	ncbi	resfinder
GCA_003383925.1_ASM338392v1_genomic.fna	QQPJ01000048.1	663	2102	-	(AGly)aac6-Aph2	aac6-Aph2	1-1440/1440	100.00	100.00	argannot	M13771:304-1743	(AGly)aac6-Aph2	aac6-Aph2	argannot	card	resfinder
GCA_003383925.1_ASM338392v1_genomic.fna	QQPJ01000040.1	2011	2919	+	(AGly)ant6-Ia	ant6	1-909/909	100.00	100.00	argannot	AF330699:22-930	(AGly)ant6-Ia	ant6	argannot	ncbi	resfinder
GCA_003383925.1_ASM338392v1_genomic.fna	QQPJ01000040.1	3551	4345	+	(AGly)aph(3'')-III	aph(3'')-III	1-795/795	100.00	100.00	argannot	V01547:535-1329	(AGly)aph(3'')-III	aph(3'')-III	argannot	card	ncbi	resfinder
GCA_003383925.1_ASM338392v1_genomic.fna	QQPJ01000014.1	34589	35390	-	(AGly)apH-Stph	apH-Stph	1-800/801	99.75	80.57	argannot	HE579073:1778413-1779213	(AGly)apH-Stph	apH-Stph	argannot
GCA_003383925.1_ASM338392v1_genomic.fna	QQPJ01000040.1	2916	3458	+	(AGly)sat4A	sat	1-543/543	100.00	100.00	argannot	X92945:38870-39412	(AGly)sat4A	sat	argannot	ncbi
GCA_003383925.1_ASM338392v1_genomic.fna	QQPJ01000016.1	26336	26716	-	(Bla)blaI	blaI	1-381/381	100.00	100.00	argannot	NG_047499:101-481	(Bla)blaI	blaI	argannot	ncbi
GCA_003383925.1_ASM338392v1_genomic.fna	QQPJ01000016.1	26706	28463	-	(Bla)blaR1_Bacilli	blaR	1-1758/1758	100.00	99.94	argannot	NG_047539:1-1758	(Bla)blaR1_Bacilli	blaR	argannot	ncbi
GCA_003383925.1_ASM338392v1_genomic.fna	QQPJ01000016.1	28570	29415	+	(Bla)blaZ	blaZ	1-846/846	100.00	100.00	argannot	AB245469:2235-3080	(Bla)blaZ	blaZ	argannot
GCA_003383925.1_ASM338392v1_genomic.fna	QQPJ01000015.1	26033	26530	-	(Tmt)dfrG	dfr	1-498/498	100.00	100.00	argannot	AB205645:1013-1510	(Tmt)dfrG	dfr	argannot	card	ncbi	resfinder
GCA_003383925.1_ASM338392v1_genomic.fna	QQPJ01000048.1	676	1472	-	aph(2'')-Ih	aph2	70-866/894	89.15	82.43	ncbi	NG_047408.1	aminoglycoside O-phosphotransferase APH(2'')-Ih	aph2	ncbi
GCA_003383925.1_ASM338392v1_genomic.fna	QQPJ01000035.1	2487	3134	-	Enterococcus_faecalis_chloramphenicol_acetyltransferase	cat	1-648/648	100.00	100.00	card	X92945.2:9582-8934	A chloramphenicol acetyltransferase and resistance determinant described in Enterococcus faecalis	cat	card	ncbi
GCA_003383925.1_ASM338392v1_genomic.fna	QQPJ01000035.1	6526	7263	+	erm(B)	erm	1-738/738	100.00	100.00	ncbi	NG_047794.1	23S rRNA (adenine(2058)-N(6))-methyltransferase Erm(B)	erm	ncbi
GCA_003383925.1_ASM338392v1_genomic.fna	QQPJ01000044.1	1804	3810	-	mecA	mecA	1-2007/2007	100.00	100.00	ncbi	NG_047939.1	PBP2a family beta-lactam-resistant peptidoglycan transpeptidase MecA	mecA	ncbi	resfinder
GCA_003383975.1_ASM338397v1_genomic.fna	QQPH01000176.1	665	2104	-	(AGly)aac6-Aph2	aac6-Aph2	1-1440/1440	100.00	99.79	argannot	M13771:304-1743	(AGly)aac6-Aph2	aac6-Aph2	argannot	card	resfinder
GCA_003383975.1_ASM338397v1_genomic.fna	QQPH01000119.1	2538	3446	-	(AGly)ant6-Ia	ant6	1-909/909	100.00	100.00	argannot	AF330699:22-930	(AGly)ant6-Ia	ant6	argannot	ncbi	resfinder
GCA_003383975.1_ASM338397v1_genomic.fna	QQPH01000119.1	1112	1906	-	(AGly)aph(3'')-III	aph(3'')-III	1-795/795	100.00	100.00	argannot	V01547:535-1329	(AGly)aph(3'')-III	aph(3'')-III	argannot	card	ncbi	resfinder
GCA_003383975.1_ASM338397v1_genomic.fna	QQPH01000010.1	22370	23171	+	(AGly)apH-Stph	apH-Stph	1-800/801	99.75	80.57	argannot	HE579073:1778413-1779213	(AGly)apH-Stph	apH-Stph	argannot
GCA_003383975.1_ASM338397v1_genomic.fna	QQPH01000119.1	1999	2541	-	(AGly)sat4A	sat	1-543/543	100.00	100.00	argannot	X92945:38870-39412	(AGly)sat4A	sat	argannot	ncbi
GCA_003383975.1_ASM338397v1_genomic.fna	QQPH01000062.1	24481	24861	-	(Bla)blaI	blaI	1-381/381	100.00	100.00	argannot	NG_047499:101-481	(Bla)blaI	blaI	argannot	ncbi
GCA_003383975.1_ASM338397v1_genomic.fna	QQPH01000062.1	24851	26608	-	(Bla)blaR1_Bacilli	blaR	1-1758/1758	100.00	99.94	argannot	NG_047539:1-1758	(Bla)blaR1_Bacilli	blaR	argannot	ncbi
GCA_003383975.1_ASM338397v1_genomic.fna	QQPH01000199.1	1	742	+	(Bla)blaZ	blaZ	105-846/846	87.71	99.73	argannot	AB245469:2235-3080	(Bla)blaZ	blaZ	argannot	resfinder
GCA_003383975.1_ASM338397v1_genomic.fna	QQPH01000274.1	715	1365	+	(Tet)tetR	tetR	1-651/651	100.00	99.23	argannot	HF545434:53576-54226	(Tet)tetR	tetR	argannot
GCA_003383975.1_ASM338397v1_genomic.fna	QQPH01000100.1	26455	26952	+	(Tmt)dfrG	dfr	1-498/498	100.00	100.00	argannot	AB205645:1013-1510	(Tmt)dfrG	dfr	argannot	card	ncbi	resfinder
GCA_003383975.1_ASM338397v1_genomic.fna	QQPH01000176.1	678	1474	-	aph(2'')-Ih	aph2	70-866/894	89.04	82.33	ncbi	NG_047408.1	aminoglycoside O-phosphotransferase APH(2'')-Ih	aph2	ncbi
GCA_003383975.1_ASM338397v1_genomic.fna	QQPH01000206.1	239	976	-	erm(B)	erm	1-738/738	100.00	100.00	ncbi	NG_047794.1	23S rRNA (adenine(2058)-N(6))-methyltransferase Erm(B)	erm	ncbi
GCA_003383975.1_ASM338397v1_genomic.fna	QQPH01000166.1	251	2257	+	mecA	mecA	1-2007/2007	100.00	100.00	ncbi	NG_047939.1	PBP2a family beta-lactam-resistant peptidoglycan transpeptidase MecA	mecA	ncbi	resfinder
GCA_003383985.1_ASM338398v1_genomic.fna	QQPF01000042.1	47570	48371	+	(AGly)apH-Stph	apH-Stph	1-800/801	99.75	80.32	argannot	HE579073:1778413-1779213	(AGly)apH-Stph	apH-Stph	argannot
GCA_003383985.1_ASM338398v1_genomic.fna	QQPF01000260.1	860	1240	+	(Bla)blaI	blaI	1-381/381	100.00	99.47	argannot	NG_047499:101-481	(Bla)blaI	blaI	argannot	ncbi
GCA_003383985.1_ASM338398v1_genomic.fna	QQPF01000039.1	59085	59930	-	(Bla)blaZ	blaZ	1-846/846	100.00	100.00	argannot	AB245469:2235-3080	(Bla)blaZ	blaZ	argannot
GCA_003383985.1_ASM338398v1_genomic.fna	QQPF01000021.1	136	2142	+	mecA_9	mecA	1-2007/2007	100.00	99.90	resfinder	AB505630	mecA	mecA	resfinder
GCA_003383995.1_ASM338399v1_genomic.fna	QQTV01000057.1	11219	12658	-	(AGly)aac6-Aph2	aac6-Aph2	1-1440/1440	100.00	100.00	argannot	M13771:304-1743	(AGly)aac6-Aph2	aac6-Aph2	argannot	card	resfinder
GCA_003383995.1_ASM338399v1_genomic.fna	QQTV01000096.1	5103	6011	-	(AGly)ant6-Ia	ant6	1-909/909	100.00	100.00	argannot	AF330699:22-930	(AGly)ant6-Ia	ant6	argannot	ncbi	resfinder
GCA_003383995.1_ASM338399v1_genomic.fna	QQTV01000096.1	3677	4471	-	(AGly)aph(3'')-III	aph(3'')-III	1-795/795	100.00	100.00	argannot	V01547:535-1329	(AGly)aph(3'')-III	aph(3'')-III	argannot	card	ncbi	resfinder
GCA_003383995.1_ASM338399v1_genomic.fna	QQTV01000018.1	34989	35790	-	(AGly)apH-Stph	apH-Stph	1-800/801	99.75	80.45	argannot	HE579073:1778413-1779213	(AGly)apH-Stph	apH-Stph	argannot
GCA_003383995.1_ASM338399v1_genomic.fna	QQTV01000096.1	4564	5106	-	(AGly)sat4A	sat	1-543/543	100.00	100.00	argannot	X92945:38870-39412	(AGly)sat4A	sat	argannot	ncbi
GCA_003383995.1_ASM338399v1_genomic.fna	QQTV01000008.1	48523	48903	-	(Bla)blaI	blaI	1-381/381	100.00	100.00	argannot	NG_047499:101-481	(Bla)blaI	blaI	argannot	ncbi
GCA_003383995.1_ASM338399v1_genomic.fna	QQTV01000008.1	48893	50650	-	(Bla)blaR1_Bacilli	blaR	1-1758/1758	100.00	100.00	argannot	NG_047539:1-1758	(Bla)blaR1_Bacilli	blaR	argannot	ncbi
GCA_003383995.1_ASM338399v1_genomic.fna	QQTV01000008.1	50757	51602	+	(Bla)blaZ	blaZ	1-846/846	100.00	100.00	argannot	AB245469:2235-3080	(Bla)blaZ	blaZ	argannot
GCA_003383995.1_ASM338399v1_genomic.fna	QQTV01000107.1	670	1407	+	(MLS)erm(B)	erm	1-738/738	100.00	99.59	argannot	M11180:714-1451	(MLS)erm(B)	erm	argannot
GCA_003383995.1_ASM338399v1_genomic.fna	QQTV01000070.1	1916	2413	+	(Tmt)dfrG	dfr	1-498/498	100.00	100.00	argannot	AB205645:1013-1510	(Tmt)dfrG	dfr	argannot	card	ncbi	resfinder
GCA_003383995.1_ASM338399v1_genomic.fna	QQTV01000057.1	11232	12028	-	aph(2'')-Ih	aph2	70-866/894	89.15	82.43	ncbi	NG_047408.1	aminoglycoside O-phosphotransferase APH(2'')-Ih	aph2	ncbi
GCA_003383995.1_ASM338399v1_genomic.fna	QQTV01000113.1	252	2258	+	mecA	mecA	1-2007/2007	100.00	100.00	ncbi	NG_047939.1	PBP2a family beta-lactam-resistant peptidoglycan transpeptidase MecA	mecA	ncbi	resfinder
GCA_003383995.1_ASM338399v1_genomic.fna	QQTV01000042.1	169657	171576	-	tet(M)	tetM/O	1-1920/1920	100.00	100.00	ncbi	NG_048213.1	tetracycline resistance ribosomal protection protein Tet(M)	tetM/O	ncbi	resfinder
GCA_003627735.1_ASM362773v1_genomic.fna	CP032682.1	1692201	1693640	+	(AGly)aac6-Aph2	aac6-Aph2	1-1440/1440	100.00	100.00	argannot	M13771:304-1743	(AGly)aac6-Aph2	aac6-Aph2	argannot	card	resfinder
GCA_003627735.1_ASM362773v1_genomic.fna	CP032682.1	2479108	2480016	-	(AGly)ant6-Ia	ant6	1-909/909	100.00	99.89	argannot	AF330699:22-930	(AGly)ant6-Ia	ant6	argannot	ncbi	resfinder
GCA_003627735.1_ASM362773v1_genomic.fna	CP032682.1	2477682	2478476	-	(AGly)aph(3'')-III	aph(3'')-III	1-795/795	100.00	100.00	argannot	V01547:535-1329	(AGly)aph(3'')-III	aph(3'')-III	argannot	card	ncbi	resfinder
GCA_003627735.1_ASM362773v1_genomic.fna	CP032682.1	1653577	1654378	+	(AGly)apH-Stph	apH-Stph	1-800/801	99.75	80.57	argannot	HE579073:1778413-1779213	(AGly)apH-Stph	apH-Stph	argannot
GCA_003627735.1_ASM362773v1_genomic.fna	CP032682.1	2478569	2479111	-	(AGly)sat4A	sat	1-543/543	100.00	100.00	argannot	X92945:38870-39412	(AGly)sat4A	sat	argannot	ncbi
GCA_003627735.1_ASM362773v1_genomic.fna	CP032682.1	439586	439966	+	(Bla)blaI	blaI	1-381/381	100.00	99.74	argannot	NG_047499:101-481	(Bla)blaI	blaI	argannot	ncbi
GCA_003627735.1_ASM362773v1_genomic.fna	CP032682.1	437839	439596	+	(Bla)blaR1_Bacilli	blaR	1-1758/1758	100.00	99.94	argannot	NG_047539:1-1758	(Bla)blaR1_Bacilli	blaR	argannot	ncbi
GCA_003627735.1_ASM362773v1_genomic.fna	CP032682.1	436856	437701	-	(Bla)blaZ	blaZ	1-846/846	100.00	100.00	argannot	AB245469:2235-3080	(Bla)blaZ	blaZ	argannot
GCA_003627735.1_ASM362773v1_genomic.fna	CP032682.1	575876	577882	-	(Bla)mecA	mecA	1-2007/2007	100.00	100.00	argannot	AB221124:91-2097	(Bla)mecA	mecA	argannot	resfinder
GCA_003627735.1_ASM362773v1_genomic.fna	CP032682.1	2483275	2484012	-	(MLS)erm(B)	erm	1-738/738	100.00	99.59	argannot	M11180:714-1451	(MLS)erm(B)	erm	argannot
GCA_003627735.1_ASM362773v1_genomic.fna	CP032682.1	2486780	2487277	+	(Tmt)dfrG	dfr	1-498/498	100.00	100.00	argannot	AB205645:1013-1510	(Tmt)dfrG	dfr	argannot	card	ncbi	resfinder
GCA_003627735.1_ASM362773v1_genomic.fna	CP032682.1	1692831	1693627	+	aph(2'')-Ih	aph2	70-866/894	89.15	82.43	ncbi	NG_047408.1	aminoglycoside O-phosphotransferase APH(2'')-Ih	aph2	ncbi
GCA_003627735.1_ASM362773v1_genomic.fna	CP032682.1	579739	580110	+	mecI	mecI	1-372/372	100.00	99.73	card	BA000018.3:48893-49265	mecI acts as a repressor of transcription of the mecA/mecR1/mecI operon.	mecI	card	ncbi
GCA_003627735.1_ASM362773v1_genomic.fna	CP032682.1	577982	579739	+	mecR1	mecR	1-1758/1758	100.00	100.00	ncbi	NG_051163.1	beta-lactam sensor/signal transducer MecR1	mecR	ncbi
GCA_004001305.1_ASM400130v1_genomic.fna	AP019372.1	1820077	1820985	-	(AGly)ant6-Ia	ant6	1-909/909	100.00	100.00	argannot	AF330699:22-930	(AGly)ant6-Ia	ant6	argannot	ncbi	resfinder
GCA_004001305.1_ASM400130v1_genomic.fna	AP019372.1	1818651	1819445	-	(AGly)aph(3'')-III	aph(3'')-III	1-795/795	100.00	100.00	argannot	V01547:535-1329	(AGly)aph(3'')-III	aph(3'')-III	argannot	card	ncbi	resfinder
GCA_004001305.1_ASM400130v1_genomic.fna	AP019372.1	1054730	1055531	+	(AGly)apH-Stph	apH-Stph	1-800/801	99.75	80.57	argannot	HE579073:1778413-1779213	(AGly)apH-Stph	apH-Stph	argannot
GCA_004001305.1_ASM400130v1_genomic.fna	AP019372.1	1819538	1820080	-	(AGly)sat4A	sat	1-543/543	100.00	100.00	argannot	X92945:38870-39412	(AGly)sat4A	sat	argannot	ncbi
GCA_004001305.1_ASM400130v1_genomic.fna	AP019372.1	2419741	2420121	+	(Bla)blaI	blaI	1-381/381	100.00	100.00	argannot	NG_047499:101-481	(Bla)blaI	blaI	argannot	ncbi
GCA_004001305.1_ASM400130v1_genomic.fna	AP019372.1	2417994	2419751	+	(Bla)blaR1_Bacilli	blaR	1-1758/1758	100.00	99.94	argannot	NG_047539:1-1758	(Bla)blaR1_Bacilli	blaR	argannot	ncbi
GCA_004001305.1_ASM400130v1_genomic.fna	AP019372.1	2417042	2417887	-	(Bla)blaZ	blaZ	1-846/846	100.00	100.00	argannot	AB245469:2235-3080	(Bla)blaZ	blaZ	argannot
GCA_004001305.1_ASM400130v1_genomic.fna	AP019372.1	1824241	1824978	-	erm(B)	erm	1-738/738	100.00	100.00	ncbi	NG_047802.1	23S rRNA (adenine(2058)-N(6))-methyltransferase Erm(B)	erm	ncbi
GCA_004001305.1_ASM400130v1_genomic.fna	AP019372.1	1575779	1576940	-	mefE	mefE	40-1201/1212	95.87	80.81	card	AE007317.1:953382-954594	mefE is a proton motive efflux pump in Streptococcus pneumoniae that confers resistance to macrolides. It is found on the same operon as mefA and the ABC-efflux pump mel.	mefE	card
GCA_004166335.1_ASM416633v1_genomic.fna	QHIG01000011.1	50127	50928	+	(AGly)apH-Stph	apH-Stph	1-800/801	99.75	80.45	argannot	HE579073:1778413-1779213	(AGly)apH-Stph	apH-Stph	argannot
GCA_004166335.1_ASM416633v1_genomic.fna	QHIG01000005.1	167727	168107	-	(Bla)blaI	blaI	1-381/381	100.00	100.00	argannot	NG_047499:101-481	(Bla)blaI	blaI	argannot	ncbi
GCA_004166335.1_ASM416633v1_genomic.fna	QHIG01000005.1	168097	169854	-	(Bla)blaR1_Bacilli	blaR	1-1758/1758	100.00	99.94	argannot	NG_047539:1-1758	(Bla)blaR1_Bacilli	blaR	argannot	ncbi
GCA_004166335.1_ASM416633v1_genomic.fna	QHIG01000005.1	169961	170806	+	(Bla)blaZ	blaZ	1-846/846	100.00	100.00	argannot	AB245469:2235-3080	(Bla)blaZ	blaZ	argannot
GCA_004166335.1_ASM416633v1_genomic.fna	QHIG01000005.1	29194	31200	+	mecA	mecA	1-2007/2007	100.00	100.00	ncbi	NG_047937.1	PBP2a family beta-lactam-resistant peptidoglycan transpeptidase MecA	mecA	ncbi	resfinder
GCA_004166345.1_ASM416634v1_genomic.fna	QHIF01000012.1	50534	51335	+	(AGly)apH-Stph	apH-Stph	1-800/801	99.75	80.45	argannot	HE579073:1778413-1779213	(AGly)apH-Stph	apH-Stph	argannot
GCA_004166345.1_ASM416634v1_genomic.fna	QHIF01000019.1	1099	1479	+	(Bla)blaI	blaI	1-381/381	100.00	100.00	argannot	NG_047499:101-481	(Bla)blaI	blaI	argannot	ncbi
GCA_004166345.1_ASM416634v1_genomic.fna	QHIF01000037.1	1	713	-	(Bla)blaZ	blaZ	1-713/846	84.28	100.00	argannot	AB245469:2235-3080	(Bla)blaZ	blaZ	argannot
GCA_004166345.1_ASM416634v1_genomic.fna	QHIF01000011.1	29194	31200	+	mecA	mecA	1-2007/2007	100.00	100.00	ncbi	NG_047937.1	PBP2a family beta-lactam-resistant peptidoglycan transpeptidase MecA	mecA	ncbi	resfinder
GCA_004166355.1_ASM416635v1_genomic.fna	QHIC01000001.1	343170	344609	-	(AGly)aac6-Aph2	aac6-Aph2	1-1440/1440	100.00	100.00	argannot	M13771:304-1743	(AGly)aac6-Aph2	aac6-Aph2	argannot	card	resfinder
GCA_004166355.1_ASM416635v1_genomic.fna	QHIC01000042.1	2530	3438	-	(AGly)ant6-Ia	ant6	1-909/909	100.00	100.00	argannot	AF330699:22-930	(AGly)ant6-Ia	ant6	argannot	ncbi	resfinder
GCA_004166355.1_ASM416635v1_genomic.fna	QHIC01000042.1	1104	1898	-	(AGly)aph(3'')-III	aph(3'')-III	1-795/795	100.00	100.00	argannot	V01547:535-1329	(AGly)aph(3'')-III	aph(3'')-III	argannot	card	ncbi	resfinder
GCA_004166355.1_ASM416635v1_genomic.fna	QHIC01000001.1	380552	381353	-	(AGly)apH-Stph	apH-Stph	1-800/801	99.75	80.57	argannot	HE579073:1778413-1779213	(AGly)apH-Stph	apH-Stph	argannot
GCA_004166355.1_ASM416635v1_genomic.fna	QHIC01000042.1	1991	2533	-	(AGly)sat4A	sat	1-543/543	100.00	100.00	argannot	X92945:38870-39412	(AGly)sat4A	sat	argannot	ncbi
GCA_004166355.1_ASM416635v1_genomic.fna	QHIC01000012.1	45376	45756	-	(Bla)blaI	blaI	1-381/381	100.00	100.00	argannot	NG_047499:101-481	(Bla)blaI	blaI	argannot	ncbi
GCA_004166355.1_ASM416635v1_genomic.fna	QHIC01000012.1	45746	47503	-	(Bla)blaR1_Bacilli	blaR	1-1758/1758	100.00	99.94	argannot	NG_047539:1-1758	(Bla)blaR1_Bacilli	blaR	argannot	ncbi
GCA_004166355.1_ASM416635v1_genomic.fna	QHIC01000012.1	47610	48455	+	(Bla)blaZ	blaZ	1-846/846	100.00	100.00	argannot	AB245469:2235-3080	(Bla)blaZ	blaZ	argannot
GCA_004166355.1_ASM416635v1_genomic.fna	QHIC01000017.1	35562	36059	+	(Tmt)dfrG	dfr	1-498/498	100.00	100.00	argannot	AB205645:1013-1510	(Tmt)dfrG	dfr	argannot	card	ncbi	resfinder
GCA_004166355.1_ASM416635v1_genomic.fna	QHIC01000001.1	343183	343979	-	aph(2'')-Ih	aph2	70-866/894	89.15	82.43	ncbi	NG_047408.1	aminoglycoside O-phosphotransferase APH(2'')-Ih	aph2	ncbi
GCA_004166355.1_ASM416635v1_genomic.fna	QHIC01000039.1	4365	5012	+	Enterococcus_faecalis_chloramphenicol_acetyltransferase	cat	1-648/648	100.00	100.00	card	X92945.2:9582-8934	A chloramphenicol acetyltransferase and resistance determinant described in Enterococcus faecalis	cat	card	ncbi
GCA_004166355.1_ASM416635v1_genomic.fna	QHIC01000039.1	222	959	-	erm(B)	erm	1-738/738	100.00	100.00	ncbi	NG_047794.1	23S rRNA (adenine(2058)-N(6))-methyltransferase Erm(B)	erm	ncbi
GCA_004166355.1_ASM416635v1_genomic.fna	QHIC01000002.1	130374	132380	-	mecA	mecA	1-2007/2007	100.00	100.00	ncbi	NG_047939.1	PBP2a family beta-lactam-resistant peptidoglycan transpeptidase MecA	mecA	ncbi	resfinder
GCA_004166375.1_ASM416637v1_genomic.fna	QHIE01000033.1	21576	23015	+	(AGly)aac6-Aph2	aac6-Aph2	1-1440/1440	100.00	100.00	argannot	M13771:304-1743	(AGly)aac6-Aph2	aac6-Aph2	argannot	card	resfinder
GCA_004166375.1_ASM416637v1_genomic.fna	QHIE01000036.1	4169	5077	-	(AGly)ant6-Ia	ant6	1-909/909	100.00	100.00	argannot	AF330699:22-930	(AGly)ant6-Ia	ant6	argannot	ncbi	resfinder
GCA_004166375.1_ASM416637v1_genomic.fna	QHIE01000036.1	2743	3537	-	(AGly)aph(3'')-III	aph(3'')-III	1-795/795	100.00	100.00	argannot	V01547:535-1329	(AGly)aph(3'')-III	aph(3'')-III	argannot	card	ncbi	resfinder
GCA_004166375.1_ASM416637v1_genomic.fna	QHIE01000018.1	60946	61747	+	(AGly)apH-Stph	apH-Stph	1-800/801	99.75	80.57	argannot	HE579073:1778413-1779213	(AGly)apH-Stph	apH-Stph	argannot
GCA_004166375.1_ASM416637v1_genomic.fna	QHIE01000036.1	3630	4172	-	(AGly)sat4A	sat	1-543/543	100.00	100.00	argannot	X92945:38870-39412	(AGly)sat4A	sat	argannot	ncbi
GCA_004166375.1_ASM416637v1_genomic.fna	QHIE01000005.1	167669	168049	-	(Bla)blaI	blaI	1-381/381	100.00	99.74	argannot	NG_047499:101-481	(Bla)blaI	blaI	argannot	ncbi
GCA_004166375.1_ASM416637v1_genomic.fna	QHIE01000005.1	168039	169796	-	(Bla)blaR1_Bacilli	blaR	1-1758/1758	100.00	99.94	argannot	NG_047539:1-1758	(Bla)blaR1_Bacilli	blaR	argannot	ncbi
GCA_004166375.1_ASM416637v1_genomic.fna	QHIE01000005.1	169934	170779	+	(Bla)blaZ	blaZ	1-846/846	100.00	100.00	argannot	AB245469:2235-3080	(Bla)blaZ	blaZ	argannot
GCA_004166375.1_ASM416637v1_genomic.fna	QHIE01000005.1	30607	32613	+	(Bla)mecA	mecA	1-2007/2007	100.00	100.00	argannot	AB221124:91-2097	(Bla)mecA	mecA	argannot	resfinder
GCA_004166375.1_ASM416637v1_genomic.fna	QHIE01000017.1	2283	2780	+	(Tmt)dfrG	dfr	1-498/498	100.00	100.00	argannot	AB205645:1013-1510	(Tmt)dfrG	dfr	argannot	card	ncbi	resfinder
GCA_004166375.1_ASM416637v1_genomic.fna	QHIE01000033.1	22206	23002	+	aph(2'')-Ih	aph2	70-866/894	89.15	82.43	ncbi	NG_047408.1	aminoglycoside O-phosphotransferase APH(2'')-Ih	aph2	ncbi
GCA_004166375.1_ASM416637v1_genomic.fna	QHIE01000043.1	2943	3590	+	Enterococcus_faecalis_chloramphenicol_acetyltransferase	cat	1-648/648	100.00	100.00	card	X92945.2:9582-8934	A chloramphenicol acetyltransferase and resistance determinant described in Enterococcus faecalis	cat	card	ncbi
GCA_004166375.1_ASM416637v1_genomic.fna	QHIE01000005.1	28379	28750	-	mecI	mecI	1-372/372	100.00	99.73	card	BA000018.3:48893-49265	mecI acts as a repressor of transcription of the mecA/mecR1/mecI operon.	mecI	card	ncbi
GCA_004166375.1_ASM416637v1_genomic.fna	QHIE01000005.1	28750	30507	-	mecR1	mecR	1-1758/1758	100.00	100.00	ncbi	NG_051163.1	beta-lactam sensor/signal transducer MecR1	mecR	ncbi
GCA_004166385.1_ASM416638v1_genomic.fna	QHIA01000005.1	96314	97753	+	(AGly)aac6-Aph2	aac6-Aph2	1-1440/1440	100.00	100.00	argannot	M13771:304-1743	(AGly)aac6-Aph2	aac6-Aph2	argannot	card	resfinder
GCA_004166385.1_ASM416638v1_genomic.fna	QHIA01000041.1	2530	3438	-	(AGly)ant6-Ia	ant6	1-909/909	100.00	100.00	argannot	AF330699:22-930	(AGly)ant6-Ia	ant6	argannot	ncbi	resfinder
GCA_004166385.1_ASM416638v1_genomic.fna	QHIA01000041.1	1104	1898	-	(AGly)aph(3'')-III	aph(3'')-III	1-795/795	100.00	100.00	argannot	V01547:535-1329	(AGly)aph(3'')-III	aph(3'')-III	argannot	card	ncbi	resfinder
GCA_004166385.1_ASM416638v1_genomic.fna	QHIA01000005.1	59570	60371	+	(AGly)apH-Stph	apH-Stph	1-800/801	99.75	80.57	argannot	HE579073:1778413-1779213	(AGly)apH-Stph	apH-Stph	argannot
GCA_004166385.1_ASM416638v1_genomic.fna	QHIA01000041.1	1991	2533	-	(AGly)sat4A	sat	1-543/543	100.00	100.00	argannot	X92945:38870-39412	(AGly)sat4A	sat	argannot	ncbi
GCA_004166385.1_ASM416638v1_genomic.fna	QHIA01000011.1	45376	45756	-	(Bla)blaI	blaI	1-381/381	100.00	100.00	argannot	NG_047499:101-481	(Bla)blaI	blaI	argannot	ncbi
GCA_004166385.1_ASM416638v1_genomic.fna	QHIA01000011.1	45746	47503	-	(Bla)blaR1_Bacilli	blaR	1-1758/1758	100.00	99.94	argannot	NG_047539:1-1758	(Bla)blaR1_Bacilli	blaR	argannot	ncbi
GCA_004166385.1_ASM416638v1_genomic.fna	QHIA01000011.1	47610	48455	+	(Bla)blaZ	blaZ	1-846/846	100.00	100.00	argannot	AB245469:2235-3080	(Bla)blaZ	blaZ	argannot
GCA_004166385.1_ASM416638v1_genomic.fna	QHIA01000017.1	35562	36059	+	(Tmt)dfrG	dfr	1-498/498	100.00	100.00	argannot	AB205645:1013-1510	(Tmt)dfrG	dfr	argannot	card	ncbi	resfinder
GCA_004166385.1_ASM416638v1_genomic.fna	QHIA01000005.1	96944	97740	+	aph(2'')-Ih	aph2	70-866/894	89.15	82.43	ncbi	NG_047408.1	aminoglycoside O-phosphotransferase APH(2'')-Ih	aph2	ncbi
GCA_004166385.1_ASM416638v1_genomic.fna	QHIA01000039.1	4365	5012	+	Enterococcus_faecalis_chloramphenicol_acetyltransferase	cat	1-648/648	100.00	100.00	card	X92945.2:9582-8934	A chloramphenicol acetyltransferase and resistance determinant described in Enterococcus faecalis	cat	card	ncbi
GCA_004166385.1_ASM416638v1_genomic.fna	QHIA01000039.1	222	959	-	erm(B)	erm	1-738/738	100.00	100.00	ncbi	NG_047794.1	23S rRNA (adenine(2058)-N(6))-methyltransferase Erm(B)	erm	ncbi
GCA_004166385.1_ASM416638v1_genomic.fna	QHIA01000001.1	130374	132380	-	mecA	mecA	1-2007/2007	100.00	100.00	ncbi	NG_047939.1	PBP2a family beta-lactam-resistant peptidoglycan transpeptidase MecA	mecA	ncbi	resfinder
GCA_004166435.1_ASM416643v1_genomic.fna	QHIH01000024.1	36270	37071	-	(AGly)apH-Stph	apH-Stph	1-800/801	99.75	80.57	argannot	HE579073:1778413-1779213	(AGly)apH-Stph	apH-Stph	argannot
GCA_004166435.1_ASM416643v1_genomic.fna	QHIH01000006.1	153011	153391	-	(Bla)blaI	blaI	1-381/381	100.00	100.00	argannot	NG_047499:101-481	(Bla)blaI	blaI	argannot	ncbi
GCA_004166435.1_ASM416643v1_genomic.fna	QHIH01000006.1	153381	155138	-	(Bla)blaR1_Bacilli	blaR	1-1758/1758	100.00	99.94	argannot	NG_047539:1-1758	(Bla)blaR1_Bacilli	blaR	argannot	ncbi
GCA_004166435.1_ASM416643v1_genomic.fna	QHIH01000006.1	155245	156090	+	(Bla)blaZ	blaZ	1-846/846	100.00	100.00	argannot	AB245469:2235-3080	(Bla)blaZ	blaZ	argannot
GCA_004166435.1_ASM416643v1_genomic.fna	QHIH01000003.1	415	1152	-	erm(B)	erm	1-738/738	100.00	100.00	ncbi	NG_047802.1	23S rRNA (adenine(2058)-N(6))-methyltransferase Erm(B)	erm	ncbi
GCA_004166435.1_ASM416643v1_genomic.fna	QHIH01000037.1	334	2340	+	mecA_9	mecA	1-2007/2007	100.00	100.00	resfinder	AB505630	mecA	mecA	resfinder
GCA_004166435.1_ASM416643v1_genomic.fna	QHIH01000001.1	3870	5031	+	mefE	mefE	40-1201/1212	95.87	80.72	card	AE007317.1:953382-954594	mefE is a proton motive efflux pump in Streptococcus pneumoniae that confers resistance to macrolides. It is found on the same operon as mefA and the ABC-efflux pump mel.	mefE	card
GCA_004166435.1_ASM416643v1_genomic.fna	QHIH01000006.1	102854	104773	-	tet(M)	tetM/O	1-1920/1920	100.00	100.00	ncbi	NG_048252.1	tetracycline resistance ribosomal protection protein Tet(M)	tetM/O	ncbi	resfinder
GCA_004166445.1_ASM416644v1_genomic.fna	QHII01000031.1	21576	23015	+	(AGly)aac6-Aph2	aac6-Aph2	1-1440/1440	100.00	100.00	argannot	M13771:304-1743	(AGly)aac6-Aph2	aac6-Aph2	argannot	card	resfinder
GCA_004166445.1_ASM416644v1_genomic.fna	QHII01000035.1	4169	5077	-	(AGly)ant6-Ia	ant6	1-909/909	100.00	100.00	argannot	AF330699:22-930	(AGly)ant6-Ia	ant6	argannot	ncbi	resfinder
GCA_004166445.1_ASM416644v1_genomic.fna	QHII01000035.1	2743	3537	-	(AGly)aph(3'')-III	aph(3'')-III	1-795/795	100.00	100.00	argannot	V01547:535-1329	(AGly)aph(3'')-III	aph(3'')-III	argannot	card	ncbi	resfinder
GCA_004166445.1_ASM416644v1_genomic.fna	QHII01000017.1	60946	61747	+	(AGly)apH-Stph	apH-Stph	1-800/801	99.75	80.57	argannot	HE579073:1778413-1779213	(AGly)apH-Stph	apH-Stph	argannot
GCA_004166445.1_ASM416644v1_genomic.fna	QHII01000035.1	3630	4172	-	(AGly)sat4A	sat	1-543/543	100.00	100.00	argannot	X92945:38870-39412	(AGly)sat4A	sat	argannot	ncbi
GCA_004166445.1_ASM416644v1_genomic.fna	QHII01000004.1	167669	168049	-	(Bla)blaI	blaI	1-381/381	100.00	99.74	argannot	NG_047499:101-481	(Bla)blaI	blaI	argannot	ncbi
GCA_004166445.1_ASM416644v1_genomic.fna	QHII01000004.1	168039	169796	-	(Bla)blaR1_Bacilli	blaR	1-1758/1758	100.00	99.94	argannot	NG_047539:1-1758	(Bla)blaR1_Bacilli	blaR	argannot	ncbi
GCA_004166445.1_ASM416644v1_genomic.fna	QHII01000004.1	169934	170779	+	(Bla)blaZ	blaZ	1-846/846	100.00	100.00	argannot	AB245469:2235-3080	(Bla)blaZ	blaZ	argannot
GCA_004166445.1_ASM416644v1_genomic.fna	QHII01000004.1	30607	32613	+	(Bla)mecA	mecA	1-2007/2007	100.00	100.00	argannot	AB221124:91-2097	(Bla)mecA	mecA	argannot	resfinder
GCA_004166445.1_ASM416644v1_genomic.fna	QHII01000016.1	563	1300	-	(MLS)erm(B)	erm	1-738/738	100.00	99.59	argannot	M11180:714-1451	(MLS)erm(B)	erm	argannot
GCA_004166445.1_ASM416644v1_genomic.fna	QHII01000016.1	4068	4565	+	(Tmt)dfrG	dfr	1-498/498	100.00	100.00	argannot	AB205645:1013-1510	(Tmt)dfrG	dfr	argannot	card	ncbi	resfinder
GCA_004166445.1_ASM416644v1_genomic.fna	QHII01000031.1	22206	23002	+	aph(2'')-Ih	aph2	70-866/894	89.15	82.43	ncbi	NG_047408.1	aminoglycoside O-phosphotransferase APH(2'')-Ih	aph2	ncbi
GCA_004166445.1_ASM416644v1_genomic.fna	QHII01000041.1	2728	3375	-	Enterococcus_faecalis_chloramphenicol_acetyltransferase	cat	1-648/648	100.00	100.00	card	X92945.2:9582-8934	A chloramphenicol acetyltransferase and resistance determinant described in Enterococcus faecalis	cat	card	ncbi
GCA_004166445.1_ASM416644v1_genomic.fna	QHII01000004.1	28379	28750	-	mecI	mecI	1-372/372	100.00	99.73	card	BA000018.3:48893-49265	mecI acts as a repressor of transcription of the mecA/mecR1/mecI operon.	mecI	card	ncbi
GCA_004166445.1_ASM416644v1_genomic.fna	QHII01000004.1	28750	30507	-	mecR1	mecR	1-1758/1758	100.00	100.00	ncbi	NG_051163.1	beta-lactam sensor/signal transducer MecR1	mecR	ncbi
GCA_004166455.1_ASM416645v1_genomic.fna	QHIK01000039.1	5083	5991	-	(AGly)ant6-Ia	ant6	1-909/909	100.00	100.00	argannot	AF330699:22-930	(AGly)ant6-Ia	ant6	argannot	ncbi	resfinder
GCA_004166455.1_ASM416645v1_genomic.fna	QHIK01000039.1	3657	4451	-	(AGly)aph(3'')-III	aph(3'')-III	1-795/795	100.00	100.00	argannot	V01547:535-1329	(AGly)aph(3'')-III	aph(3'')-III	argannot	card	ncbi	resfinder
GCA_004166455.1_ASM416645v1_genomic.fna	QHIK01000002.1	352241	353042	-	(AGly)apH-Stph	apH-Stph	1-800/801	99.75	80.57	argannot	HE579073:1778413-1779213	(AGly)apH-Stph	apH-Stph	argannot
GCA_004166455.1_ASM416645v1_genomic.fna	QHIK01000039.1	4544	5086	-	(AGly)sat4A	sat	1-543/543	100.00	100.00	argannot	X92945:38870-39412	(AGly)sat4A	sat	argannot	ncbi
GCA_004166455.1_ASM416645v1_genomic.fna	QHIK01000014.1	3086	3466	+	(Bla)blaI	blaI	1-381/381	100.00	100.00	argannot	NG_047499:101-481	(Bla)blaI	blaI	argannot	ncbi
GCA_004166455.1_ASM416645v1_genomic.fna	QHIK01000014.1	1339	3096	+	(Bla)blaR1_Bacilli	blaR	1-1758/1758	100.00	99.94	argannot	NG_047539:1-1758	(Bla)blaR1_Bacilli	blaR	argannot	ncbi
GCA_004166455.1_ASM416645v1_genomic.fna	QHIK01000014.1	387	1232	-	(Bla)blaZ	blaZ	1-846/846	100.00	100.00	argannot	AB245469:2235-3080	(Bla)blaZ	blaZ	argannot
GCA_004166455.1_ASM416645v1_genomic.fna	QHIK01000020.1	416	1153	-	erm(B)	erm	1-738/738	100.00	99.86	ncbi	NG_047802.1	23S rRNA (adenine(2058)-N(6))-methyltransferase Erm(B)	erm	ncbi
GCA_004166455.1_ASM416645v1_genomic.fna	QHIK01000004.1	3086	5092	-	mecA	mecA	1-2007/2007	100.00	100.00	ncbi	NG_047937.1	PBP2a family beta-lactam-resistant peptidoglycan transpeptidase MecA	mecA	ncbi	resfinder
GCA_004166465.1_ASM416646v1_genomic.fna	QHIL01000027.1	27487	28926	-	(AGly)aac6-Aph2	aac6-Aph2	1-1440/1440	100.00	100.00	argannot	M13771:304-1743	(AGly)aac6-Aph2	aac6-Aph2	argannot	card	resfinder
GCA_004166465.1_ASM416646v1_genomic.fna	QHIL01000017.1	14734	15535	-	(AGly)apH-Stph	apH-Stph	1-800/801	99.75	80.32	argannot	HE579073:1778413-1779213	(AGly)apH-Stph	apH-Stph	argannot
GCA_004166465.1_ASM416646v1_genomic.fna	QHIL01000002.1	133389	133769	-	(Bla)blaI	blaI	1-381/381	100.00	100.00	argannot	NG_047499:101-481	(Bla)blaI	blaI	argannot	ncbi
GCA_004166465.1_ASM416646v1_genomic.fna	QHIL01000002.1	133759	135516	-	(Bla)blaR1_Bacilli	blaR	1-1758/1758	100.00	99.94	argannot	NG_047539:1-1758	(Bla)blaR1_Bacilli	blaR	argannot	ncbi
GCA_004166465.1_ASM416646v1_genomic.fna	QHIL01000002.1	135623	136468	+	(Bla)blaZ	blaZ	1-846/846	100.00	100.00	argannot	AB245469:2235-3080	(Bla)blaZ	blaZ	argannot
GCA_004166465.1_ASM416646v1_genomic.fna	QHIL01000027.1	27500	28296	-	aph(2'')-Ih	aph2	70-866/894	89.15	82.43	ncbi	NG_047408.1	aminoglycoside O-phosphotransferase APH(2'')-Ih	aph2	ncbi
GCA_004166465.1_ASM416646v1_genomic.fna	QHIL01000022.1	41640	43646	-	mecA_9	mecA	1-2007/2007	100.00	100.00	resfinder	AB505630	mecA	mecA	resfinder
GCA_004166495.1_ASM416649v1_genomic.fna	QHIM01000016.1	49925	50726	+	(AGly)apH-Stph	apH-Stph	1-800/801	99.75	80.57	argannot	HE579073:1778413-1779213	(AGly)apH-Stph	apH-Stph	argannot
GCA_004166495.1_ASM416649v1_genomic.fna	QHIM01000007.1	161991	162371	-	(Bla)blaI	blaI	1-381/381	100.00	100.00	argannot	NG_047499:101-481	(Bla)blaI	blaI	argannot	ncbi
GCA_004166495.1_ASM416649v1_genomic.fna	QHIM01000007.1	162361	164118	-	(Bla)blaR1_Bacilli	blaR	1-1758/1758	100.00	99.94	argannot	NG_047539:1-1758	(Bla)blaR1_Bacilli	blaR	argannot	ncbi
GCA_004166495.1_ASM416649v1_genomic.fna	QHIM01000007.1	164225	165070	+	(Bla)blaZ	blaZ	1-846/846	100.00	100.00	argannot	AB245469:2235-3080	(Bla)blaZ	blaZ	argannot
GCA_004166495.1_ASM416649v1_genomic.fna	QHIM01000036.1	275	772	+	(Tmt)dfrG	dfr	1-498/498	100.00	100.00	argannot	AB205645:1013-1510	(Tmt)dfrG	dfr	argannot	card	ncbi	resfinder
GCA_004166495.1_ASM416649v1_genomic.fna	QHIM01000006.1	169536	171542	-	mecA_9	mecA	1-2007/2007	100.00	100.00	resfinder	AB505630	mecA	mecA	resfinder
GCA_004166495.1_ASM416649v1_genomic.fna	QHIM01000007.1	111834	113753	-	tet(M)	tetM/O	1-1920/1920	100.00	99.90	ncbi	NG_048220.1	tetracycline resistance ribosomal protection protein Tet(M)	tetM/O	ncbi
GCA_004166535.1_ASM416653v1_genomic.fna	QHIN01000024.1	7175	7976	+	(AGly)apH-Stph	apH-Stph	1-800/801	99.75	80.57	argannot	HE579073:1778413-1779213	(AGly)apH-Stph	apH-Stph	argannot
GCA_004166535.1_ASM416653v1_genomic.fna	QHIN01000007.1	153011	153391	-	(Bla)blaI	blaI	1-381/381	100.00	100.00	argannot	NG_047499:101-481	(Bla)blaI	blaI	argannot	ncbi
GCA_004166535.1_ASM416653v1_genomic.fna	QHIN01000007.1	153381	155138	-	(Bla)blaR1_Bacilli	blaR	1-1758/1758	100.00	99.94	argannot	NG_047539:1-1758	(Bla)blaR1_Bacilli	blaR	argannot	ncbi
GCA_004166535.1_ASM416653v1_genomic.fna	QHIN01000007.1	155245	156090	+	(Bla)blaZ	blaZ	1-846/846	100.00	100.00	argannot	AB245469:2235-3080	(Bla)blaZ	blaZ	argannot
GCA_004166535.1_ASM416653v1_genomic.fna	QHIN01000002.1	416	1153	-	erm(B)	erm	1-738/738	100.00	100.00	ncbi	NG_047802.1	23S rRNA (adenine(2058)-N(6))-methyltransferase Erm(B)	erm	ncbi
GCA_004166535.1_ASM416653v1_genomic.fna	QHIN01000036.1	334	2340	+	mecA_9	mecA	1-2007/2007	100.00	100.00	resfinder	AB505630	mecA	mecA	resfinder
GCA_004166535.1_ASM416653v1_genomic.fna	QHIN01000005.1	267757	268918	-	mefE	mefE	40-1201/1212	95.87	80.72	card	AE007317.1:953382-954594	mefE is a proton motive efflux pump in Streptococcus pneumoniae that confers resistance to macrolides. It is found on the same operon as mefA and the ABC-efflux pump mel.	mefE	card
GCA_004166535.1_ASM416653v1_genomic.fna	QHIN01000007.1	102854	104773	-	tet(M)	tetM/O	1-1920/1920	100.00	100.00	ncbi	NG_048252.1	tetracycline resistance ribosomal protection protein Tet(M)	tetM/O	ncbi	resfinder
GCA_004166545.1_ASM416654v1_genomic.fna	QHIQ01000021.1	36604	37405	-	(AGly)apH-Stph	apH-Stph	1-800/801	99.75	80.57	argannot	HE579073:1778413-1779213	(AGly)apH-Stph	apH-Stph	argannot
GCA_004166545.1_ASM416654v1_genomic.fna	QHIQ01000009.1	158029	158409	-	(Bla)blaI	blaI	1-381/381	100.00	100.00	argannot	NG_047499:101-481	(Bla)blaI	blaI	argannot	ncbi
GCA_004166545.1_ASM416654v1_genomic.fna	QHIQ01000009.1	158399	160156	-	(Bla)blaR1_Bacilli	blaR	1-1758/1758	100.00	99.94	argannot	NG_047539:1-1758	(Bla)blaR1_Bacilli	blaR	argannot	ncbi
GCA_004166545.1_ASM416654v1_genomic.fna	QHIQ01000009.1	160263	161108	+	(Bla)blaZ	blaZ	1-846/846	100.00	100.00	argannot	AB245469:2235-3080	(Bla)blaZ	blaZ	argannot
GCA_004166545.1_ASM416654v1_genomic.fna	QHIQ01000025.1	46693	47190	+	(Tmt)dfrG	dfr	1-498/498	100.00	100.00	argannot	AB205645:1013-1510	(Tmt)dfrG	dfr	argannot	card	ncbi	ncbi	resfinder	resfinder
GCA_004166545.1_ASM416654v1_genomic.fna	QHIQ01000009.1	28844	30850	+	mecA	mecA	1-2007/2007	100.00	100.00	ncbi	NG_047937.1	PBP2a family beta-lactam-resistant peptidoglycan transpeptidase MecA	mecA	ncbi	resfinder
GCA_004166545.1_ASM416654v1_genomic.fna	QHIQ01000010.1	134215	135376	+	mefE	mefE	40-1201/1212	95.87	80.72	card	AE007317.1:953382-954594	mefE is a proton motive efflux pump in Streptococcus pneumoniae that confers resistance to macrolides. It is found on the same operon as mefA and the ABC-efflux pump mel.	mefE	card
GCA_004166545.1_ASM416654v1_genomic.fna	QHIQ01000013.1	43533	45452	+	tet(M)	tetM/O	1-1920/1920	100.00	100.00	ncbi	NG_048213.1	tetracycline resistance ribosomal protection protein Tet(M)	tetM/O	ncbi	resfinder
GCA_004166555.1_ASM416655v1_genomic.fna	QHIP01000033.1	21576	23015	+	(AGly)aac6-Aph2	aac6-Aph2	1-1440/1440	100.00	100.00	argannot	M13771:304-1743	(AGly)aac6-Aph2	aac6-Aph2	argannot	card	resfinder
GCA_004166555.1_ASM416655v1_genomic.fna	QHIP01000035.1	4169	5077	-	(AGly)ant6-Ia	ant6	1-909/909	100.00	100.00	argannot	AF330699:22-930	(AGly)ant6-Ia	ant6	argannot	ncbi	resfinder
GCA_004166555.1_ASM416655v1_genomic.fna	QHIP01000035.1	2743	3537	-	(AGly)aph(3'')-III	aph(3'')-III	1-795/795	100.00	100.00	argannot	V01547:535-1329	(AGly)aph(3'')-III	aph(3'')-III	argannot	card	ncbi	resfinder
GCA_004166555.1_ASM416655v1_genomic.fna	QHIP01000018.1	52733	53534	+	(AGly)apH-Stph	apH-Stph	1-800/801	99.75	80.57	argannot	HE579073:1778413-1779213	(AGly)apH-Stph	apH-Stph	argannot
GCA_004166555.1_ASM416655v1_genomic.fna	QHIP01000035.1	3630	4172	-	(AGly)sat4A	sat	1-543/543	100.00	100.00	argannot	X92945:38870-39412	(AGly)sat4A	sat	argannot	ncbi
GCA_004166555.1_ASM416655v1_genomic.fna	QHIP01000004.1	164184	164564	-	(Bla)blaI	blaI	1-381/381	100.00	99.74	argannot	NG_047499:101-481	(Bla)blaI	blaI	argannot	ncbi
GCA_004166555.1_ASM416655v1_genomic.fna	QHIP01000004.1	164554	166311	-	(Bla)blaR1_Bacilli	blaR	1-1758/1758	100.00	99.94	argannot	NG_047539:1-1758	(Bla)blaR1_Bacilli	blaR	argannot	ncbi
GCA_004166555.1_ASM416655v1_genomic.fna	QHIP01000004.1	166449	167294	+	(Bla)blaZ	blaZ	1-846/846	100.00	100.00	argannot	AB245469:2235-3080	(Bla)blaZ	blaZ	argannot
GCA_004166555.1_ASM416655v1_genomic.fna	QHIP01000004.1	27122	29128	+	(Bla)mecA	mecA	1-2007/2007	100.00	100.00	argannot	AB221124:91-2097	(Bla)mecA	mecA	argannot	resfinder
GCA_004166555.1_ASM416655v1_genomic.fna	QHIP01000015.1	563	1300	-	(MLS)erm(B)	erm	1-738/738	100.00	99.59	argannot	M11180:714-1451	(MLS)erm(B)	erm	argannot
GCA_004166555.1_ASM416655v1_genomic.fna	QHIP01000015.1	4068	4565	+	(Tmt)dfrG	dfr	1-498/498	100.00	100.00	argannot	AB205645:1013-1510	(Tmt)dfrG	dfr	argannot	card	ncbi	resfinder
GCA_004166555.1_ASM416655v1_genomic.fna	QHIP01000033.1	22206	23002	+	aph(2'')-Ih	aph2	70-866/894	89.15	82.43	ncbi	NG_047408.1	aminoglycoside O-phosphotransferase APH(2'')-Ih	aph2	ncbi
GCA_004166555.1_ASM416655v1_genomic.fna	QHIP01000042.1	2704	3351	-	Enterococcus_faecalis_chloramphenicol_acetyltransferase	cat	1-648/648	100.00	100.00	card	X92945.2:9582-8934	A chloramphenicol acetyltransferase and resistance determinant described in Enterococcus faecalis	cat	card	ncbi
GCA_004166555.1_ASM416655v1_genomic.fna	QHIP01000004.1	24894	25265	-	mecI	mecI	1-372/372	100.00	99.73	card	BA000018.3:48893-49265	mecI acts as a repressor of transcription of the mecA/mecR1/mecI operon.	mecI	card	ncbi
GCA_004166555.1_ASM416655v1_genomic.fna	QHIP01000004.1	25265	27022	-	mecR1	mecR	1-1758/1758	100.00	100.00	ncbi	NG_051163.1	beta-lactam sensor/signal transducer MecR1	mecR	ncbi
GCA_004166575.1_ASM416657v1_genomic.fna	QHIS01000016.1	39033	39834	-	(AGly)apH-Stph	apH-Stph	1-800/801	99.75	80.57	argannot	HE579073:1778413-1779213	(AGly)apH-Stph	apH-Stph	argannot
GCA_004166575.1_ASM416657v1_genomic.fna	QHIS01000023.1	28921	29301	+	(Bla)blaI	blaI	1-381/381	100.00	95.80	argannot	NG_047499:101-481	(Bla)blaI	blaI	argannot	ncbi
GCA_004166575.1_ASM416657v1_genomic.fna	QHIS01000023.1	27174	28931	+	(Bla)blaR1_Bacilli	blaR	1-1758/1758	100.00	97.04	argannot	NG_047539:1-1758	(Bla)blaR1_Bacilli	blaR	argannot	ncbi
GCA_004166575.1_ASM416657v1_genomic.fna	QHIS01000020.1	54147	56153	+	mecA_9	mecA	1-2007/2007	100.00	100.00	resfinder	AB505630	mecA	mecA	resfinder
GCA_004166575.1_ASM416657v1_genomic.fna	QHIS01000023.1	26222	27067	-	PC1_beta-lactamase_(blaZ)	blaZ	1-846/846	100.00	99.88	card	CP000732.1:10528-9682	The blaZ beta-lactamase is found in Bacillus subtilis and Staphylococcus aureus.	blaZ	card	ncbi
GCA_004166575.1_ASM416657v1_genomic.fna	QHIS01000015.1	30848	32767	-	tet(M)	tetM/O	1-1920/1920	100.00	100.00	ncbi	NG_048252.1	tetracycline resistance ribosomal protection protein Tet(M)	tetM/O	ncbi	resfinder
GCA_004166595.1_ASM416659v1_genomic.fna	QHIR01000021.1	36270	37071	-	(AGly)apH-Stph	apH-Stph	1-800/801	99.75	80.57	argannot	HE579073:1778413-1779213	(AGly)apH-Stph	apH-Stph	argannot
GCA_004166595.1_ASM416659v1_genomic.fna	QHIR01000007.1	153011	153391	-	(Bla)blaI	blaI	1-381/381	100.00	100.00	argannot	NG_047499:101-481	(Bla)blaI	blaI	argannot	ncbi
GCA_004166595.1_ASM416659v1_genomic.fna	QHIR01000007.1	153381	155138	-	(Bla)blaR1_Bacilli	blaR	1-1758/1758	100.00	99.94	argannot	NG_047539:1-1758	(Bla)blaR1_Bacilli	blaR	argannot	ncbi
GCA_004166595.1_ASM416659v1_genomic.fna	QHIR01000007.1	155245	156090	+	(Bla)blaZ	blaZ	1-846/846	100.00	100.00	argannot	AB245469:2235-3080	(Bla)blaZ	blaZ	argannot
GCA_004166595.1_ASM416659v1_genomic.fna	QHIR01000037.1	334	2340	+	mecA_9	mecA	1-2007/2007	100.00	100.00	resfinder	AB505630	mecA	mecA	resfinder
GCA_004166595.1_ASM416659v1_genomic.fna	QHIR01000002.1	164637	165798	-	mefE	mefE	40-1201/1212	95.87	80.72	card	AE007317.1:953382-954594	mefE is a proton motive efflux pump in Streptococcus pneumoniae that confers resistance to macrolides. It is found on the same operon as mefA and the ABC-efflux pump mel.	mefE	card
GCA_004166595.1_ASM416659v1_genomic.fna	QHIR01000007.1	102854	104773	-	tet(M)	tetM/O	1-1920/1920	100.00	100.00	ncbi	NG_048252.1	tetracycline resistance ribosomal protection protein Tet(M)	tetM/O	ncbi	resfinder
GCA_004166635.1_ASM416663v1_genomic.fna	QHIU01000038.1	4169	5077	-	(AGly)ant6-Ia	ant6	1-909/909	100.00	100.00	argannot	AF330699:22-930	(AGly)ant6-Ia	ant6	argannot	ncbi	resfinder
GCA_004166635.1_ASM416663v1_genomic.fna	QHIU01000038.1	2743	3537	-	(AGly)aph(3'')-III	aph(3'')-III	1-795/795	100.00	100.00	argannot	V01547:535-1329	(AGly)aph(3'')-III	aph(3'')-III	argannot	card	ncbi	resfinder
GCA_004166635.1_ASM416663v1_genomic.fna	QHIU01000007.1	50389	51190	+	(AGly)apH-Stph	apH-Stph	1-800/801	99.75	80.45	argannot	HE579073:1778413-1779213	(AGly)apH-Stph	apH-Stph	argannot
GCA_004166635.1_ASM416663v1_genomic.fna	QHIU01000038.1	3630	4172	-	(AGly)sat4A	sat	1-543/543	100.00	100.00	argannot	X92945:38870-39412	(AGly)sat4A	sat	argannot	ncbi
GCA_004166635.1_ASM416663v1_genomic.fna	QHIU01000008.1	3086	3466	+	(Bla)blaI	blaI	1-381/381	100.00	100.00	argannot	NG_047499:101-481	(Bla)blaI	blaI	argannot	ncbi
GCA_004166635.1_ASM416663v1_genomic.fna	QHIU01000008.1	1339	3096	+	(Bla)blaR1_Bacilli	blaR	1-1758/1758	100.00	99.94	argannot	NG_047539:1-1758	(Bla)blaR1_Bacilli	blaR	argannot	ncbi
GCA_004166635.1_ASM416663v1_genomic.fna	QHIU01000008.1	387	1232	-	(Bla)blaZ	blaZ	1-846/846	100.00	100.00	argannot	AB245469:2235-3080	(Bla)blaZ	blaZ	argannot
GCA_004166635.1_ASM416663v1_genomic.fna	QHIU01000021.1	16608	17105	-	(Tmt)dfrG	dfr	1-498/498	100.00	100.00	argannot	AB205645:1013-1510	(Tmt)dfrG	dfr	argannot	card	ncbi	resfinder
GCA_004166635.1_ASM416663v1_genomic.fna	QHIU01000018.1	70377	71114	+	erm(B)	erm	1-738/738	100.00	99.86	ncbi	NG_047802.1	23S rRNA (adenine(2058)-N(6))-methyltransferase Erm(B)	erm	ncbi
GCA_004166635.1_ASM416663v1_genomic.fna	QHIU01000008.1	130646	132652	-	mecA	mecA	1-2007/2007	100.00	100.00	ncbi	NG_047937.1	PBP2a family beta-lactam-resistant peptidoglycan transpeptidase MecA	mecA	ncbi	resfinder
GCA_004166635.1_ASM416663v1_genomic.fna	QHIU01000005.1	54884	56803	+	tet(M)	tetM/O	1-1920/1920	100.00	100.00	ncbi	NG_048213.1	tetracycline resistance ribosomal protection protein Tet(M)	tetM/O	ncbi	resfinder
GCA_004166645.1_ASM416664v1_genomic.fna	QHIB01000003.1	21576	23015	+	(AGly)aac6-Aph2	aac6-Aph2	1-1440/1440	100.00	100.00	argannot	M13771:304-1743	(AGly)aac6-Aph2	aac6-Aph2	argannot	card	resfinder
GCA_004166645.1_ASM416664v1_genomic.fna	QHIB01000036.1	4169	5077	-	(AGly)ant6-Ia	ant6	1-909/909	100.00	100.00	argannot	AF330699:22-930	(AGly)ant6-Ia	ant6	argannot	ncbi	resfinder
GCA_004166645.1_ASM416664v1_genomic.fna	QHIB01000036.1	2743	3537	-	(AGly)aph(3'')-III	aph(3'')-III	1-795/795	100.00	100.00	argannot	V01547:535-1329	(AGly)aph(3'')-III	aph(3'')-III	argannot	card	ncbi	resfinder
GCA_004166645.1_ASM416664v1_genomic.fna	QHIB01000018.1	55053	55854	+	(AGly)apH-Stph	apH-Stph	1-800/801	99.75	80.57	argannot	HE579073:1778413-1779213	(AGly)apH-Stph	apH-Stph	argannot
GCA_004166645.1_ASM416664v1_genomic.fna	QHIB01000036.1	3630	4172	-	(AGly)sat4A	sat	1-543/543	100.00	100.00	argannot	X92945:38870-39412	(AGly)sat4A	sat	argannot	ncbi
GCA_004166645.1_ASM416664v1_genomic.fna	QHIB01000006.1	158233	158613	-	(Bla)blaI	blaI	1-381/381	100.00	99.74	argannot	NG_047499:101-481	(Bla)blaI	blaI	argannot	ncbi
GCA_004166645.1_ASM416664v1_genomic.fna	QHIB01000006.1	158603	160360	-	(Bla)blaR1_Bacilli	blaR	1-1758/1758	100.00	99.94	argannot	NG_047539:1-1758	(Bla)blaR1_Bacilli	blaR	argannot	ncbi
GCA_004166645.1_ASM416664v1_genomic.fna	QHIB01000006.1	160498	161343	+	(Bla)blaZ	blaZ	1-846/846	100.00	100.00	argannot	AB245469:2235-3080	(Bla)blaZ	blaZ	argannot
GCA_004166645.1_ASM416664v1_genomic.fna	QHIB01000006.1	30607	32613	+	(Bla)mecA	mecA	1-2007/2007	100.00	100.00	argannot	AB221124:91-2097	(Bla)mecA	mecA	argannot	resfinder
GCA_004166645.1_ASM416664v1_genomic.fna	QHIB01000017.1	2283	2780	+	(Tmt)dfrG	dfr	1-498/498	100.00	100.00	argannot	AB205645:1013-1510	(Tmt)dfrG	dfr	argannot	card	ncbi	resfinder
GCA_004166645.1_ASM416664v1_genomic.fna	QHIB01000003.1	22206	23002	+	aph(2'')-Ih	aph2	70-866/894	89.15	82.43	ncbi	NG_047408.1	aminoglycoside O-phosphotransferase APH(2'')-Ih	aph2	ncbi
GCA_004166645.1_ASM416664v1_genomic.fna	QHIB01000006.1	28379	28750	-	mecI	mecI	1-372/372	100.00	99.73	card	BA000018.3:48893-49265	mecI acts as a repressor of transcription of the mecA/mecR1/mecI operon.	mecI	card	ncbi
GCA_004166645.1_ASM416664v1_genomic.fna	QHIB01000006.1	28750	30507	-	mecR1	mecR	1-1758/1758	100.00	100.00	ncbi	NG_051163.1	beta-lactam sensor/signal transducer MecR1	mecR	ncbi
GCA_004166665.1_ASM416666v1_genomic.fna	QHIV01000003.1	283064	284503	-	(AGly)aac6-Aph2	aac6-Aph2	1-1440/1440	100.00	100.00	argannot	M13771:304-1743	(AGly)aac6-Aph2	aac6-Aph2	argannot	card	resfinder
GCA_004166665.1_ASM416666v1_genomic.fna	QHIV01000033.1	5210	6118	-	(AGly)ant6-Ia	ant6	1-909/909	100.00	100.00	argannot	AF330699:22-930	(AGly)ant6-Ia	ant6	argannot	ncbi	resfinder
GCA_004166665.1_ASM416666v1_genomic.fna	QHIV01000033.1	3784	4578	-	(AGly)aph(3'')-III	aph(3'')-III	1-795/795	100.00	100.00	argannot	V01547:535-1329	(AGly)aph(3'')-III	aph(3'')-III	argannot	card	ncbi	resfinder
GCA_004166665.1_ASM416666v1_genomic.fna	QHIV01000031.1	2933	3734	+	(AGly)apH-Stph	apH-Stph	1-800/801	99.75	80.57	argannot	HE579073:1778413-1779213	(AGly)apH-Stph	apH-Stph	argannot
GCA_004166665.1_ASM416666v1_genomic.fna	QHIV01000033.1	4671	5213	-	(AGly)sat4A	sat	1-543/543	100.00	100.00	argannot	X92945:38870-39412	(AGly)sat4A	sat	argannot	ncbi
GCA_004166665.1_ASM416666v1_genomic.fna	QHIV01000007.1	167669	168049	-	(Bla)blaI	blaI	1-381/381	100.00	99.74	argannot	NG_047499:101-481	(Bla)blaI	blaI	argannot	ncbi
GCA_004166665.1_ASM416666v1_genomic.fna	QHIV01000007.1	168039	169796	-	(Bla)blaR1_Bacilli	blaR	1-1758/1758	100.00	99.94	argannot	NG_047539:1-1758	(Bla)blaR1_Bacilli	blaR	argannot	ncbi
GCA_004166665.1_ASM416666v1_genomic.fna	QHIV01000007.1	169934	170779	+	(Bla)blaZ	blaZ	1-846/846	100.00	100.00	argannot	AB245469:2235-3080	(Bla)blaZ	blaZ	argannot
GCA_004166665.1_ASM416666v1_genomic.fna	QHIV01000007.1	30607	32613	+	(Bla)mecA	mecA	1-2007/2007	100.00	100.00	argannot	AB221124:91-2097	(Bla)mecA	mecA	argannot	resfinder
GCA_004166665.1_ASM416666v1_genomic.fna	QHIV01000015.1	563	1300	-	(MLS)erm(B)	erm	1-738/738	100.00	99.59	argannot	M11180:714-1451	(MLS)erm(B)	erm	argannot
GCA_004166665.1_ASM416666v1_genomic.fna	QHIV01000015.1	4068	4565	+	(Tmt)dfrG	dfr	1-498/498	100.00	100.00	argannot	AB205645:1013-1510	(Tmt)dfrG	dfr	argannot	card	ncbi	resfinder
GCA_004166665.1_ASM416666v1_genomic.fna	QHIV01000003.1	283077	283873	-	aph(2'')-Ih	aph2	70-866/894	89.15	82.43	ncbi	NG_047408.1	aminoglycoside O-phosphotransferase APH(2'')-Ih	aph2	ncbi
GCA_004166665.1_ASM416666v1_genomic.fna	QHIV01000036.1	1161	1808	-	Enterococcus_faecalis_chloramphenicol_acetyltransferase	cat	1-648/648	100.00	100.00	card	X92945.2:9582-8934	A chloramphenicol acetyltransferase and resistance determinant described in Enterococcus faecalis	cat	card	ncbi
GCA_004166665.1_ASM416666v1_genomic.fna	QHIV01000007.1	28379	28750	-	mecI	mecI	1-372/372	100.00	99.73	card	BA000018.3:48893-49265	mecI acts as a repressor of transcription of the mecA/mecR1/mecI operon.	mecI	card	ncbi
GCA_004166665.1_ASM416666v1_genomic.fna	QHIV01000007.1	28750	30507	-	mecR1	mecR	1-1758/1758	100.00	100.00	ncbi	NG_051163.1	beta-lactam sensor/signal transducer MecR1	mecR	ncbi
GCA_004166685.1_ASM416668v1_genomic.fna	QHIJ01000032.1	21576	23015	+	(AGly)aac6-Aph2	aac6-Aph2	1-1440/1440	100.00	100.00	argannot	M13771:304-1743	(AGly)aac6-Aph2	aac6-Aph2	argannot	card	resfinder
GCA_004166685.1_ASM416668v1_genomic.fna	QHIJ01000037.1	5210	6118	-	(AGly)ant6-Ia	ant6	1-909/909	100.00	100.00	argannot	AF330699:22-930	(AGly)ant6-Ia	ant6	argannot	ncbi	resfinder
GCA_004166685.1_ASM416668v1_genomic.fna	QHIJ01000037.1	3784	4578	-	(AGly)aph(3'')-III	aph(3'')-III	1-795/795	100.00	100.00	argannot	V01547:535-1329	(AGly)aph(3'')-III	aph(3'')-III	argannot	card	ncbi	resfinder
GCA_004166685.1_ASM416668v1_genomic.fna	QHIJ01000034.1	2933	3734	+	(AGly)apH-Stph	apH-Stph	1-800/801	99.75	80.57	argannot	HE579073:1778413-1779213	(AGly)apH-Stph	apH-Stph	argannot
GCA_004166685.1_ASM416668v1_genomic.fna	QHIJ01000037.1	4671	5213	-	(AGly)sat4A	sat	1-543/543	100.00	100.00	argannot	X92945:38870-39412	(AGly)sat4A	sat	argannot	ncbi
GCA_004166685.1_ASM416668v1_genomic.fna	QHIJ01000005.1	168277	168657	-	(Bla)blaI	blaI	1-381/381	100.00	99.74	argannot	NG_047499:101-481	(Bla)blaI	blaI	argannot	ncbi
GCA_004166685.1_ASM416668v1_genomic.fna	QHIJ01000005.1	168647	170404	-	(Bla)blaR1_Bacilli	blaR	1-1758/1758	100.00	99.94	argannot	NG_047539:1-1758	(Bla)blaR1_Bacilli	blaR	argannot	ncbi
GCA_004166685.1_ASM416668v1_genomic.fna	QHIJ01000005.1	170542	171387	+	(Bla)blaZ	blaZ	1-846/846	100.00	100.00	argannot	AB245469:2235-3080	(Bla)blaZ	blaZ	argannot
GCA_004166685.1_ASM416668v1_genomic.fna	QHIJ01000005.1	31215	33221	+	(Bla)mecA	mecA	1-2007/2007	100.00	100.00	argannot	AB221124:91-2097	(Bla)mecA	mecA	argannot	resfinder
GCA_004166685.1_ASM416668v1_genomic.fna	QHIJ01000016.1	563	1300	-	(MLS)erm(B)	erm	1-738/738	100.00	99.59	argannot	M11180:714-1451	(MLS)erm(B)	erm	argannot
GCA_004166685.1_ASM416668v1_genomic.fna	QHIJ01000016.1	4068	4565	+	(Tmt)dfrG	dfr	1-498/498	100.00	100.00	argannot	AB205645:1013-1510	(Tmt)dfrG	dfr	argannot	card	ncbi	resfinder
GCA_004166685.1_ASM416668v1_genomic.fna	QHIJ01000032.1	22206	23002	+	aph(2'')-Ih	aph2	70-866/894	89.15	82.43	ncbi	NG_047408.1	aminoglycoside O-phosphotransferase APH(2'')-Ih	aph2	ncbi
GCA_004166685.1_ASM416668v1_genomic.fna	QHIJ01000042.1	808	1455	+	Enterococcus_faecalis_chloramphenicol_acetyltransferase	cat	1-648/648	100.00	100.00	card	X92945.2:9582-8934	A chloramphenicol acetyltransferase and resistance determinant described in Enterococcus faecalis	cat	card	ncbi
GCA_004166685.1_ASM416668v1_genomic.fna	QHIJ01000005.1	28987	29358	-	mecI	mecI	1-372/372	100.00	99.73	card	BA000018.3:48893-49265	mecI acts as a repressor of transcription of the mecA/mecR1/mecI operon.	mecI	card	ncbi
GCA_004166685.1_ASM416668v1_genomic.fna	QHIJ01000005.1	29358	31115	-	mecR1	mecR	1-1758/1758	100.00	100.00	ncbi	NG_051163.1	beta-lactam sensor/signal transducer MecR1	mecR	ncbi
GCA_004166695.1_ASM416669v1_genomic.fna	QHID01000014.1	34078	34879	-	(AGly)apH-Stph	apH-Stph	1-800/801	99.75	80.45	argannot	HE579073:1778413-1779213	(AGly)apH-Stph	apH-Stph	argannot
GCA_004166695.1_ASM416669v1_genomic.fna	QHID01000011.1	52840	53220	-	(Bla)blaI	blaI	1-381/381	100.00	100.00	argannot	NG_047499:101-481	(Bla)blaI	blaI	argannot	ncbi
GCA_004166695.1_ASM416669v1_genomic.fna	QHID01000011.1	53210	54942	-	(Bla)blaR1_Bacilli	blaR	26-1758/1758	98.58	99.94	argannot	NG_047539:1-1758	(Bla)blaR1_Bacilli	blaR	argannot	ncbi
GCA_004166695.1_ASM416669v1_genomic.fna	QHID01000026.1	29194	31200	+	mecA	mecA	1-2007/2007	100.00	100.00	ncbi	NG_047937.1	PBP2a family beta-lactam-resistant peptidoglycan transpeptidase MecA	mecA	ncbi	resfinder
GCA_004166735.1_ASM416673v1_genomic.fna	QHIO01000003.1	283379	284818	-	(AGly)aac6-Aph2	aac6-Aph2	1-1440/1440	100.00	100.00	argannot	M13771:304-1743	(AGly)aac6-Aph2	aac6-Aph2	argannot	card	resfinder
GCA_004166735.1_ASM416673v1_genomic.fna	QHIO01000033.1	4167	5075	-	(AGly)ant6-Ia	ant6	1-909/909	100.00	100.00	argannot	AF330699:22-930	(AGly)ant6-Ia	ant6	argannot	ncbi	resfinder
GCA_004166735.1_ASM416673v1_genomic.fna	QHIO01000033.1	2741	3535	-	(AGly)aph(3'')-III	aph(3'')-III	1-795/795	100.00	100.00	argannot	V01547:535-1329	(AGly)aph(3'')-III	aph(3'')-III	argannot	card	ncbi	resfinder
GCA_004166735.1_ASM416673v1_genomic.fna	QHIO01000031.1	2933	3734	+	(AGly)apH-Stph	apH-Stph	1-800/801	99.75	80.57	argannot	HE579073:1778413-1779213	(AGly)apH-Stph	apH-Stph	argannot
GCA_004166735.1_ASM416673v1_genomic.fna	QHIO01000033.1	3628	4170	-	(AGly)sat4A	sat	1-543/543	100.00	100.00	argannot	X92945:38870-39412	(AGly)sat4A	sat	argannot	ncbi
GCA_004166735.1_ASM416673v1_genomic.fna	QHIO01000007.1	167669	168049	-	(Bla)blaI	blaI	1-381/381	100.00	99.74	argannot	NG_047499:101-481	(Bla)blaI	blaI	argannot	ncbi
GCA_004166735.1_ASM416673v1_genomic.fna	QHIO01000007.1	168039	169796	-	(Bla)blaR1_Bacilli	blaR	1-1758/1758	100.00	99.94	argannot	NG_047539:1-1758	(Bla)blaR1_Bacilli	blaR	argannot	ncbi
GCA_004166735.1_ASM416673v1_genomic.fna	QHIO01000007.1	169934	170779	+	(Bla)blaZ	blaZ	1-846/846	100.00	100.00	argannot	AB245469:2235-3080	(Bla)blaZ	blaZ	argannot
GCA_004166735.1_ASM416673v1_genomic.fna	QHIO01000007.1	30607	32613	+	(Bla)mecA	mecA	1-2007/2007	100.00	100.00	argannot	AB221124:91-2097	(Bla)mecA	mecA	argannot	resfinder
GCA_004166735.1_ASM416673v1_genomic.fna	QHIO01000017.1	563	1300	-	(MLS)erm(B)	erm	1-738/738	100.00	99.59	argannot	M11180:714-1451	(MLS)erm(B)	erm	argannot
GCA_004166735.1_ASM416673v1_genomic.fna	QHIO01000017.1	4068	4565	+	(Tmt)dfrG	dfr	1-498/498	100.00	100.00	argannot	AB205645:1013-1510	(Tmt)dfrG	dfr	argannot	card	ncbi	resfinder
GCA_004166735.1_ASM416673v1_genomic.fna	QHIO01000003.1	283392	284188	-	aph(2'')-Ih	aph2	70-866/894	89.15	82.43	ncbi	NG_047408.1	aminoglycoside O-phosphotransferase APH(2'')-Ih	aph2	ncbi
GCA_004166735.1_ASM416673v1_genomic.fna	QHIO01000040.1	2203	2850	+	Enterococcus_faecalis_chloramphenicol_acetyltransferase	cat	1-648/648	100.00	100.00	card	X92945.2:9582-8934	A chloramphenicol acetyltransferase and resistance determinant described in Enterococcus faecalis	cat	card	ncbi
GCA_004166735.1_ASM416673v1_genomic.fna	QHIO01000007.1	28379	28750	-	mecI	mecI	1-372/372	100.00	99.73	card	BA000018.3:48893-49265	mecI acts as a repressor of transcription of the mecA/mecR1/mecI operon.	mecI	card	ncbi
GCA_004166735.1_ASM416673v1_genomic.fna	QHIO01000007.1	28750	30507	-	mecR1	mecR	1-1758/1758	100.00	100.00	ncbi	NG_051163.1	beta-lactam sensor/signal transducer MecR1	mecR	ncbi
GCA_004166755.1_ASM416675v1_genomic.fna	QHIT01000035.1	21576	23015	+	(AGly)aac6-Aph2	aac6-Aph2	1-1440/1440	100.00	100.00	argannot	M13771:304-1743	(AGly)aac6-Aph2	aac6-Aph2	argannot	card	resfinder
GCA_004166755.1_ASM416675v1_genomic.fna	QHIT01000042.1	4169	5077	-	(AGly)ant6-Ia	ant6	1-909/909	100.00	100.00	argannot	AF330699:22-930	(AGly)ant6-Ia	ant6	argannot	ncbi	resfinder
GCA_004166755.1_ASM416675v1_genomic.fna	QHIT01000042.1	2743	3537	-	(AGly)aph(3'')-III	aph(3'')-III	1-795/795	100.00	100.00	argannot	V01547:535-1329	(AGly)aph(3'')-III	aph(3'')-III	argannot	card	ncbi	resfinder
GCA_004166755.1_ASM416675v1_genomic.fna	QHIT01000027.1	25905	26706	+	(AGly)apH-Stph	apH-Stph	1-800/801	99.75	80.57	argannot	HE579073:1778413-1779213	(AGly)apH-Stph	apH-Stph	argannot
GCA_004166755.1_ASM416675v1_genomic.fna	QHIT01000042.1	3630	4172	-	(AGly)sat4A	sat	1-543/543	100.00	100.00	argannot	X92945:38870-39412	(AGly)sat4A	sat	argannot	ncbi
GCA_004166755.1_ASM416675v1_genomic.fna	QHIT01000004.1	168277	168657	-	(Bla)blaI	blaI	1-381/381	100.00	99.74	argannot	NG_047499:101-481	(Bla)blaI	blaI	argannot	ncbi
GCA_004166755.1_ASM416675v1_genomic.fna	QHIT01000004.1	168647	170404	-	(Bla)blaR1_Bacilli	blaR	1-1758/1758	100.00	99.94	argannot	NG_047539:1-1758	(Bla)blaR1_Bacilli	blaR	argannot	ncbi
GCA_004166755.1_ASM416675v1_genomic.fna	QHIT01000004.1	170542	171387	+	(Bla)blaZ	blaZ	1-846/846	100.00	100.00	argannot	AB245469:2235-3080	(Bla)blaZ	blaZ	argannot
GCA_004166755.1_ASM416675v1_genomic.fna	QHIT01000004.1	31215	33221	+	(Bla)mecA	mecA	1-2007/2007	100.00	100.00	argannot	AB221124:91-2097	(Bla)mecA	mecA	argannot	resfinder
GCA_004166755.1_ASM416675v1_genomic.fna	QHIT01000016.1	563	1300	-	(MLS)erm(B)	erm	1-738/738	100.00	99.59	argannot	M11180:714-1451	(MLS)erm(B)	erm	argannot
GCA_004166755.1_ASM416675v1_genomic.fna	QHIT01000016.1	4068	4565	+	(Tmt)dfrG	dfr	1-498/498	100.00	100.00	argannot	AB205645:1013-1510	(Tmt)dfrG	dfr	argannot	card	ncbi	resfinder
GCA_004166755.1_ASM416675v1_genomic.fna	QHIT01000035.1	22206	23002	+	aph(2'')-Ih	aph2	70-866/894	89.15	82.43	ncbi	NG_047408.1	aminoglycoside O-phosphotransferase APH(2'')-Ih	aph2	ncbi
GCA_004166755.1_ASM416675v1_genomic.fna	QHIT01000048.1	1	577	+	Enterococcus_faecalis_chloramphenicol_acetyltransferase	cat	72-648/648	89.04	100.00	card	X92945.2:9582-8934	A chloramphenicol acetyltransferase and resistance determinant described in Enterococcus faecalis	cat	card	ncbi
GCA_004166755.1_ASM416675v1_genomic.fna	QHIT01000004.1	28987	29358	-	mecI	mecI	1-372/372	100.00	99.73	card	BA000018.3:48893-49265	mecI acts as a repressor of transcription of the mecA/mecR1/mecI operon.	mecI	card	ncbi
GCA_004166755.1_ASM416675v1_genomic.fna	QHIT01000004.1	29358	31115	-	mecR1	mecR	1-1758/1758	100.00	100.00	ncbi	NG_051163.1	beta-lactam sensor/signal transducer MecR1	mecR	ncbi
GCA_004166765.1_ASM416676v1_genomic.fna	QHIW01000002.1	90557	91996	+	(AGly)aac6-Aph2	aac6-Aph2	1-1440/1440	100.00	100.00	argannot	M13771:304-1743	(AGly)aac6-Aph2	aac6-Aph2	argannot	card	resfinder
GCA_004166765.1_ASM416676v1_genomic.fna	QHIW01000035.1	2530	3438	-	(AGly)ant6-Ia	ant6	1-909/909	100.00	100.00	argannot	AF330699:22-930	(AGly)ant6-Ia	ant6	argannot	ncbi	resfinder
GCA_004166765.1_ASM416676v1_genomic.fna	QHIW01000035.1	1104	1898	-	(AGly)aph(3'')-III	aph(3'')-III	1-795/795	100.00	100.00	argannot	V01547:535-1329	(AGly)aph(3'')-III	aph(3'')-III	argannot	card	ncbi	resfinder
GCA_004166765.1_ASM416676v1_genomic.fna	QHIW01000002.1	53813	54614	+	(AGly)apH-Stph	apH-Stph	1-800/801	99.75	80.57	argannot	HE579073:1778413-1779213	(AGly)apH-Stph	apH-Stph	argannot
GCA_004166765.1_ASM416676v1_genomic.fna	QHIW01000035.1	1991	2533	-	(AGly)sat4A	sat	1-543/543	100.00	100.00	argannot	X92945:38870-39412	(AGly)sat4A	sat	argannot	ncbi
GCA_004166765.1_ASM416676v1_genomic.fna	QHIW01000013.1	45376	45756	-	(Bla)blaI	blaI	1-381/381	100.00	100.00	argannot	NG_047499:101-481	(Bla)blaI	blaI	argannot	ncbi
GCA_004166765.1_ASM416676v1_genomic.fna	QHIW01000013.1	45746	47503	-	(Bla)blaR1_Bacilli	blaR	1-1758/1758	100.00	99.94	argannot	NG_047539:1-1758	(Bla)blaR1_Bacilli	blaR	argannot	ncbi
GCA_004166765.1_ASM416676v1_genomic.fna	QHIW01000013.1	47610	48455	+	(Bla)blaZ	blaZ	1-846/846	100.00	100.00	argannot	AB245469:2235-3080	(Bla)blaZ	blaZ	argannot
GCA_004166765.1_ASM416676v1_genomic.fna	QHIW01000015.1	26105	26602	-	(Tmt)dfrG	dfr	1-498/498	100.00	100.00	argannot	AB205645:1013-1510	(Tmt)dfrG	dfr	argannot	card	ncbi	resfinder
GCA_004166765.1_ASM416676v1_genomic.fna	QHIW01000002.1	91187	91983	+	aph(2'')-Ih	aph2	70-866/894	89.15	82.43	ncbi	NG_047408.1	aminoglycoside O-phosphotransferase APH(2'')-Ih	aph2	ncbi
GCA_004166765.1_ASM416676v1_genomic.fna	QHIW01000032.1	4365	5012	+	Enterococcus_faecalis_chloramphenicol_acetyltransferase	cat	1-648/648	100.00	100.00	card	X92945.2:9582-8934	A chloramphenicol acetyltransferase and resistance determinant described in Enterococcus faecalis	cat	card	ncbi
GCA_004166765.1_ASM416676v1_genomic.fna	QHIW01000032.1	222	959	-	erm(B)	erm	1-738/738	100.00	100.00	ncbi	NG_047794.1	23S rRNA (adenine(2058)-N(6))-methyltransferase Erm(B)	erm	ncbi
GCA_004166765.1_ASM416676v1_genomic.fna	QHIW01000005.1	13722	15728	-	mecA	mecA	1-2007/2007	100.00	100.00	ncbi	NG_047939.1	PBP2a family beta-lactam-resistant peptidoglycan transpeptidase MecA	mecA	ncbi	resfinder
GCA_004166775.1_ASM416677v1_genomic.fna	QHIX01000001.1	343170	344609	-	(AGly)aac6-Aph2	aac6-Aph2	1-1440/1440	100.00	100.00	argannot	M13771:304-1743	(AGly)aac6-Aph2	aac6-Aph2	argannot	card	resfinder
GCA_004166775.1_ASM416677v1_genomic.fna	QHIX01000037.1	2530	3438	-	(AGly)ant6-Ia	ant6	1-909/909	100.00	100.00	argannot	AF330699:22-930	(AGly)ant6-Ia	ant6	argannot	ncbi	resfinder
GCA_004166775.1_ASM416677v1_genomic.fna	QHIX01000037.1	1104	1898	-	(AGly)aph(3'')-III	aph(3'')-III	1-795/795	100.00	100.00	argannot	V01547:535-1329	(AGly)aph(3'')-III	aph(3'')-III	argannot	card	ncbi	resfinder
GCA_004166775.1_ASM416677v1_genomic.fna	QHIX01000001.1	380552	381353	-	(AGly)apH-Stph	apH-Stph	1-800/801	99.75	80.57	argannot	HE579073:1778413-1779213	(AGly)apH-Stph	apH-Stph	argannot
GCA_004166775.1_ASM416677v1_genomic.fna	QHIX01000037.1	1991	2533	-	(AGly)sat4A	sat	1-543/543	100.00	100.00	argannot	X92945:38870-39412	(AGly)sat4A	sat	argannot	ncbi
GCA_004166775.1_ASM416677v1_genomic.fna	QHIX01000011.1	45376	45756	-	(Bla)blaI	blaI	1-381/381	100.00	100.00	argannot	NG_047499:101-481	(Bla)blaI	blaI	argannot	ncbi
GCA_004166775.1_ASM416677v1_genomic.fna	QHIX01000011.1	45746	47503	-	(Bla)blaR1_Bacilli	blaR	1-1758/1758	100.00	99.94	argannot	NG_047539:1-1758	(Bla)blaR1_Bacilli	blaR	argannot	ncbi
GCA_004166775.1_ASM416677v1_genomic.fna	QHIX01000011.1	47610	48455	+	(Bla)blaZ	blaZ	1-846/846	100.00	100.00	argannot	AB245469:2235-3080	(Bla)blaZ	blaZ	argannot
GCA_004166775.1_ASM416677v1_genomic.fna	QHIX01000016.1	35562	36059	+	(Tmt)dfrG	dfr	1-498/498	100.00	100.00	argannot	AB205645:1013-1510	(Tmt)dfrG	dfr	argannot	card	ncbi	resfinder
GCA_004166775.1_ASM416677v1_genomic.fna	QHIX01000001.1	343183	343979	-	aph(2'')-Ih	aph2	70-866/894	89.15	82.43	ncbi	NG_047408.1	aminoglycoside O-phosphotransferase APH(2'')-Ih	aph2	ncbi
GCA_004166775.1_ASM416677v1_genomic.fna	QHIX01000035.1	4365	5012	+	Enterococcus_faecalis_chloramphenicol_acetyltransferase	cat	1-648/648	100.00	100.00	card	X92945.2:9582-8934	A chloramphenicol acetyltransferase and resistance determinant described in Enterococcus faecalis	cat	card	ncbi
GCA_004166775.1_ASM416677v1_genomic.fna	QHIX01000035.1	222	959	-	erm(B)	erm	1-738/738	100.00	100.00	ncbi	NG_047794.1	23S rRNA (adenine(2058)-N(6))-methyltransferase Erm(B)	erm	ncbi
GCA_004166775.1_ASM416677v1_genomic.fna	QHIX01000002.1	130374	132380	-	mecA	mecA	1-2007/2007	100.00	100.00	ncbi	NG_047939.1	PBP2a family beta-lactam-resistant peptidoglycan transpeptidase MecA	mecA	ncbi	resfinder
GCA_004166785.1_ASM416678v1_genomic.fna	QHIY01000002.1	314985	316424	-	(AGly)aac6-Aph2	aac6-Aph2	1-1440/1440	100.00	100.00	argannot	M13771:304-1743	(AGly)aac6-Aph2	aac6-Aph2	argannot	card	resfinder
GCA_004166785.1_ASM416678v1_genomic.fna	QHIY01000052.1	4596	5504	-	(AGly)ant6-Ia	ant6	1-909/909	100.00	100.00	argannot	AF330699:22-930	(AGly)ant6-Ia	ant6	argannot	ncbi	resfinder
GCA_004166785.1_ASM416678v1_genomic.fna	QHIY01000052.1	3170	3964	-	(AGly)aph(3'')-III	aph(3'')-III	1-795/795	100.00	100.00	argannot	V01547:535-1329	(AGly)aph(3'')-III	aph(3'')-III	argannot	card	ncbi	resfinder
GCA_004166785.1_ASM416678v1_genomic.fna	QHIY01000010.1	35803	36604	-	(AGly)apH-Stph	apH-Stph	1-800/801	99.75	80.57	argannot	HE579073:1778413-1779213	(AGly)apH-Stph	apH-Stph	argannot
GCA_004166785.1_ASM416678v1_genomic.fna	QHIY01000052.1	4057	4599	-	(AGly)sat4A	sat	1-543/543	100.00	100.00	argannot	X92945:38870-39412	(AGly)sat4A	sat	argannot	ncbi
GCA_004166785.1_ASM416678v1_genomic.fna	QHIY01000024.1	3482	3862	+	(Bla)blaI	blaI	1-381/381	100.00	100.00	argannot	NG_047499:101-481	(Bla)blaI	blaI	argannot	ncbi
GCA_004166785.1_ASM416678v1_genomic.fna	QHIY01000024.1	1735	3492	+	(Bla)blaR1_Bacilli	blaR	1-1758/1758	100.00	99.94	argannot	NG_047539:1-1758	(Bla)blaR1_Bacilli	blaR	argannot	ncbi
GCA_004166785.1_ASM416678v1_genomic.fna	QHIY01000024.1	783	1628	-	(Bla)blaZ	blaZ	1-846/846	100.00	100.00	argannot	AB245469:2235-3080	(Bla)blaZ	blaZ	argannot
GCA_004166785.1_ASM416678v1_genomic.fna	QHIY01000023.1	23873	24370	+	(Tmt)dfrG	dfr	1-498/498	100.00	100.00	argannot	AB205645:1013-1510	(Tmt)dfrG	dfr	argannot	card	ncbi	resfinder
GCA_004166785.1_ASM416678v1_genomic.fna	QHIY01000002.1	314998	315794	-	aph(2'')-Ih	aph2	70-866/894	89.15	82.43	ncbi	NG_047408.1	aminoglycoside O-phosphotransferase APH(2'')-Ih	aph2	ncbi
GCA_004166785.1_ASM416678v1_genomic.fna	QHIY01000053.1	2559	3206	-	Enterococcus_faecalis_chloramphenicol_acetyltransferase	cat	1-648/648	100.00	100.00	card	X92945.2:9582-8934	A chloramphenicol acetyltransferase and resistance determinant described in Enterococcus faecalis	cat	card	ncbi
GCA_004166785.1_ASM416678v1_genomic.fna	QHIY01000053.1	6612	7349	+	erm(B)	erm	1-738/738	100.00	100.00	ncbi	NG_047794.1	23S rRNA (adenine(2058)-N(6))-methyltransferase Erm(B)	erm	ncbi
GCA_004166785.1_ASM416678v1_genomic.fna	QHIY01000040.1	1061	3067	+	mecA	mecA	1-2007/2007	100.00	100.00	ncbi	NG_047939.1	PBP2a family beta-lactam-resistant peptidoglycan transpeptidase MecA	mecA	ncbi	resfinder
GCA_004166835.1_ASM416683v1_genomic.fna	QHJB01000003.1	283299	284738	-	(AGly)aac6-Aph2	aac6-Aph2	1-1440/1440	100.00	100.00	argannot	M13771:304-1743	(AGly)aac6-Aph2	aac6-Aph2	argannot	card	resfinder
GCA_004166835.1_ASM416683v1_genomic.fna	QHJB01000034.1	5210	6118	-	(AGly)ant6-Ia	ant6	1-909/909	100.00	100.00	argannot	AF330699:22-930	(AGly)ant6-Ia	ant6	argannot	ncbi	resfinder
GCA_004166835.1_ASM416683v1_genomic.fna	QHJB01000034.1	3784	4578	-	(AGly)aph(3'')-III	aph(3'')-III	1-795/795	100.00	100.00	argannot	V01547:535-1329	(AGly)aph(3'')-III	aph(3'')-III	argannot	card	ncbi	resfinder
GCA_004166835.1_ASM416683v1_genomic.fna	QHJB01000032.1	2933	3734	+	(AGly)apH-Stph	apH-Stph	1-800/801	99.75	80.57	argannot	HE579073:1778413-1779213	(AGly)apH-Stph	apH-Stph	argannot
GCA_004166835.1_ASM416683v1_genomic.fna	QHJB01000034.1	4671	5213	-	(AGly)sat4A	sat	1-543/543	100.00	100.00	argannot	X92945:38870-39412	(AGly)sat4A	sat	argannot	ncbi
GCA_004166835.1_ASM416683v1_genomic.fna	QHJB01000006.1	168277	168657	-	(Bla)blaI	blaI	1-381/381	100.00	99.74	argannot	NG_047499:101-481	(Bla)blaI	blaI	argannot	ncbi
GCA_004166835.1_ASM416683v1_genomic.fna	QHJB01000006.1	168647	170404	-	(Bla)blaR1_Bacilli	blaR	1-1758/1758	100.00	99.94	argannot	NG_047539:1-1758	(Bla)blaR1_Bacilli	blaR	argannot	ncbi
GCA_004166835.1_ASM416683v1_genomic.fna	QHJB01000006.1	170542	171387	+	(Bla)blaZ	blaZ	1-846/846	100.00	100.00	argannot	AB245469:2235-3080	(Bla)blaZ	blaZ	argannot
GCA_004166835.1_ASM416683v1_genomic.fna	QHJB01000006.1	31215	33221	+	(Bla)mecA	mecA	1-2007/2007	100.00	100.00	argannot	AB221124:91-2097	(Bla)mecA	mecA	argannot	resfinder
GCA_004166835.1_ASM416683v1_genomic.fna	QHJB01000016.1	563	1300	-	(MLS)erm(B)	erm	1-738/738	100.00	99.59	argannot	M11180:714-1451	(MLS)erm(B)	erm	argannot
GCA_004166835.1_ASM416683v1_genomic.fna	QHJB01000016.1	4068	4565	+	(Tmt)dfrG	dfr	1-498/498	100.00	100.00	argannot	AB205645:1013-1510	(Tmt)dfrG	dfr	argannot	card	ncbi	resfinder
GCA_004166835.1_ASM416683v1_genomic.fna	QHJB01000003.1	283312	284108	-	aph(2'')-Ih	aph2	70-866/894	89.15	82.43	ncbi	NG_047408.1	aminoglycoside O-phosphotransferase APH(2'')-Ih	aph2	ncbi
GCA_004166835.1_ASM416683v1_genomic.fna	QHJB01000038.1	90	737	-	Enterococcus_faecalis_chloramphenicol_acetyltransferase	cat	1-648/648	100.00	100.00	card	X92945.2:9582-8934	A chloramphenicol acetyltransferase and resistance determinant described in Enterococcus faecalis	cat	card	ncbi
GCA_004166835.1_ASM416683v1_genomic.fna	QHJB01000006.1	28987	29358	-	mecI	mecI	1-372/372	100.00	99.73	card	BA000018.3:48893-49265	mecI acts as a repressor of transcription of the mecA/mecR1/mecI operon.	mecI	card	ncbi
GCA_004166835.1_ASM416683v1_genomic.fna	QHJB01000006.1	29358	31115	-	mecR1	mecR	1-1758/1758	100.00	100.00	ncbi	NG_051163.1	beta-lactam sensor/signal transducer MecR1	mecR	ncbi
GCA_004166855.1_ASM416685v1_genomic.fna	QHIZ01000034.1	21576	23015	+	(AGly)aac6-Aph2	aac6-Aph2	1-1440/1440	100.00	100.00	argannot	M13771:304-1743	(AGly)aac6-Aph2	aac6-Aph2	argannot	card	resfinder
GCA_004166855.1_ASM416685v1_genomic.fna	QHIZ01000037.1	4169	5077	-	(AGly)ant6-Ia	ant6	1-909/909	100.00	100.00	argannot	AF330699:22-930	(AGly)ant6-Ia	ant6	argannot	ncbi	resfinder
GCA_004166855.1_ASM416685v1_genomic.fna	QHIZ01000037.1	2743	3537	-	(AGly)aph(3'')-III	aph(3'')-III	1-795/795	100.00	100.00	argannot	V01547:535-1329	(AGly)aph(3'')-III	aph(3'')-III	argannot	card	ncbi	resfinder
GCA_004166855.1_ASM416685v1_genomic.fna	QHIZ01000018.1	60946	61747	+	(AGly)apH-Stph	apH-Stph	1-800/801	99.75	80.57	argannot	HE579073:1778413-1779213	(AGly)apH-Stph	apH-Stph	argannot
GCA_004166855.1_ASM416685v1_genomic.fna	QHIZ01000037.1	3630	4172	-	(AGly)sat4A	sat	1-543/543	100.00	100.00	argannot	X92945:38870-39412	(AGly)sat4A	sat	argannot	ncbi
GCA_004166855.1_ASM416685v1_genomic.fna	QHIZ01000002.1	168277	168657	-	(Bla)blaI	blaI	1-381/381	100.00	99.74	argannot	NG_047499:101-481	(Bla)blaI	blaI	argannot	ncbi
GCA_004166855.1_ASM416685v1_genomic.fna	QHIZ01000002.1	168647	170404	-	(Bla)blaR1_Bacilli	blaR	1-1758/1758	100.00	99.94	argannot	NG_047539:1-1758	(Bla)blaR1_Bacilli	blaR	argannot	ncbi
GCA_004166855.1_ASM416685v1_genomic.fna	QHIZ01000002.1	170542	171387	+	(Bla)blaZ	blaZ	1-846/846	100.00	100.00	argannot	AB245469:2235-3080	(Bla)blaZ	blaZ	argannot
GCA_004166855.1_ASM416685v1_genomic.fna	QHIZ01000002.1	31215	33221	+	(Bla)mecA	mecA	1-2007/2007	100.00	100.00	argannot	AB221124:91-2097	(Bla)mecA	mecA	argannot	resfinder
GCA_004166855.1_ASM416685v1_genomic.fna	QHIZ01000017.1	563	1300	-	(MLS)erm(B)	erm	1-738/738	100.00	99.59	argannot	M11180:714-1451	(MLS)erm(B)	erm	argannot
GCA_004166855.1_ASM416685v1_genomic.fna	QHIZ01000017.1	4068	4565	+	(Tmt)dfrG	dfr	1-498/498	100.00	100.00	argannot	AB205645:1013-1510	(Tmt)dfrG	dfr	argannot	card	ncbi	resfinder
GCA_004166855.1_ASM416685v1_genomic.fna	QHIZ01000034.1	22206	23002	+	aph(2'')-Ih	aph2	70-866/894	89.15	82.43	ncbi	NG_047408.1	aminoglycoside O-phosphotransferase APH(2'')-Ih	aph2	ncbi
GCA_004166855.1_ASM416685v1_genomic.fna	QHIZ01000043.1	2171	2818	-	Enterococcus_faecalis_chloramphenicol_acetyltransferase	cat	1-648/648	100.00	100.00	card	X92945.2:9582-8934	A chloramphenicol acetyltransferase and resistance determinant described in Enterococcus faecalis	cat	card	ncbi
GCA_004166855.1_ASM416685v1_genomic.fna	QHIZ01000002.1	28987	29358	-	mecI	mecI	1-372/372	100.00	99.73	card	BA000018.3:48893-49265	mecI acts as a repressor of transcription of the mecA/mecR1/mecI operon.	mecI	card	ncbi
GCA_004166855.1_ASM416685v1_genomic.fna	QHIZ01000002.1	29358	31115	-	mecR1	mecR	1-1758/1758	100.00	100.00	ncbi	NG_051163.1	beta-lactam sensor/signal transducer MecR1	mecR	ncbi
GCA_004166865.1_ASM416686v1_genomic.fna	QHJA01000003.1	283169	284608	-	(AGly)aac6-Aph2	aac6-Aph2	1-1440/1440	100.00	100.00	argannot	M13771:304-1743	(AGly)aac6-Aph2	aac6-Aph2	argannot	card	resfinder
GCA_004166865.1_ASM416686v1_genomic.fna	QHJA01000035.1	5210	6118	-	(AGly)ant6-Ia	ant6	1-909/909	100.00	100.00	argannot	AF330699:22-930	(AGly)ant6-Ia	ant6	argannot	ncbi	resfinder
GCA_004166865.1_ASM416686v1_genomic.fna	QHJA01000035.1	3784	4578	-	(AGly)aph(3'')-III	aph(3'')-III	1-795/795	100.00	100.00	argannot	V01547:535-1329	(AGly)aph(3'')-III	aph(3'')-III	argannot	card	ncbi	resfinder
GCA_004166865.1_ASM416686v1_genomic.fna	QHJA01000017.1	59454	60255	+	(AGly)apH-Stph	apH-Stph	1-800/801	99.75	80.57	argannot	HE579073:1778413-1779213	(AGly)apH-Stph	apH-Stph	argannot
GCA_004166865.1_ASM416686v1_genomic.fna	QHJA01000035.1	4671	5213	-	(AGly)sat4A	sat	1-543/543	100.00	100.00	argannot	X92945:38870-39412	(AGly)sat4A	sat	argannot	ncbi
GCA_004166865.1_ASM416686v1_genomic.fna	QHJA01000007.1	168277	168657	-	(Bla)blaI	blaI	1-381/381	100.00	99.74	argannot	NG_047499:101-481	(Bla)blaI	blaI	argannot	ncbi
GCA_004166865.1_ASM416686v1_genomic.fna	QHJA01000007.1	168647	170404	-	(Bla)blaR1_Bacilli	blaR	1-1758/1758	100.00	99.94	argannot	NG_047539:1-1758	(Bla)blaR1_Bacilli	blaR	argannot	ncbi
GCA_004166865.1_ASM416686v1_genomic.fna	QHJA01000007.1	170542	171387	+	(Bla)blaZ	blaZ	1-846/846	100.00	100.00	argannot	AB245469:2235-3080	(Bla)blaZ	blaZ	argannot
GCA_004166865.1_ASM416686v1_genomic.fna	QHJA01000007.1	31215	33221	+	(Bla)mecA	mecA	1-2007/2007	100.00	100.00	argannot	AB221124:91-2097	(Bla)mecA	mecA	argannot	resfinder
GCA_004166865.1_ASM416686v1_genomic.fna	QHJA01000016.1	563	1300	-	(MLS)erm(B)	erm	1-738/738	100.00	99.59	argannot	M11180:714-1451	(MLS)erm(B)	erm	argannot
GCA_004166865.1_ASM416686v1_genomic.fna	QHJA01000016.1	4068	4565	+	(Tmt)dfrG	dfr	1-498/498	100.00	100.00	argannot	AB205645:1013-1510	(Tmt)dfrG	dfr	argannot	card	ncbi	resfinder
GCA_004166865.1_ASM416686v1_genomic.fna	QHJA01000003.1	283182	283978	-	aph(2'')-Ih	aph2	70-866/894	89.15	82.43	ncbi	NG_047408.1	aminoglycoside O-phosphotransferase APH(2'')-Ih	aph2	ncbi
GCA_004166865.1_ASM416686v1_genomic.fna	QHJA01000041.1	330	977	+	Enterococcus_faecalis_chloramphenicol_acetyltransferase	cat	1-648/648	100.00	100.00	card	X92945.2:9582-8934	A chloramphenicol acetyltransferase and resistance determinant described in Enterococcus faecalis	cat	card	ncbi
GCA_004166865.1_ASM416686v1_genomic.fna	QHJA01000007.1	28987	29358	-	mecI	mecI	1-372/372	100.00	99.73	card	BA000018.3:48893-49265	mecI acts as a repressor of transcription of the mecA/mecR1/mecI operon.	mecI	card	ncbi
GCA_004166865.1_ASM416686v1_genomic.fna	QHJA01000007.1	29358	31115	-	mecR1	mecR	1-1758/1758	100.00	100.00	ncbi	NG_051163.1	beta-lactam sensor/signal transducer MecR1	mecR	ncbi
GCA_004166875.1_ASM416687v1_genomic.fna	QHJC01000047.1	80	1519	-	(AGly)aac6-Aph2	aac6-Aph2	1-1440/1440	100.00	100.00	argannot	M13771:304-1743	(AGly)aac6-Aph2	aac6-Aph2	argannot	card	resfinder
GCA_004166875.1_ASM416687v1_genomic.fna	QHJC01000012.1	14741	15542	-	(AGly)apH-Stph	apH-Stph	1-800/801	99.75	80.32	argannot	HE579073:1778413-1779213	(AGly)apH-Stph	apH-Stph	argannot
GCA_004166875.1_ASM416687v1_genomic.fna	QHJC01000002.1	133385	133765	-	(Bla)blaI	blaI	1-381/381	100.00	100.00	argannot	NG_047499:101-481	(Bla)blaI	blaI	argannot	ncbi
GCA_004166875.1_ASM416687v1_genomic.fna	QHJC01000002.1	133755	135512	-	(Bla)blaR1_Bacilli	blaR	1-1758/1758	100.00	99.94	argannot	NG_047539:1-1758	(Bla)blaR1_Bacilli	blaR	argannot	ncbi
GCA_004166875.1_ASM416687v1_genomic.fna	QHJC01000002.1	135619	136464	+	(Bla)blaZ	blaZ	1-846/846	100.00	100.00	argannot	AB245469:2235-3080	(Bla)blaZ	blaZ	argannot
GCA_004166875.1_ASM416687v1_genomic.fna	QHJC01000047.1	93	889	-	aph(2'')-Ih	aph2	70-866/894	89.15	82.43	ncbi	NG_047408.1	aminoglycoside O-phosphotransferase APH(2'')-Ih	aph2	ncbi
GCA_004166875.1_ASM416687v1_genomic.fna	QHJC01000043.1	2726	4732	-	mecA_9	mecA	1-2007/2007	100.00	100.00	resfinder	AB505630	mecA	mecA	resfinder
GCA_004307335.1_ASM430733v1_genomic.fna	CP035740.1	1300049	1300850	+	(AGly)apH-Stph	apH-Stph	1-800/801	99.75	80.45	argannot	HE579073:1778413-1779213	(AGly)apH-Stph	apH-Stph	argannot
GCA_004307335.1_ASM430733v1_genomic.fna	CP035740.1	1820761	1821922	-	mefE	mefE	40-1201/1212	95.87	80.81	card	AE007317.1:953382-954594	mefE is a proton motive efflux pump in Streptococcus pneumoniae that confers resistance to macrolides. It is found on the same operon as mefA and the ABC-efflux pump mel.	mefE	card
GCA_004307355.1_ASM430735v1_genomic.fna	CP035741.1	1769887	1770688	-	(AGly)apH-Stph	apH-Stph	1-800/801	99.75	80.57	argannot	HE579073:1778413-1779213	(AGly)apH-Stph	apH-Stph	argannot
GCA_004307355.1_ASM430735v1_genomic.fna	CP035741.1	1025504	1025884	+	(Bla)blaI	blaI	1-381/381	100.00	95.54	argannot	NG_047499:101-481	(Bla)blaI	blaI	argannot	ncbi
GCA_004307355.1_ASM430735v1_genomic.fna	CP035741.1	1023757	1025514	+	(Bla)blaR1_Bacilli	blaR	1-1758/1758	100.00	92.49	argannot	NG_047539:1-1758	(Bla)blaR1_Bacilli	blaR	argannot	ncbi
GCA_004307355.1_ASM430735v1_genomic.fna	CP035741.1	1022805	1023692	-	blaZ_138	blaZ	1-888/888	100.00	99.78	resfinder	CP003979	blaZ	blaZ	resfinder
GCA_004307375.1_ASM430737v1_genomic.fna	CP035742.1	2143014	2143815	+	(AGly)apH-Stph	apH-Stph	1-800/801	99.75	80.45	argannot	HE579073:1778413-1779213	(AGly)apH-Stph	apH-Stph	argannot
GCA_004307375.1_ASM430737v1_genomic.fna	CP035742.1	268071	268451	-	(Bla)blaI	blaI	1-381/381	100.00	99.74	argannot	NG_047499:101-481	(Bla)blaI	blaI	argannot	ncbi
GCA_004307375.1_ASM430737v1_genomic.fna	CP035742.1	268441	270198	-	(Bla)blaR1_Bacilli	blaR	1-1758/1758	100.00	99.66	argannot	NG_047539:1-1758	(Bla)blaR1_Bacilli	blaR	argannot	ncbi
GCA_004307375.1_ASM430737v1_genomic.fna	CP035742.1	270305	271150	+	blaZ	blaZ	1-846/846	100.00	99.53	ncbi	NG_047533.1	penicillin-hydrolyzing class A beta-lactamase BlaZ	blaZ	ncbi
GCA_004307395.1_ASM430739v1_genomic.fna	CP035743.1	1014574	1015482	-	(AGly)ant6-Ia	ant6	1-909/909	100.00	100.00	argannot	AF330699:22-930	(AGly)ant6-Ia	ant6	argannot	ncbi	resfinder
GCA_004307395.1_ASM430739v1_genomic.fna	CP035743.1	1013149	1013942	-	(AGly)aph(3'')-III	aph(3'')-III	1-795/795	99.87	99.87	argannot	V01547:535-1329	(AGly)aph(3'')-III	aph(3'')-III	argannot	card	ncbi	resfinder
GCA_004307395.1_ASM430739v1_genomic.fna	CP035743.1	1783769	1784570	-	(AGly)apH-Stph	apH-Stph	1-800/801	99.75	80.45	argannot	HE579073:1778413-1779213	(AGly)apH-Stph	apH-Stph	argannot
GCA_004307395.1_ASM430739v1_genomic.fna	CP035743.1	1014035	1014577	-	(AGly)sat4A	sat	1-543/543	100.00	100.00	argannot	X92945:38870-39412	(AGly)sat4A	sat	argannot	ncbi
GCA_004307395.1_ASM430739v1_genomic.fna	CP035743.1	866449	866829	-	(Bla)blaI	blaI	1-381/381	100.00	100.00	argannot	NG_047499:101-481	(Bla)blaI	blaI	argannot	ncbi
GCA_004307395.1_ASM430739v1_genomic.fna	CP035743.1	866819	868576	-	(Bla)blaR1_Bacilli	blaR	1-1758/1758	100.00	99.89	argannot	NG_047539:1-1758	(Bla)blaR1_Bacilli	blaR	argannot	ncbi
GCA_004307395.1_ASM430739v1_genomic.fna	CP035743.1	868683	869528	+	(Bla)blaZ	blaZ	1-846/846	100.00	100.00	argannot	AB245469:2235-3080	(Bla)blaZ	blaZ	argannot
GCA_004307395.1_ASM430739v1_genomic.fna	CP035743.1	1269182	1270343	+	mefE	mefE	40-1201/1212	95.87	80.64	card	AE007317.1:953382-954594	mefE is a proton motive efflux pump in Streptococcus pneumoniae that confers resistance to macrolides. It is found on the same operon as mefA and the ABC-efflux pump mel.	mefE	card
GCA_004307395.1_ASM430739v1_genomic.fna	CP035743.1	312001	313920	+	tet(M)	tetM/O	1-1920/1920	100.00	100.00	ncbi	NG_048213.1	tetracycline resistance ribosomal protection protein Tet(M)	tetM/O	ncbi	resfinder
GCA_004320065.1_ASM432006v1_genomic.fna	SEZZ01000002.1	1572072	1572873	-	(AGly)apH-Stph	apH-Stph	1-800/801	99.75	80.45	argannot	HE579073:1778413-1779213	(AGly)apH-Stph	apH-Stph	argannot
GCA_004320065.1_ASM432006v1_genomic.fna	SEZZ01000002.1	272008	272388	-	(Bla)blaI	blaI	1-381/381	100.00	100.00	argannot	NG_047499:101-481	(Bla)blaI	blaI	argannot	ncbi
GCA_004320065.1_ASM432006v1_genomic.fna	SEZZ01000002.1	272378	274135	-	(Bla)blaR1_Bacilli	blaR	1-1758/1758	100.00	99.94	argannot	NG_047539:1-1758	(Bla)blaR1_Bacilli	blaR	argannot	ncbi
GCA_004320065.1_ASM432006v1_genomic.fna	SEZZ01000002.1	274242	275087	+	(Bla)blaZ	blaZ	1-846/846	100.00	100.00	argannot	AB245469:2235-3080	(Bla)blaZ	blaZ	argannot
GCA_004320075.1_ASM432007v1_genomic.fna	SEZY01000001.1	334681	335482	+	(AGly)apH-Stph	apH-Stph	1-800/801	99.75	80.45	argannot	HE579073:1778413-1779213	(AGly)apH-Stph	apH-Stph	argannot
GCA_004320075.1_ASM432007v1_genomic.fna	SEZY01000001.1	1094082	1094462	-	(Bla)blaI	blaI	1-381/381	100.00	99.74	argannot	NG_047499:101-481	(Bla)blaI	blaI	argannot	ncbi
GCA_004320075.1_ASM432007v1_genomic.fna	SEZY01000001.1	1094452	1096209	-	(Bla)blaR1_Bacilli	blaR	1-1758/1758	100.00	99.94	argannot	NG_047539:1-1758	(Bla)blaR1_Bacilli	blaR	argannot	ncbi
GCA_004320075.1_ASM432007v1_genomic.fna	SEZY01000001.1	1096316	1097161	+	(Bla)blaZ	blaZ	1-846/846	100.00	99.53	argannot	AB245469:2235-3080	(Bla)blaZ	blaZ	argannot
GCA_004320075.1_ASM432007v1_genomic.fna	SEZY01000001.1	857043	858204	-	mefE	mefE	40-1201/1212	95.87	80.29	card	AE007317.1:953382-954594	mefE is a proton motive efflux pump in Streptococcus pneumoniae that confers resistance to macrolides. It is found on the same operon as mefA and the ABC-efflux pump mel.	mefE	card
GCA_004322615.1_ASM432261v1_genomic.fna	SEZX01000001.1	1966770	1967571	+	(AGly)apH-Stph	apH-Stph	1-800/801	99.75	80.45	argannot	HE579073:1778413-1779213	(AGly)apH-Stph	apH-Stph	argannot
GCA_004322615.1_ASM432261v1_genomic.fna	SEZX01000001.1	791571	791951	+	(Bla)blaI	blaI	1-381/381	100.00	100.00	argannot	NG_047499:101-481	(Bla)blaI	blaI	argannot	ncbi
GCA_004322615.1_ASM432261v1_genomic.fna	SEZX01000001.1	789824	791581	+	(Bla)blaR1_Bacilli	blaR	1-1758/1758	100.00	99.89	argannot	NG_047539:1-1758	(Bla)blaR1_Bacilli	blaR	argannot	ncbi
GCA_004322615.1_ASM432261v1_genomic.fna	SEZX01000001.1	788872	789717	-	(Bla)blaZ	blaZ	1-846/846	100.00	100.00	argannot	AB245469:2235-3080	(Bla)blaZ	blaZ	argannot
GCA_004322615.1_ASM432261v1_genomic.fna	SEZX01000001.1	2485141	2486302	-	mefE	mefE	40-1201/1212	95.87	80.38	card	AE007317.1:953382-954594	mefE is a proton motive efflux pump in Streptococcus pneumoniae that confers resistance to macrolides. It is found on the same operon as mefA and the ABC-efflux pump mel.	mefE	card
GCA_004322615.1_ASM432261v1_genomic.fna	SEZX01000001.1	842426	844345	+	tet(M)	tetM/O	1-1920/1920	100.00	100.00	ncbi	NG_048252.1	tetracycline resistance ribosomal protection protein Tet(M)	tetM/O	ncbi	resfinder
GCA_004322625.1_ASM432262v1_genomic.fna	SEZW01000001.1	356122	356923	+	(AGly)apH-Stph	apH-Stph	1-800/801	99.75	80.57	argannot	HE579073:1778413-1779213	(AGly)apH-Stph	apH-Stph	argannot
GCA_004322625.1_ASM432262v1_genomic.fna	SEZW01000001.1	1736509	1736889	+	(Bla)blaI	blaI	1-381/381	100.00	100.00	argannot	NG_047499:101-481	(Bla)blaI	blaI	argannot	ncbi
GCA_004322625.1_ASM432262v1_genomic.fna	SEZW01000001.1	1734762	1736519	+	(Bla)blaR1_Bacilli	blaR	1-1758/1758	100.00	99.94	argannot	NG_047539:1-1758	(Bla)blaR1_Bacilli	blaR	argannot	ncbi
GCA_004322625.1_ASM432262v1_genomic.fna	SEZW01000001.1	1733810	1734655	-	(Bla)blaZ	blaZ	1-846/846	100.00	100.00	argannot	AB245469:2235-3080	(Bla)blaZ	blaZ	argannot
GCA_004794815.2_ASM479481v2_genomic.fna	CP039747.1	1606579	1607380	-	(AGly)apH-Stph	apH-Stph	1-800/801	99.75	80.57	argannot	HE579073:1778413-1779213	(AGly)apH-Stph	apH-Stph	argannot
GCA_004794815.2_ASM479481v2_genomic.fna	CP039747.1	151556	151936	-	(Bla)blaI	blaI	1-381/381	100.00	100.00	argannot	NG_047499:101-481	(Bla)blaI	blaI	argannot	ncbi
GCA_004794815.2_ASM479481v2_genomic.fna	CP039747.1	151926	153683	-	(Bla)blaR1_Bacilli	blaR	1-1758/1758	100.00	99.94	argannot	NG_047539:1-1758	(Bla)blaR1_Bacilli	blaR	argannot	ncbi
GCA_004794815.2_ASM479481v2_genomic.fna	CP039747.1	153790	154635	+	(Bla)blaZ	blaZ	1-846/846	100.00	100.00	argannot	AB245469:2235-3080	(Bla)blaZ	blaZ	argannot
GCA_004794815.2_ASM479481v2_genomic.fna	CP039747.1	16534	18540	+	(Bla)mecA	mecA	1-2007/2007	100.00	99.95	argannot	AB221124:91-2097	(Bla)mecA	mecA	argannot	argannot	resfinder	resfinder
GCA_004794825.2_ASM479482v2_genomic.fna	CP039745.1	1115466	1116267	+	(AGly)apH-Stph	apH-Stph	1-800/801	99.75	80.45	argannot	HE579073:1778413-1779213	(AGly)apH-Stph	apH-Stph	argannot
GCA_004794825.2_ASM479482v2_genomic.fna	CP039745.1	2510354	2510734	+	(Bla)blaI	blaI	1-381/381	100.00	100.00	argannot	NG_047499:101-481	(Bla)blaI	blaI	argannot	ncbi
GCA_004794825.2_ASM479482v2_genomic.fna	CP039745.1	2508607	2510364	+	(Bla)blaR1_Bacilli	blaR	1-1758/1758	100.00	99.94	argannot	NG_047539:1-1758	(Bla)blaR1_Bacilli	blaR	argannot	ncbi
GCA_004794825.2_ASM479482v2_genomic.fna	CP039745.1	2507655	2508500	-	(Bla)blaZ	blaZ	1-846/846	100.00	100.00	argannot	AB245469:2235-3080	(Bla)blaZ	blaZ	argannot
GCA_004794825.2_ASM479482v2_genomic.fna	CP039745.1	2644900	2646906	+	mecA_9	mecA	1-2007/2007	100.00	100.00	resfinder	AB505630	mecA	mecA	resfinder
GCA_004794825.2_ASM479482v2_genomic.fna	CP039745.1	1642073	1643234	-	mefE	mefE	40-1201/1212	95.87	80.81	card	AE007317.1:953382-954594	mefE is a proton motive efflux pump in Streptococcus pneumoniae that confers resistance to macrolides. It is found on the same operon as mefA and the ABC-efflux pump mel.	mefE	card
GCA_004794835.2_ASM479483v2_genomic.fna	CP039746.1	1762663	1764101	+	(AGly)aac6-Aph2	aac6-Aph2	1-1440/1440	99.93	99.93	argannot	M13771:304-1743	(AGly)aac6-Aph2	aac6-Aph2	argannot	card	resfinder
GCA_004794835.2_ASM479483v2_genomic.fna	CP039746.1	488854	489762	-	(AGly)ant6-Ia	ant6	1-909/909	100.00	100.00	argannot	AF330699:22-930	(AGly)ant6-Ia	ant6	argannot	ncbi	resfinder
GCA_004794835.2_ASM479483v2_genomic.fna	CP039746.1	487428	488222	-	(AGly)aph(3'')-III	aph(3'')-III	1-795/795	100.00	99.87	argannot	V01547:535-1329	(AGly)aph(3'')-III	aph(3'')-III	argannot	card	ncbi	resfinder
GCA_004794835.2_ASM479483v2_genomic.fna	CP039746.1	1725910	1726711	+	(AGly)apH-Stph	apH-Stph	1-800/801	99.75	80.45	argannot	HE579073:1778413-1779213	(AGly)apH-Stph	apH-Stph	argannot
GCA_004794835.2_ASM479483v2_genomic.fna	CP039746.1	488315	488857	-	(AGly)sat4A	sat	1-543/543	100.00	100.00	argannot	X92945:38870-39412	(AGly)sat4A	sat	argannot	ncbi
GCA_004794835.2_ASM479483v2_genomic.fna	CP039746.1	534587	534967	+	(Bla)blaI	blaI	1-381/381	100.00	100.00	argannot	NG_047499:101-481	(Bla)blaI	blaI	argannot	ncbi
GCA_004794835.2_ASM479483v2_genomic.fna	CP039746.1	532841	534597	+	(Bla)blaR1_Bacilli	blaR	1-1758/1758	99.94	99.83	argannot	NG_047539:1-1758	(Bla)blaR1_Bacilli	blaR	argannot	ncbi
GCA_004794835.2_ASM479483v2_genomic.fna	CP039746.1	531889	532734	-	(Bla)blaZ	blaZ	1-846/846	100.00	100.00	argannot	AB245469:2235-3080	(Bla)blaZ	blaZ	argannot
GCA_004794835.2_ASM479483v2_genomic.fna	CP039746.1	1763292	1764088	+	aph(2'')-Ih	aph2	70-866/894	89.15	82.43	ncbi	NG_047408.1	aminoglycoside O-phosphotransferase APH(2'')-Ih	aph2	ncbi
GCA_004794835.2_ASM479483v2_genomic.fna	CP039746.1	478712	479359	-	Enterococcus_faecalis_chloramphenicol_acetyltransferase	cat	1-648/648	100.00	100.00	card	X92945.2:9582-8934	A chloramphenicol acetyltransferase and resistance determinant described in Enterococcus faecalis	cat	card	ncbi
GCA_004794835.2_ASM479483v2_genomic.fna	CP039746.1	482767	483504	+	erm(B)	erm	1-738/738	100.00	99.86	ncbi	NG_047794.1	23S rRNA (adenine(2058)-N(6))-methyltransferase Erm(B)	erm	ncbi
GCA_004794835.2_ASM479483v2_genomic.fna	CP039746.1	665995	668001	+	mecA	mecA	1-2007/2007	100.00	100.00	ncbi	NG_047937.1	PBP2a family beta-lactam-resistant peptidoglycan transpeptidase MecA	mecA	ncbi	resfinder
GCA_004794835.2_ASM479483v2_genomic.fna	CP039746.1	313644	315563	+	tet(M)	tetM/O	1-1920/1920	100.00	100.00	ncbi	NG_048213.1	tetracycline resistance ribosomal protection protein Tet(M)	tetM/O	ncbi	resfinder
GCA_004794845.2_ASM479484v2_genomic.fna	CP039743.1	1514282	1515190	-	(AGly)ant6-Ia	ant6	1-909/909	100.00	100.00	argannot	AF330699:22-930	(AGly)ant6-Ia	ant6	argannot	ncbi	resfinder
GCA_004794845.2_ASM479484v2_genomic.fna	CP039743.1	1512856	1513650	-	(AGly)aph(3'')-III	aph(3'')-III	1-795/795	100.00	100.00	argannot	V01547:535-1329	(AGly)aph(3'')-III	aph(3'')-III	argannot	card	ncbi	resfinder
GCA_004794845.2_ASM479484v2_genomic.fna	CP039743.1	697407	698208	+	(AGly)apH-Stph	apH-Stph	1-800/801	99.75	80.45	argannot	HE579073:1778413-1779213	(AGly)apH-Stph	apH-Stph	argannot
GCA_004794845.2_ASM479484v2_genomic.fna	CP039743.1	1513743	1514285	-	(AGly)sat4A	sat	1-543/543	100.00	100.00	argannot	X92945:38870-39412	(AGly)sat4A	sat	argannot	ncbi
GCA_004794845.2_ASM479484v2_genomic.fna	CP039743.1	2108584	2108964	+	(Bla)blaI	blaI	1-381/381	100.00	95.80	argannot	NG_047499:101-481	(Bla)blaI	blaI	argannot	ncbi
GCA_004794845.2_ASM479484v2_genomic.fna	CP039743.1	2106837	2108594	+	(Bla)blaR1_Bacilli	blaR	1-1758/1758	100.00	97.04	argannot	NG_047539:1-1758	(Bla)blaR1_Bacilli	blaR	argannot	ncbi
GCA_004794845.2_ASM479484v2_genomic.fna	CP039743.1	1518448	1519185	-	erm(B)	erm	1-738/738	100.00	100.00	ncbi	NG_047802.1	23S rRNA (adenine(2058)-N(6))-methyltransferase Erm(B)	erm	ncbi
GCA_004794845.2_ASM479484v2_genomic.fna	CP039743.1	2276470	2278476	+	mecA_9	mecA	1-2007/2007	100.00	100.00	resfinder	AB505630	mecA	mecA	resfinder
GCA_004794845.2_ASM479484v2_genomic.fna	CP039743.1	1223800	1224961	-	mefE	mefE	40-1201/1212	95.87	80.81	card	AE007317.1:953382-954594	mefE is a proton motive efflux pump in Streptococcus pneumoniae that confers resistance to macrolides. It is found on the same operon as mefA and the ABC-efflux pump mel.	mefE	card
GCA_004794845.2_ASM479484v2_genomic.fna	CP039743.1	2105885	2106730	-	PC1_beta-lactamase_(blaZ)	blaZ	1-846/846	100.00	99.88	card	CP000732.1:10528-9682	The blaZ beta-lactamase is found in Bacillus subtilis and Staphylococcus aureus.	blaZ	card	ncbi
GCA_004794855.2_ASM479485v2_genomic.fna	CP039742.1	321317	322756	+	(AGly)aac6-Aph2	aac6-Aph2	1-1440/1440	100.00	100.00	argannot	M13771:304-1743	(AGly)aac6-Aph2	aac6-Aph2	argannot	card	resfinder
GCA_004794855.2_ASM479485v2_genomic.fna	CP039742.1	2303236	2304144	-	(AGly)ant6-Ia	ant6	1-909/909	100.00	100.00	argannot	AF330699:22-930	(AGly)ant6-Ia	ant6	argannot	ncbi	resfinder
GCA_004794855.2_ASM479485v2_genomic.fna	CP039742.1	2301810	2302604	-	(AGly)aph(3'')-III	aph(3'')-III	1-795/795	100.00	100.00	argannot	V01547:535-1329	(AGly)aph(3'')-III	aph(3'')-III	argannot	card	ncbi	resfinder
GCA_004794855.2_ASM479485v2_genomic.fna	CP039742.1	1402282	1403083	+	(AGly)apH-Stph	apH-Stph	1-800/801	99.75	80.45	argannot	HE579073:1778413-1779213	(AGly)apH-Stph	apH-Stph	argannot
GCA_004794855.2_ASM479485v2_genomic.fna	CP039742.1	2302697	2303239	-	(AGly)sat4A	sat	1-543/543	100.00	100.00	argannot	X92945:38870-39412	(AGly)sat4A	sat	argannot	ncbi
GCA_004794855.2_ASM479485v2_genomic.fna	CP039742.1	126806	127186	-	(Bla)blaI	blaI	1-381/381	100.00	100.00	argannot	NG_047499:101-481	(Bla)blaI	blaI	argannot	ncbi
GCA_004794855.2_ASM479485v2_genomic.fna	CP039742.1	127176	128933	-	(Bla)blaR1_Bacilli	blaR	1-1758/1758	100.00	99.94	argannot	NG_047539:1-1758	(Bla)blaR1_Bacilli	blaR	argannot	ncbi
GCA_004794855.2_ASM479485v2_genomic.fna	CP039742.1	129040	129885	+	(Bla)blaZ	blaZ	1-846/846	100.00	100.00	argannot	AB245469:2235-3080	(Bla)blaZ	blaZ	argannot
GCA_004794855.2_ASM479485v2_genomic.fna	CP039742.1	2307403	2308140	-	(MLS)erm(B)	erm	1-738/738	100.00	99.59	argannot	M11180:714-1451	(MLS)erm(B)	erm	argannot
GCA_004794855.2_ASM479485v2_genomic.fna	CP039742.1	2310908	2311405	+	(Tmt)dfrG	dfr	1-498/498	100.00	100.00	argannot	AB205645:1013-1510	(Tmt)dfrG	dfr	argannot	card	ncbi	resfinder
GCA_004794855.2_ASM479485v2_genomic.fna	CP039742.1	321947	322743	+	aph(2'')-Ih	aph2	70-866/894	89.15	82.43	ncbi	NG_047408.1	aminoglycoside O-phosphotransferase APH(2'')-Ih	aph2	ncbi
GCA_004794855.2_ASM479485v2_genomic.fna	CP039742.1	279083	281089	-	mecA	mecA	1-2007/2007	100.00	100.00	ncbi	NG_047939.1	PBP2a family beta-lactam-resistant peptidoglycan transpeptidase MecA	mecA	ncbi	resfinder
GCA_004794855.2_ASM479485v2_genomic.fna	CP039742.1	2739970	2741889	-	tet(M)	tetM/O	1-1920/1920	100.00	100.00	ncbi	NG_048213.1	tetracycline resistance ribosomal protection protein Tet(M)	tetM/O	ncbi	ncbi	resfinder	resfinder
GCA_006381905.1_ASM638190v1_genomic.fna	QGOP01000013.1	87595	89034	+	(AGly)aac6-Aph2	aac6-Aph2	1-1440/1440	100.00	100.00	argannot	M13771:304-1743	(AGly)aac6-Aph2	aac6-Aph2	argannot	card	resfinder
GCA_006381905.1_ASM638190v1_genomic.fna	QGOP01000021.1	2501	3409	-	(AGly)ant6-Ia	ant6	1-909/909	100.00	100.00	argannot	AF330699:22-930	(AGly)ant6-Ia	ant6	argannot	ncbi	resfinder
GCA_006381905.1_ASM638190v1_genomic.fna	QGOP01000021.1	1075	1869	-	(AGly)aph(3'')-III	aph(3'')-III	1-795/795	100.00	99.87	argannot	V01547:535-1329	(AGly)aph(3'')-III	aph(3'')-III	argannot	card	ncbi	resfinder
GCA_006381905.1_ASM638190v1_genomic.fna	QGOP01000013.1	50840	51641	+	(AGly)apH-Stph	apH-Stph	1-800/801	99.75	80.45	argannot	HE579073:1778413-1779213	(AGly)apH-Stph	apH-Stph	argannot
GCA_006381905.1_ASM638190v1_genomic.fna	QGOP01000021.1	1962	2504	-	(AGly)sat4A	sat	1-543/543	100.00	100.00	argannot	X92945:38870-39412	(AGly)sat4A	sat	argannot	ncbi
GCA_006381905.1_ASM638190v1_genomic.fna	QGOP01000028.1	40661	41041	+	(Bla)blaI	blaI	1-381/381	100.00	100.00	argannot	NG_047499:101-481	(Bla)blaI	blaI	argannot	ncbi
GCA_006381905.1_ASM638190v1_genomic.fna	QGOP01000028.1	38914	40671	+	(Bla)blaR1_Bacilli	blaR	1-1758/1758	100.00	99.89	argannot	NG_047539:1-1758	(Bla)blaR1_Bacilli	blaR	argannot	ncbi
GCA_006381905.1_ASM638190v1_genomic.fna	QGOP01000028.1	37962	38807	-	(Bla)blaZ	blaZ	1-846/846	100.00	100.00	argannot	AB245469:2235-3080	(Bla)blaZ	blaZ	argannot
GCA_006381905.1_ASM638190v1_genomic.fna	QGOP01000001.1	2335	4341	-	(Bla)mecA	mecA	1-2007/2007	100.00	99.95	argannot	AB221124:91-2097	(Bla)mecA	mecA	argannot	resfinder
GCA_006381905.1_ASM638190v1_genomic.fna	QGOP01000013.1	88225	89021	+	aph(2'')-Ih	aph2	70-866/894	89.15	82.43	ncbi	NG_047408.1	aminoglycoside O-phosphotransferase APH(2'')-Ih	aph2	ncbi
GCA_006381905.1_ASM638190v1_genomic.fna	QGOP01000023.1	2615	3262	+	Enterococcus_faecalis_chloramphenicol_acetyltransferase	cat	1-648/648	100.00	100.00	card	X92945.2:9582-8934	A chloramphenicol acetyltransferase and resistance determinant described in Enterococcus faecalis	cat	card	ncbi
GCA_006381905.1_ASM638190v1_genomic.fna	QGOP01000022.1	170	907	-	erm(B)	erm	1-738/738	100.00	100.00	ncbi	NG_047794.1	23S rRNA (adenine(2058)-N(6))-methyltransferase Erm(B)	erm	ncbi
GCA_006381995.1_ASM638199v1_genomic.fna	QGOT01000014.1	87599	89038	+	(AGly)aac6-Aph2	aac6-Aph2	1-1440/1440	100.00	100.00	argannot	M13771:304-1743	(AGly)aac6-Aph2	aac6-Aph2	argannot	card	resfinder
GCA_006381995.1_ASM638199v1_genomic.fna	QGOT01000024.1	2816	3724	-	(AGly)ant6-Ia	ant6	1-909/909	100.00	100.00	argannot	AF330699:22-930	(AGly)ant6-Ia	ant6	argannot	ncbi	resfinder
GCA_006381995.1_ASM638199v1_genomic.fna	QGOT01000024.1	1390	2184	-	(AGly)aph(3'')-III	aph(3'')-III	1-795/795	100.00	99.87	argannot	V01547:535-1329	(AGly)aph(3'')-III	aph(3'')-III	argannot	card	ncbi	resfinder
GCA_006381995.1_ASM638199v1_genomic.fna	QGOT01000014.1	50844	51645	+	(AGly)apH-Stph	apH-Stph	1-800/801	99.75	80.45	argannot	HE579073:1778413-1779213	(AGly)apH-Stph	apH-Stph	argannot
GCA_006381995.1_ASM638199v1_genomic.fna	QGOT01000024.1	2277	2819	-	(AGly)sat4A	sat	1-543/543	100.00	100.00	argannot	X92945:38870-39412	(AGly)sat4A	sat	argannot	ncbi
GCA_006381995.1_ASM638199v1_genomic.fna	QGOT01000030.1	40661	41041	+	(Bla)blaI	blaI	1-381/381	100.00	100.00	argannot	NG_047499:101-481	(Bla)blaI	blaI	argannot	ncbi
GCA_006381995.1_ASM638199v1_genomic.fna	QGOT01000030.1	38914	40671	+	(Bla)blaR1_Bacilli	blaR	1-1758/1758	100.00	99.89	argannot	NG_047539:1-1758	(Bla)blaR1_Bacilli	blaR	argannot	ncbi
GCA_006381995.1_ASM638199v1_genomic.fna	QGOT01000030.1	37962	38807	-	(Bla)blaZ	blaZ	1-846/846	100.00	100.00	argannot	AB245469:2235-3080	(Bla)blaZ	blaZ	argannot
GCA_006381995.1_ASM638199v1_genomic.fna	QGOT01000001.1	2335	4341	-	(Bla)mecA	mecA	1-2007/2007	100.00	99.95	argannot	AB221124:91-2097	(Bla)mecA	mecA	argannot	resfinder
GCA_006381995.1_ASM638199v1_genomic.fna	QGOT01000008.1	36145	36642	-	(Tmt)dfrG	dfr	1-498/498	100.00	100.00	argannot	AB205645:1013-1510	(Tmt)dfrG	dfr	argannot	card	ncbi	resfinder
GCA_006381995.1_ASM638199v1_genomic.fna	QGOT01000014.1	88229	89025	+	aph(2'')-Ih	aph2	70-866/894	89.15	82.43	ncbi	NG_047408.1	aminoglycoside O-phosphotransferase APH(2'')-Ih	aph2	ncbi
GCA_006381995.1_ASM638199v1_genomic.fna	QGOT01000025.1	4315	4962	+	Enterococcus_faecalis_chloramphenicol_acetyltransferase	cat	1-648/648	100.00	100.00	card	X92945.2:9582-8934	A chloramphenicol acetyltransferase and resistance determinant described in Enterococcus faecalis	cat	card	ncbi
GCA_006381995.1_ASM638199v1_genomic.fna	QGOT01000025.1	170	907	-	erm(B)	erm	1-738/738	100.00	100.00	ncbi	NG_047794.1	23S rRNA (adenine(2058)-N(6))-methyltransferase Erm(B)	erm	ncbi
GCA_006382015.1_ASM638201v1_genomic.fna	QGOS01000024.1	86751	88190	+	(AGly)aac6-Aph2	aac6-Aph2	1-1440/1440	100.00	100.00	argannot	M13771:304-1743	(AGly)aac6-Aph2	aac6-Aph2	argannot	card	resfinder
GCA_006382015.1_ASM638201v1_genomic.fna	QGOS01000017.1	4567	5475	-	(AGly)ant6-Ia	ant6	1-909/909	100.00	100.00	argannot	AF330699:22-930	(AGly)ant6-Ia	ant6	argannot	ncbi	resfinder
GCA_006382015.1_ASM638201v1_genomic.fna	QGOS01000017.1	3141	3935	-	(AGly)aph(3'')-III	aph(3'')-III	1-795/795	100.00	99.87	argannot	V01547:535-1329	(AGly)aph(3'')-III	aph(3'')-III	argannot	card	ncbi	resfinder
GCA_006382015.1_ASM638201v1_genomic.fna	QGOS01000024.1	49996	50797	+	(AGly)apH-Stph	apH-Stph	1-800/801	99.75	80.45	argannot	HE579073:1778413-1779213	(AGly)apH-Stph	apH-Stph	argannot
GCA_006382015.1_ASM638201v1_genomic.fna	QGOS01000017.1	4028	4570	-	(AGly)sat4A	sat	1-543/543	100.00	100.00	argannot	X92945:38870-39412	(AGly)sat4A	sat	argannot	ncbi
GCA_006382015.1_ASM638201v1_genomic.fna	QGOS01000010.1	40661	41041	+	(Bla)blaI	blaI	1-381/381	100.00	100.00	argannot	NG_047499:101-481	(Bla)blaI	blaI	argannot	ncbi
GCA_006382015.1_ASM638201v1_genomic.fna	QGOS01000010.1	38914	40671	+	(Bla)blaR1_Bacilli	blaR	1-1758/1758	100.00	99.89	argannot	NG_047539:1-1758	(Bla)blaR1_Bacilli	blaR	argannot	ncbi
GCA_006382015.1_ASM638201v1_genomic.fna	QGOS01000010.1	37962	38807	-	(Bla)blaZ	blaZ	1-846/846	100.00	100.00	argannot	AB245469:2235-3080	(Bla)blaZ	blaZ	argannot
GCA_006382015.1_ASM638201v1_genomic.fna	QGOS01000040.1	2335	4341	-	(Bla)mecA	mecA	1-2007/2007	100.00	99.95	argannot	AB221124:91-2097	(Bla)mecA	mecA	argannot	resfinder
GCA_006382015.1_ASM638201v1_genomic.fna	QGOS01000031.1	36145	36642	-	(Tmt)dfrG	dfr	1-498/498	100.00	100.00	argannot	AB205645:1013-1510	(Tmt)dfrG	dfr	argannot	card	ncbi	resfinder
GCA_006382015.1_ASM638201v1_genomic.fna	QGOS01000024.1	87381	88177	+	aph(2'')-Ih	aph2	70-866/894	89.15	82.43	ncbi	NG_047408.1	aminoglycoside O-phosphotransferase APH(2'')-Ih	aph2	ncbi
GCA_006382015.1_ASM638201v1_genomic.fna	QGOS01000016.1	4315	4962	+	Enterococcus_faecalis_chloramphenicol_acetyltransferase	cat	1-648/648	100.00	100.00	card	X92945.2:9582-8934	A chloramphenicol acetyltransferase and resistance determinant described in Enterococcus faecalis	cat	card	ncbi
GCA_006382015.1_ASM638201v1_genomic.fna	QGOS01000016.1	170	907	-	erm(B)	erm	1-738/738	100.00	100.00	ncbi	NG_047794.1	23S rRNA (adenine(2058)-N(6))-methyltransferase Erm(B)	erm	ncbi
GCA_006382015.1_ASM638201v1_genomic.fna	QGOS01000013.1	203423	205342	+	tet(M)	tetM/O	1-1920/1920	100.00	100.00	ncbi	NG_048213.1	tetracycline resistance ribosomal protection protein Tet(M)	tetM/O	ncbi	resfinder
GCA_006382055.1_ASM638205v1_genomic.fna	QGOR01000002.1	43345	44784	+	(AGly)aac6-Aph2	aac6-Aph2	1-1440/1440	100.00	99.93	argannot	M13771:304-1743	(AGly)aac6-Aph2	aac6-Aph2	argannot	card	resfinder
GCA_006382055.1_ASM638205v1_genomic.fna	QGOR01000028.1	5181	6089	-	(AGly)ant6-Ia	ant6	1-909/909	100.00	100.00	argannot	AF330699:22-930	(AGly)ant6-Ia	ant6	argannot	ncbi	resfinder
GCA_006382055.1_ASM638205v1_genomic.fna	QGOR01000028.1	3755	4549	-	(AGly)aph(3'')-III	aph(3'')-III	1-795/795	100.00	100.00	argannot	V01547:535-1329	(AGly)aph(3'')-III	aph(3'')-III	argannot	card	ncbi	resfinder
GCA_006382055.1_ASM638205v1_genomic.fna	QGOR01000019.1	50812	51613	+	(AGly)apH-Stph	apH-Stph	1-800/801	99.75	80.45	argannot	HE579073:1778413-1779213	(AGly)apH-Stph	apH-Stph	argannot
GCA_006382055.1_ASM638205v1_genomic.fna	QGOR01000028.1	4642	5184	-	(AGly)sat4A	sat	1-543/543	100.00	100.00	argannot	X92945:38870-39412	(AGly)sat4A	sat	argannot	ncbi
GCA_006382055.1_ASM638205v1_genomic.fna	QGOR01000039.1	48601	48981	-	(Bla)blaI	blaI	1-381/381	100.00	100.00	argannot	NG_047499:101-481	(Bla)blaI	blaI	argannot	ncbi
GCA_006382055.1_ASM638205v1_genomic.fna	QGOR01000039.1	48971	50728	-	(Bla)blaR1_Bacilli	blaR	1-1758/1758	100.00	100.00	argannot	NG_047539:1-1758	(Bla)blaR1_Bacilli	blaR	argannot	ncbi
GCA_006382055.1_ASM638205v1_genomic.fna	QGOR01000039.1	50835	51680	+	(Bla)blaZ	blaZ	1-846/846	100.00	100.00	argannot	AB245469:2235-3080	(Bla)blaZ	blaZ	argannot
GCA_006382055.1_ASM638205v1_genomic.fna	QGOR01000029.1	534	1271	-	(MLS)erm(B)	erm	1-738/738	100.00	99.59	argannot	M11180:714-1451	(MLS)erm(B)	erm	argannot
GCA_006382055.1_ASM638205v1_genomic.fna	QGOR01000029.1	4039	4536	+	(Tmt)dfrG	dfr	1-498/498	100.00	100.00	argannot	AB205645:1013-1510	(Tmt)dfrG	dfr	argannot	card	ncbi	resfinder
GCA_006382055.1_ASM638205v1_genomic.fna	QGOR01000002.1	43975	44771	+	aph(2'')-Ih	aph2	70-866/894	89.15	82.43	ncbi	NG_047408.1	aminoglycoside O-phosphotransferase APH(2'')-Ih	aph2	ncbi
GCA_006382055.1_ASM638205v1_genomic.fna	QGOR01000040.1	586	1071	+	lnu(A)	lnu	1-486/486	100.00	100.00	ncbi	NG_047915.1	lincosamide nucleotidyltransferase Lnu(A)	lnu	ncbi
GCA_006382055.1_ASM638205v1_genomic.fna	QGOR01000041.1	3991	5910	-	tet(M)	tetM/O	1-1920/1920	100.00	100.00	ncbi	NG_048213.1	tetracycline resistance ribosomal protection protein Tet(M)	tetM/O	ncbi	resfinder
GCA_006382125.1_ASM638212v1_genomic.fna	QGOW01000020.1	21513	22952	+	(AGly)aac6-Aph2	aac6-Aph2	1-1440/1440	100.00	100.00	argannot	M13771:304-1743	(AGly)aac6-Aph2	aac6-Aph2	argannot	card	resfinder
GCA_006382125.1_ASM638212v1_genomic.fna	QGOW01000025.1	4140	5048	-	(AGly)ant6-Ia	ant6	1-909/909	100.00	100.00	argannot	AF330699:22-930	(AGly)ant6-Ia	ant6	argannot	ncbi	resfinder
GCA_006382125.1_ASM638212v1_genomic.fna	QGOW01000025.1	2714	3508	-	(AGly)aph(3'')-III	aph(3'')-III	1-795/795	100.00	100.00	argannot	V01547:535-1329	(AGly)aph(3'')-III	aph(3'')-III	argannot	card	ncbi	resfinder
GCA_006382125.1_ASM638212v1_genomic.fna	QGOW01000019.1	78838	79639	+	(AGly)apH-Stph	apH-Stph	1-800/801	99.75	80.57	argannot	HE579073:1778413-1779213	(AGly)apH-Stph	apH-Stph	argannot
GCA_006382125.1_ASM638212v1_genomic.fna	QGOW01000025.1	3601	4143	-	(AGly)sat4A	sat	1-543/543	100.00	100.00	argannot	X92945:38870-39412	(AGly)sat4A	sat	argannot	ncbi
GCA_006382125.1_ASM638212v1_genomic.fna	QGOW01000033.1	70683	71063	+	(Bla)blaI	blaI	1-381/381	100.00	99.74	argannot	NG_047499:101-481	(Bla)blaI	blaI	argannot	ncbi
GCA_006382125.1_ASM638212v1_genomic.fna	QGOW01000033.1	68936	70693	+	(Bla)blaR1_Bacilli	blaR	1-1758/1758	100.00	99.94	argannot	NG_047539:1-1758	(Bla)blaR1_Bacilli	blaR	argannot	ncbi
GCA_006382125.1_ASM638212v1_genomic.fna	QGOW01000033.1	67953	68798	-	(Bla)blaZ	blaZ	1-846/846	100.00	100.00	argannot	AB245469:2235-3080	(Bla)blaZ	blaZ	argannot
GCA_006382125.1_ASM638212v1_genomic.fna	QGOW01000041.1	38578	40584	-	(Bla)mecA	mecA	1-2007/2007	100.00	100.00	argannot	AB221124:91-2097	(Bla)mecA	mecA	argannot	resfinder
GCA_006382125.1_ASM638212v1_genomic.fna	QGOW01000026.1	534	1271	-	(MLS)erm(B)	erm	1-738/738	100.00	99.59	argannot	M11180:714-1451	(MLS)erm(B)	erm	argannot
GCA_006382125.1_ASM638212v1_genomic.fna	QGOW01000006.1	228	1607	-	(Tet)tetK	tetK/L	1-1380/1380	100.00	100.00	argannot	M16217:305-1684	(Tet)tetK	tetK/L	argannot	card	ncbi	resfinder
GCA_006382125.1_ASM638212v1_genomic.fna	QGOW01000026.1	4039	4536	+	(Tmt)dfrG	dfr	1-498/498	100.00	100.00	argannot	AB205645:1013-1510	(Tmt)dfrG	dfr	argannot	card	ncbi	resfinder
GCA_006382125.1_ASM638212v1_genomic.fna	QGOW01000020.1	22143	22939	+	aph(2'')-Ih	aph2	70-866/894	89.15	82.43	ncbi	NG_047408.1	aminoglycoside O-phosphotransferase APH(2'')-Ih	aph2	ncbi
GCA_006382125.1_ASM638212v1_genomic.fna	QGOW01000034.1	322	969	-	Enterococcus_faecalis_chloramphenicol_acetyltransferase	cat	1-648/648	100.00	100.00	card	X92945.2:9582-8934	A chloramphenicol acetyltransferase and resistance determinant described in Enterococcus faecalis	cat	card	ncbi
GCA_006382125.1_ASM638212v1_genomic.fna	QGOW01000041.1	42441	42812	+	mecI	mecI	1-372/372	100.00	99.73	card	BA000018.3:48893-49265	mecI acts as a repressor of transcription of the mecA/mecR1/mecI operon.	mecI	card	ncbi
GCA_006382125.1_ASM638212v1_genomic.fna	QGOW01000041.1	40684	42441	+	mecR1	mecR	1-1758/1758	100.00	100.00	ncbi	NG_051163.1	beta-lactam sensor/signal transducer MecR1	mecR	ncbi
GCA_006382135.1_ASM638213v1_genomic.fna	QGPD01000020.1	59259	60698	+	(AGly)aac6-Aph2	aac6-Aph2	1-1440/1440	100.00	100.00	argannot	M13771:304-1743	(AGly)aac6-Aph2	aac6-Aph2	argannot	card	resfinder
GCA_006382135.1_ASM638213v1_genomic.fna	QGPD01000029.1	4140	5048	-	(AGly)ant6-Ia	ant6	1-909/909	100.00	100.00	argannot	AF330699:22-930	(AGly)ant6-Ia	ant6	argannot	ncbi	resfinder
GCA_006382135.1_ASM638213v1_genomic.fna	QGPD01000029.1	2714	3508	-	(AGly)aph(3'')-III	aph(3'')-III	1-795/795	100.00	100.00	argannot	V01547:535-1329	(AGly)aph(3'')-III	aph(3'')-III	argannot	card	ncbi	resfinder
GCA_006382135.1_ASM638213v1_genomic.fna	QGPD01000020.1	22503	23304	+	(AGly)apH-Stph	apH-Stph	1-800/801	99.75	80.57	argannot	HE579073:1778413-1779213	(AGly)apH-Stph	apH-Stph	argannot
GCA_006382135.1_ASM638213v1_genomic.fna	QGPD01000029.1	3601	4143	-	(AGly)sat4A	sat	1-543/543	100.00	100.00	argannot	X92945:38870-39412	(AGly)sat4A	sat	argannot	ncbi
GCA_006382135.1_ASM638213v1_genomic.fna	QGPD01000036.1	3079	3459	+	(Bla)blaI	blaI	1-381/381	100.00	100.00	argannot	NG_047499:101-481	(Bla)blaI	blaI	argannot	ncbi
GCA_006382135.1_ASM638213v1_genomic.fna	QGPD01000036.1	1332	3089	+	(Bla)blaR1_Bacilli	blaR	1-1758/1758	100.00	99.94	argannot	NG_047539:1-1758	(Bla)blaR1_Bacilli	blaR	argannot	ncbi
GCA_006382135.1_ASM638213v1_genomic.fna	QGPD01000036.1	349	1194	-	(Bla)blaZ	blaZ	1-846/846	100.00	100.00	argannot	AB245469:2235-3080	(Bla)blaZ	blaZ	argannot
GCA_006382135.1_ASM638213v1_genomic.fna	QGPD01000040.1	38551	40557	-	(Bla)mecA	mecA	1-2007/2007	100.00	100.00	argannot	AB221124:91-2097	(Bla)mecA	mecA	argannot	resfinder
GCA_006382135.1_ASM638213v1_genomic.fna	QGPD01000030.1	534	1271	-	(MLS)erm(B)	erm	1-738/738	100.00	99.59	argannot	M11180:714-1451	(MLS)erm(B)	erm	argannot
GCA_006382135.1_ASM638213v1_genomic.fna	QGPD01000030.1	4039	4536	+	(Tmt)dfrG	dfr	1-498/498	100.00	100.00	argannot	AB205645:1013-1510	(Tmt)dfrG	dfr	argannot	card	ncbi	resfinder
GCA_006382135.1_ASM638213v1_genomic.fna	QGPD01000020.1	59889	60685	+	aph(2'')-Ih	aph2	70-866/894	89.15	82.43	ncbi	NG_047408.1	aminoglycoside O-phosphotransferase APH(2'')-Ih	aph2	ncbi
GCA_006382135.1_ASM638213v1_genomic.fna	QGPD01000040.1	42414	42785	+	mecI	mecI	1-372/372	100.00	99.73	card	BA000018.3:48893-49265	mecI acts as a repressor of transcription of the mecA/mecR1/mecI operon.	mecI	card	ncbi
GCA_006382135.1_ASM638213v1_genomic.fna	QGPD01000040.1	40657	42414	+	mecR1	mecR	1-1758/1758	100.00	100.00	ncbi	NG_051163.1	beta-lactam sensor/signal transducer MecR1	mecR	ncbi
GCA_006382145.1_ASM638214v1_genomic.fna	QGPA01000021.1	59259	60698	+	(AGly)aac6-Aph2	aac6-Aph2	1-1440/1440	100.00	100.00	argannot	M13771:304-1743	(AGly)aac6-Aph2	aac6-Aph2	argannot	card	resfinder
GCA_006382145.1_ASM638214v1_genomic.fna	QGPA01000027.1	4140	5048	-	(AGly)ant6-Ia	ant6	1-909/909	100.00	100.00	argannot	AF330699:22-930	(AGly)ant6-Ia	ant6	argannot	ncbi	resfinder
GCA_006382145.1_ASM638214v1_genomic.fna	QGPA01000027.1	2714	3508	-	(AGly)aph(3'')-III	aph(3'')-III	1-795/795	100.00	100.00	argannot	V01547:535-1329	(AGly)aph(3'')-III	aph(3'')-III	argannot	card	ncbi	resfinder
GCA_006382145.1_ASM638214v1_genomic.fna	QGPA01000021.1	22503	23304	+	(AGly)apH-Stph	apH-Stph	1-800/801	99.75	80.57	argannot	HE579073:1778413-1779213	(AGly)apH-Stph	apH-Stph	argannot
GCA_006382145.1_ASM638214v1_genomic.fna	QGPA01000027.1	3601	4143	-	(AGly)sat4A	sat	1-543/543	100.00	100.00	argannot	X92945:38870-39412	(AGly)sat4A	sat	argannot	ncbi
GCA_006382145.1_ASM638214v1_genomic.fna	QGPA01000036.1	70683	71063	+	(Bla)blaI	blaI	1-381/381	100.00	100.00	argannot	NG_047499:101-481	(Bla)blaI	blaI	argannot	ncbi
GCA_006382145.1_ASM638214v1_genomic.fna	QGPA01000036.1	68936	70693	+	(Bla)blaR1_Bacilli	blaR	1-1758/1758	100.00	99.94	argannot	NG_047539:1-1758	(Bla)blaR1_Bacilli	blaR	argannot	ncbi
GCA_006382145.1_ASM638214v1_genomic.fna	QGPA01000036.1	67953	68798	-	(Bla)blaZ	blaZ	1-846/846	100.00	100.00	argannot	AB245469:2235-3080	(Bla)blaZ	blaZ	argannot
GCA_006382145.1_ASM638214v1_genomic.fna	QGPA01000041.1	38551	40557	-	(Bla)mecA	mecA	1-2007/2007	100.00	100.00	argannot	AB221124:91-2097	(Bla)mecA	mecA	argannot	resfinder
GCA_006382145.1_ASM638214v1_genomic.fna	QGPA01000028.1	534	1271	-	(MLS)erm(B)	erm	1-738/738	100.00	99.59	argannot	M11180:714-1451	(MLS)erm(B)	erm	argannot
GCA_006382145.1_ASM638214v1_genomic.fna	QGPA01000005.1	1181	2560	-	(Tet)tetK	tetK/L	1-1380/1380	100.00	100.00	argannot	M16217:305-1684	(Tet)tetK	tetK/L	argannot	card	ncbi	resfinder
GCA_006382145.1_ASM638214v1_genomic.fna	QGPA01000028.1	4039	4536	+	(Tmt)dfrG	dfr	1-498/498	100.00	100.00	argannot	AB205645:1013-1510	(Tmt)dfrG	dfr	argannot	card	ncbi	resfinder
GCA_006382145.1_ASM638214v1_genomic.fna	QGPA01000021.1	59889	60685	+	aph(2'')-Ih	aph2	70-866/894	89.15	82.43	ncbi	NG_047408.1	aminoglycoside O-phosphotransferase APH(2'')-Ih	aph2	ncbi
GCA_006382145.1_ASM638214v1_genomic.fna	QGPA01000041.1	42414	42785	+	mecI	mecI	1-372/372	100.00	99.73	card	BA000018.3:48893-49265	mecI acts as a repressor of transcription of the mecA/mecR1/mecI operon.	mecI	card	ncbi
GCA_006382145.1_ASM638214v1_genomic.fna	QGPA01000041.1	40657	42414	+	mecR1	mecR	1-1758/1758	100.00	100.00	ncbi	NG_051163.1	beta-lactam sensor/signal transducer MecR1	mecR	ncbi
GCA_006382195.1_ASM638219v1_genomic.fna	QGPI01000016.1	137930	139369	+	(AGly)aac6-Aph2	aac6-Aph2	1-1440/1440	100.00	100.00	argannot	M13771:304-1743	(AGly)aac6-Aph2	aac6-Aph2	argannot	card	resfinder
GCA_006382195.1_ASM638219v1_genomic.fna	QGPI01000023.1	4211	5119	-	(AGly)ant6-Ia	ant6	1-909/909	100.00	100.00	argannot	AF330699:22-930	(AGly)ant6-Ia	ant6	argannot	ncbi	resfinder
GCA_006382195.1_ASM638219v1_genomic.fna	QGPI01000023.1	2785	3579	-	(AGly)aph(3'')-III	aph(3'')-III	1-795/795	100.00	100.00	argannot	V01547:535-1329	(AGly)aph(3'')-III	aph(3'')-III	argannot	card	ncbi	resfinder
GCA_006382195.1_ASM638219v1_genomic.fna	QGPI01000016.1	101174	101975	+	(AGly)apH-Stph	apH-Stph	1-800/801	99.75	80.57	argannot	HE579073:1778413-1779213	(AGly)apH-Stph	apH-Stph	argannot
GCA_006382195.1_ASM638219v1_genomic.fna	QGPI01000023.1	3672	4214	-	(AGly)sat4A	sat	1-543/543	100.00	100.00	argannot	X92945:38870-39412	(AGly)sat4A	sat	argannot	ncbi
GCA_006382195.1_ASM638219v1_genomic.fna	QGPI01000033.1	70683	71063	+	(Bla)blaI	blaI	1-381/381	100.00	100.00	argannot	NG_047499:101-481	(Bla)blaI	blaI	argannot	ncbi
GCA_006382195.1_ASM638219v1_genomic.fna	QGPI01000033.1	68936	70693	+	(Bla)blaR1_Bacilli	blaR	1-1758/1758	100.00	99.94	argannot	NG_047539:1-1758	(Bla)blaR1_Bacilli	blaR	argannot	ncbi
GCA_006382195.1_ASM638219v1_genomic.fna	QGPI01000033.1	67953	68798	-	(Bla)blaZ	blaZ	1-846/846	100.00	100.00	argannot	AB245469:2235-3080	(Bla)blaZ	blaZ	argannot
GCA_006382195.1_ASM638219v1_genomic.fna	QGPI01000032.1	38335	40341	-	(Bla)mecA	mecA	1-2007/2007	100.00	100.00	argannot	AB221124:91-2097	(Bla)mecA	mecA	argannot	resfinder
GCA_006382195.1_ASM638219v1_genomic.fna	QGPI01000024.1	534	1271	-	(MLS)erm(B)	erm	1-738/738	100.00	99.59	argannot	M11180:714-1451	(MLS)erm(B)	erm	argannot
GCA_006382195.1_ASM638219v1_genomic.fna	QGPI01000024.1	4039	4536	+	(Tmt)dfrG	dfr	1-498/498	100.00	100.00	argannot	AB205645:1013-1510	(Tmt)dfrG	dfr	argannot	card	ncbi	resfinder
GCA_006382195.1_ASM638219v1_genomic.fna	QGPI01000016.1	138560	139356	+	aph(2'')-Ih	aph2	70-866/894	89.15	82.43	ncbi	NG_047408.1	aminoglycoside O-phosphotransferase APH(2'')-Ih	aph2	ncbi
GCA_006382195.1_ASM638219v1_genomic.fna	QGPI01000032.1	42198	42569	+	mecI	mecI	1-372/372	100.00	99.73	card	BA000018.3:48893-49265	mecI acts as a repressor of transcription of the mecA/mecR1/mecI operon.	mecI	card	ncbi
GCA_006382195.1_ASM638219v1_genomic.fna	QGPI01000032.1	40441	42198	+	mecR1	mecR	1-1758/1758	100.00	100.00	ncbi	NG_051163.1	beta-lactam sensor/signal transducer MecR1	mecR	ncbi
GCA_006382205.1_ASM638220v1_genomic.fna	QGPL01000025.1	5148	6056	-	(AGly)ant6-Ia	ant6	1-909/909	100.00	100.00	argannot	AF330699:22-930	(AGly)ant6-Ia	ant6	argannot	ncbi	resfinder
GCA_006382205.1_ASM638220v1_genomic.fna	QGPL01000025.1	3722	4516	-	(AGly)aph(3'')-III	aph(3'')-III	1-795/795	100.00	100.00	argannot	V01547:535-1329	(AGly)aph(3'')-III	aph(3'')-III	argannot	card	ncbi	resfinder
GCA_006382205.1_ASM638220v1_genomic.fna	QGPL01000019.1	32834	33635	+	(AGly)apH-Stph	apH-Stph	1-800/801	99.75	80.57	argannot	HE579073:1778413-1779213	(AGly)apH-Stph	apH-Stph	argannot
GCA_006382205.1_ASM638220v1_genomic.fna	QGPL01000025.1	4609	5151	-	(AGly)sat4A	sat	1-543/543	100.00	100.00	argannot	X92945:38870-39412	(AGly)sat4A	sat	argannot	ncbi
GCA_006382205.1_ASM638220v1_genomic.fna	QGPL01000033.1	3045	3425	+	(Bla)blaI	blaI	1-381/381	100.00	100.00	argannot	NG_047499:101-481	(Bla)blaI	blaI	argannot	ncbi
GCA_006382205.1_ASM638220v1_genomic.fna	QGPL01000033.1	1298	3055	+	(Bla)blaR1_Bacilli	blaR	1-1758/1758	100.00	99.94	argannot	NG_047539:1-1758	(Bla)blaR1_Bacilli	blaR	argannot	ncbi
GCA_006382205.1_ASM638220v1_genomic.fna	QGPL01000033.1	346	1191	-	(Bla)blaZ	blaZ	1-846/846	100.00	100.00	argannot	AB245469:2235-3080	(Bla)blaZ	blaZ	argannot
GCA_006382205.1_ASM638220v1_genomic.fna	QGPL01000026.1	534	1271	-	erm(B)	erm	1-738/738	100.00	99.86	ncbi	NG_047802.1	23S rRNA (adenine(2058)-N(6))-methyltransferase Erm(B)	erm	ncbi
GCA_006382205.1_ASM638220v1_genomic.fna	QGPL01000002.1	2975	4981	-	mecA	mecA	1-2007/2007	100.00	100.00	ncbi	NG_047937.1	PBP2a family beta-lactam-resistant peptidoglycan transpeptidase MecA	mecA	ncbi	resfinder
GCA_006382215.1_ASM638221v1_genomic.fna	QGPQ01000010.1	103416	104217	+	(AGly)apH-Stph	apH-Stph	1-800/801	99.75	80.32	argannot	HE579073:1778413-1779213	(AGly)apH-Stph	apH-Stph	argannot
GCA_006382215.1_ASM638221v1_genomic.fna	QGPQ01000015.1	123570	123950	-	(Bla)blaI	blaI	1-381/381	100.00	95.54	argannot	NG_047499:101-481	(Bla)blaI	blaI	argannot	ncbi
GCA_006382215.1_ASM638221v1_genomic.fna	QGPQ01000015.1	123940	125697	-	(Bla)blaR1_Bacilli	blaR	1-1758/1758	100.00	92.55	argannot	NG_047539:1-1758	(Bla)blaR1_Bacilli	blaR	argannot	ncbi
GCA_006382215.1_ASM638221v1_genomic.fna	QGPQ01000015.1	125762	126649	+	blaZ_138	blaZ	1-888/888	100.00	99.78	resfinder	CP003979	blaZ	blaZ	resfinder
GCA_006382235.1_ASM638223v1_genomic.fna	QGPJ01000010.1	59259	60698	+	(AGly)aac6-Aph2	aac6-Aph2	1-1440/1440	100.00	100.00	argannot	M13771:304-1743	(AGly)aac6-Aph2	aac6-Aph2	argannot	card	resfinder
GCA_006382235.1_ASM638223v1_genomic.fna	QGPJ01000013.1	4140	5048	-	(AGly)ant6-Ia	ant6	1-909/909	100.00	100.00	argannot	AF330699:22-930	(AGly)ant6-Ia	ant6	argannot	ncbi	resfinder
GCA_006382235.1_ASM638223v1_genomic.fna	QGPJ01000013.1	2714	3508	-	(AGly)aph(3'')-III	aph(3'')-III	1-795/795	100.00	100.00	argannot	V01547:535-1329	(AGly)aph(3'')-III	aph(3'')-III	argannot	card	ncbi	resfinder
GCA_006382235.1_ASM638223v1_genomic.fna	QGPJ01000010.1	22503	23304	+	(AGly)apH-Stph	apH-Stph	1-800/801	99.75	80.57	argannot	HE579073:1778413-1779213	(AGly)apH-Stph	apH-Stph	argannot
GCA_006382235.1_ASM638223v1_genomic.fna	QGPJ01000013.1	3601	4143	-	(AGly)sat4A	sat	1-543/543	100.00	100.00	argannot	X92945:38870-39412	(AGly)sat4A	sat	argannot	ncbi
GCA_006382235.1_ASM638223v1_genomic.fna	QGPJ01000040.1	70652	71032	+	(Bla)blaI	blaI	1-381/381	100.00	100.00	argannot	NG_047499:101-481	(Bla)blaI	blaI	argannot	ncbi
GCA_006382235.1_ASM638223v1_genomic.fna	QGPJ01000040.1	68905	70662	+	(Bla)blaR1_Bacilli	blaR	1-1758/1758	100.00	99.94	argannot	NG_047539:1-1758	(Bla)blaR1_Bacilli	blaR	argannot	ncbi
GCA_006382235.1_ASM638223v1_genomic.fna	QGPJ01000040.1	67953	68798	-	(Bla)blaZ	blaZ	1-846/846	100.00	100.00	argannot	AB245469:2235-3080	(Bla)blaZ	blaZ	argannot
GCA_006382235.1_ASM638223v1_genomic.fna	QGPJ01000022.1	38511	40517	-	(Bla)mecA	mecA	1-2007/2007	100.00	100.00	argannot	AB221124:91-2097	(Bla)mecA	mecA	argannot	resfinder
GCA_006382235.1_ASM638223v1_genomic.fna	QGPJ01000037.1	534	1271	-	(MLS)erm(B)	erm	1-738/738	100.00	99.59	argannot	M11180:714-1451	(MLS)erm(B)	erm	argannot
GCA_006382235.1_ASM638223v1_genomic.fna	QGPJ01000037.1	4039	4536	+	(Tmt)dfrG	dfr	1-498/498	100.00	100.00	argannot	AB205645:1013-1510	(Tmt)dfrG	dfr	argannot	card	ncbi	resfinder
GCA_006382235.1_ASM638223v1_genomic.fna	QGPJ01000010.1	59889	60685	+	aph(2'')-Ih	aph2	70-866/894	89.15	82.43	ncbi	NG_047408.1	aminoglycoside O-phosphotransferase APH(2'')-Ih	aph2	ncbi
GCA_006382235.1_ASM638223v1_genomic.fna	QGPJ01000022.1	42374	42745	+	mecI	mecI	1-372/372	100.00	99.73	card	BA000018.3:48893-49265	mecI acts as a repressor of transcription of the mecA/mecR1/mecI operon.	mecI	card	ncbi
GCA_006382235.1_ASM638223v1_genomic.fna	QGPJ01000022.1	40617	42374	+	mecR1	mecR	1-1758/1758	100.00	100.00	ncbi	NG_051163.1	beta-lactam sensor/signal transducer MecR1	mecR	ncbi
GCA_006382275.1_ASM638227v1_genomic.fna	QGPT01000012.1	87600	89039	+	(AGly)aac6-Aph2	aac6-Aph2	1-1440/1440	100.00	100.00	argannot	M13771:304-1743	(AGly)aac6-Aph2	aac6-Aph2	argannot	card	resfinder
GCA_006382275.1_ASM638227v1_genomic.fna	QGPT01000022.1	2501	3409	-	(AGly)ant6-Ia	ant6	1-909/909	100.00	100.00	argannot	AF330699:22-930	(AGly)ant6-Ia	ant6	argannot	ncbi	resfinder
GCA_006382275.1_ASM638227v1_genomic.fna	QGPT01000022.1	1075	1869	-	(AGly)aph(3'')-III	aph(3'')-III	1-795/795	100.00	99.87	argannot	V01547:535-1329	(AGly)aph(3'')-III	aph(3'')-III	argannot	card	ncbi	resfinder
GCA_006382275.1_ASM638227v1_genomic.fna	QGPT01000012.1	50845	51646	+	(AGly)apH-Stph	apH-Stph	1-800/801	99.75	80.45	argannot	HE579073:1778413-1779213	(AGly)apH-Stph	apH-Stph	argannot
GCA_006382275.1_ASM638227v1_genomic.fna	QGPT01000022.1	1962	2504	-	(AGly)sat4A	sat	1-543/543	100.00	100.00	argannot	X92945:38870-39412	(AGly)sat4A	sat	argannot	ncbi
GCA_006382275.1_ASM638227v1_genomic.fna	QGPT01000029.1	40662	41042	+	(Bla)blaI	blaI	1-381/381	100.00	100.00	argannot	NG_047499:101-481	(Bla)blaI	blaI	argannot	ncbi
GCA_006382275.1_ASM638227v1_genomic.fna	QGPT01000029.1	38915	40672	+	(Bla)blaR1_Bacilli	blaR	1-1758/1758	100.00	99.89	argannot	NG_047539:1-1758	(Bla)blaR1_Bacilli	blaR	argannot	ncbi
GCA_006382275.1_ASM638227v1_genomic.fna	QGPT01000029.1	37963	38808	-	(Bla)blaZ	blaZ	1-846/846	100.00	100.00	argannot	AB245469:2235-3080	(Bla)blaZ	blaZ	argannot
GCA_006382275.1_ASM638227v1_genomic.fna	QGPT01000012.1	88230	89026	+	aph(2'')-Ih	aph2	70-866/894	89.15	82.43	ncbi	NG_047408.1	aminoglycoside O-phosphotransferase APH(2'')-Ih	aph2	ncbi
GCA_006382275.1_ASM638227v1_genomic.fna	QGPT01000023.1	2615	3262	+	Enterococcus_faecalis_chloramphenicol_acetyltransferase	cat	1-648/648	100.00	100.00	card	X92945.2:9582-8934	A chloramphenicol acetyltransferase and resistance determinant described in Enterococcus faecalis	cat	card	ncbi
GCA_006382275.1_ASM638227v1_genomic.fna	QGPT01000023.1	6575	7312	-	erm(B)	erm	1-738/738	100.00	100.00	ncbi	NG_047794.1	23S rRNA (adenine(2058)-N(6))-methyltransferase Erm(B)	erm	ncbi
GCA_006382275.1_ASM638227v1_genomic.fna	QGPT01000001.1	215	2221	+	mecA	mecA	1-2007/2007	100.00	100.00	ncbi	NG_047937.1	PBP2a family beta-lactam-resistant peptidoglycan transpeptidase MecA	mecA	ncbi	resfinder
GCA_006382275.1_ASM638227v1_genomic.fna	QGPT01000026.1	181845	183764	+	tet(M)	tetM/O	1-1920/1920	100.00	100.00	ncbi	NG_048213.1	tetracycline resistance ribosomal protection protein Tet(M)	tetM/O	ncbi	resfinder
GCA_006382295.1_ASM638229v1_genomic.fna	QGPC01000021.1	59258	60697	+	(AGly)aac6-Aph2	aac6-Aph2	1-1440/1440	100.00	100.00	argannot	M13771:304-1743	(AGly)aac6-Aph2	aac6-Aph2	argannot	card	resfinder
GCA_006382295.1_ASM638229v1_genomic.fna	QGPC01000030.1	4140	5048	-	(AGly)ant6-Ia	ant6	1-909/909	100.00	100.00	argannot	AF330699:22-930	(AGly)ant6-Ia	ant6	argannot	ncbi	resfinder
GCA_006382295.1_ASM638229v1_genomic.fna	QGPC01000030.1	2714	3508	-	(AGly)aph(3'')-III	aph(3'')-III	1-795/795	100.00	100.00	argannot	V01547:535-1329	(AGly)aph(3'')-III	aph(3'')-III	argannot	card	ncbi	resfinder
GCA_006382295.1_ASM638229v1_genomic.fna	QGPC01000021.1	22503	23304	+	(AGly)apH-Stph	apH-Stph	1-800/801	99.75	80.57	argannot	HE579073:1778413-1779213	(AGly)apH-Stph	apH-Stph	argannot
[truncated: 38,904 more rows]
[truncated: 42 more columns]

## Sheet: heatmap_5,501 sequences
Heatmap AMR prevalence of all 5,501 isolates used in this study
Values inside the boxes indicate the sequence identity of the detected AMR genes relative to the reference genes used for AMR detection. Reference genes and additional details are provided in Table abricate_results.
isolate/sequence	aac6-Aph2	ant2	ant4	ant6	ant9	aph2	aph(3'')-III	apH-Stph	sat	spc	spd	spw	str	blaI	blaR	blaZ	mecI	mecR	mecA	blaTEM	erm	lsaE	lnu	mefE	tetK/L	tetM/O	tetR	cat	fexA	fosD	fusC	dfr	mupA	optrA
GCA_000185885.1_ASM18588v1_genomic.fna	0	0	0	0	0	0	0	0	0	0	0	0	0	0	0	0	0	0	0	0	0	0	0	0	0	99.9	0	0	0	0	0	100	0	0
GCA_000189495.1_ASM18949v1_genomic.fna	0	0	0	100	0	0	100	80.45	100	0	0	0	0	100	99.94	100	0	0	0	0	100	0	0	80.81	0	100	0	0	0	0	0	0	0	0
GCA_000390045.1_ASM39004v1_genomic.fna	0	0	0	99.89	0	0	100	80.35	99.63	0	0	0	0	0	99.21	99.41	0	0	99.8	0	99.59	0	100	80.67	0	99.84	0	0	0	0	0	99.8	0	0
GCA_000478385.1_MRSP_E140_v1.0_genomic.fna	100	0	0	100	0	82.43	100	0	100	0	0	0	0	99.74	99.94	100	99.73	100	100	0	99.59	0	0	0	0	0	0	0	0	0	0	0	0	0
GCA_001622945.1_ASM162294v1_genomic.fna	0	0	0	0	0	0	0	80.45	0	0	0	0	0	95.54	92.55	99.78	0	0	0	0	0	0	0	0	0	99.95	0	0	0	0	0	0	0	0
GCA_001622965.1_ASM162296v1_genomic.fna	0	0	0	100	0	0	100	80.57	100	0	0	0	0	100	99.94	100	0	0	0	0	100	0	0	80.64	0	100	0	100	0	0	0	0	0	0
GCA_001623005.1_ASM162300v1_genomic.fna	0	0	0	100	0	0	100	80.57	100	0	0	0	0	100	99.94	100	0	0	0	0	100	0	0	80.64	0	100	0	0	0	0	0	0	0	0
GCA_001682335.1_ASM168233v1_genomic.fna	0	0	0	99.89	0	0	100	80.57	100	0	0	0	0	100	99.94	100	0	0	100	0	0	0	0	80.72	0	0	0	0	0	0	0	0	0	0
GCA_001682435.2_ASM168243v2_genomic.fna	100	0	0	99.89	0	82.43	100	80.57	100	0	0	0	0	99.74	99.94	100	99.73	100	100	0	99.59	0	0	0	0	0	0	0	0	0	0	0	0	0
GCA_001685665.2_ASM168566v2_genomic.fna	100	0	0	99.89	0	82.43	100	80.45	100	0	0	0	0	100	100	100	0	0	100	0	99.59	0	0	0	0	100	0	0	0	0	0	0	0	0
GCA_001792775.2_ASM179277v2_genomic.fna	0	0	0	100	0	0	100	80.45	100	0	0	0	0	100	99.89	100	0	0	0	0	99.59	0	0	80.81	0	100	0	0	0	0	0	0	0	0
GCA_001940385.1_ASM194038v1_genomic.fna	100	0	0	100	0	82.43	100	80.57	100	0	0	0	0	99.74	99.94	100	99.73	100	100	0	99.59	0	0	0	100	0	0	100	0	0	0	100	0	0
GCA_002362305.1_ASM236230v1_genomic.fna	100	0	0	100	0	82.43	99.13	80.57	100	0	0	0	0	100	100	100	0	0	99.95	0	0	0	0	80.81	0	100	0	0	0	0	0	100	0	0
GCA_002362325.1_ASM236232v1_genomic.fna	100	0	0	100	0	82.43	99.87	80.45	100	0	0	0	0	100	99.89	100	0	0	99.95	0	100	0	0	0	0	100	0	100	0	0	0	100	0	0
GCA_002366355.1_ASM236635v1_genomic.fna	100	0	0	100	0	82.43	99.87	80.45	100	0	0	0	0	100	99.89	100	0	0	99.95	0	100	0	0	0	0	100	0	100	0	0	0	100	0	0
GCA_002366365.1_ASM236636v1_genomic.fna	100	0	0	100	0	82.43	99.87	80.45	100	0	0	0	0	100	99.89	100	0	0	99.95	0	100	0	0	0	0	100	0	100	0	0	0	100	0	0
GCA_002366375.1_ASM236637v1_genomic.fna	100	0	0	100	0	82.43	99.87	80.45	100	0	0	0	0	100	99.89	100	0	0	99.95	0	100	0	0	0	0	100	0	100	0	0	0	100	0	0
GCA_002366395.1_ASM236639v1_genomic.fna	100	0	0	100	0	82.43	99.87	80.45	100	0	0	0	0	100	99.89	100	0	0	100	0	100	0	0	0	0	100	0	100	0	0	0	0	0	0
GCA_002366435.1_ASM236643v1_genomic.fna	100	0	0	100	0	82.43	100	80.57	100	0	0	0	0	100	99.94	100	0	0	100	0	100	0	0	0	0	100	0	100	0	0	0	100	0	0
GCA_002366445.1_ASM236644v1_genomic.fna	100	0	0	100	0	82.43	99.87	80.45	100	0	0	0	0	100	99.89	100	0	0	99.95	0	100	0	0	0	0	100	0	100	0	0	0	100	0	0
GCA_002369795.1_ASM236979v1_genomic.fna	0	0	0	0	0	0	0	80.32	0	0	0	0	0	100	99.94	100	0	0	0	0	0	0	0	80.38	0	0	0	0	0	0	0	0	0	0
GCA_002766935.1_ASM276693v1_genomic.fna	100	0	0	100	0	82.43	100	80.57	100	0	0	0	0	99.74	99.94	100	99.73	100	100	0	99.59	0	0	0	0	0	0	100	0	0	0	100	0	0
GCA_002766945.1_ASM276694v1_genomic.fna	100	0	0	100	0	82.43	100	80.57	100	0	0	0	0	99.74	99.94	100	99.73	100	100	0	99.59	0	0	0	100	0	0	100	0	0	0	100	0	0
GCA_002766955.1_ASM276695v1_genomic.fna	100	0	0	100	0	82.43	99.87	80.45	100	0	0	0	0	100	99.89	100	0	0	99.95	0	100	0	0	0	0	100	0	100	0	0	0	100	0	0
GCA_002766965.1_ASM276696v1_genomic.fna	100	0	0	100	0	82.43	100	80.57	100	0	0	0	0	99.74	99.94	100	99.73	100	100	0	99.59	0	0	0	0	0	0	0	0	0	0	100	0	0
GCA_002767055.1_ASM276705v1_genomic.fna	0	0	0	100	0	0	100	80.57	100	0	0	0	0	100	0	98.46	0	0	100	0	99.86	0	0	0	0	100	0	0	0	0	0	100	0	0
GCA_002767065.1_ASM276706v1_genomic.fna	100	0	0	100	0	82.43	100	80.45	0	0	0	100	0	100	99.94	100	0	0	100	0	100	100	100	0	100	100	0	0	0	0	0	100	0	0
GCA_002767115.1_ASM276711v1_genomic.fna	100	0	0	100	0	82.43	100	80.57	100	0	0	0	0	99.74	99.94	100	99.73	100	100	0	99.46	0	0	0	0	0	0	0	0	0	0	100	0	0
GCA_002767125.1_ASM276712v1_genomic.fna	100	0	0	0	0	82.43	0	80.57	0	0	0	0	0	99.74	99.94	100	99.73	100	100	0	0	0	0	0	100	0	0	100	0	0	0	100	0	0
GCA_002767135.1_ASM276713v1_genomic.fna	100	0	0	100	0	82.43	100	80.57	100	0	0	0	0	99.74	99.94	100	99.73	100	100	0	99.59	0	0	0	100	0	0	0	0	0	0	100	0	0
GCA_002767145.1_ASM276714v1_genomic.fna	100	0	0	0	0	82.43	0	80.57	0	0	0	0	0	100	99.94	100	99.73	100	100	0	0	0	0	0	0	0	0	100	0	0	0	0	0	0
GCA_002767245.1_ASM276724v1_genomic.fna	100	0	0	100	0	82.43	99.87	80.45	100	0	0	0	0	100	99.89	100	0	0	99.95	0	100	0	0	0	0	100	0	100	0	0	0	100	0	0
GCA_002767295.1_ASM276729v1_genomic.fna	99.44	0	0	100	0	82.43	100	80.57	100	0	0	0	0	99.74	99.94	100	99.73	100	100	0	99.59	0	0	0	100	0	0	0	0	0	0	100	0	0
GCA_002767355.1_ASM276735v1_genomic.fna	100	0	0	100	0	82.43	100	80.57	100	0	0	0	0	99.74	99.94	100	99.73	100	100	0	99.59	0	0	0	0	0	0	100	0	0	0	100	0	0
GCA_002767365.1_ASM276736v1_genomic.fna	100	0	0	100	0	82.43	99.87	80.45	100	0	0	0	0	100	99.89	100	0	0	99.95	0	100	0	0	0	0	100	0	100	0	0	0	100	0	0
GCA_002767375.1_ASM276737v1_genomic.fna	100	0	0	100	0	82.43	100	80.57	100	0	0	0	0	99.74	99.94	100	99.73	100	100	0	99.59	0	0	0	0	0	0	0	0	0	0	100	0	0
GCA_002767445.1_ASM276744v1_genomic.fna	99.44	0	0	100	0	82.43	100	80.57	100	0	0	0	0	99.74	99.94	100	99.73	100	100	0	0	0	0	0	100	0	0	0	0	0	0	100	0	0
GCA_002767475.1_ASM276747v1_genomic.fna	99.44	0	0	100	0	82.43	100	80.57	100	0	0	0	0	99.74	99.94	100	99.73	100	100	0	99.59	0	0	0	100	0	0	100	0	0	0	100	0	0
GCA_002767485.1_ASM276748v1_genomic.fna	100	0	0	100	0	82.43	100	80.57	100	0	0	0	0	99.74	99.94	100	99.73	100	100	0	0	0	0	0	99.86	0	0	100	0	0	0	100	0	0
GCA_002767495.1_ASM276749v1_genomic.fna	100	0	0	100	0	82.43	100	80.57	100	0	0	0	0	99.74	99.94	100	99.73	100	100	0	99.59	0	0	0	99.93	0	0	100	0	0	0	100	0	0
GCA_002767575.1_ASM276757v1_genomic.fna	100	0	0	100	0	82.43	100	80.57	100	0	0	0	0	99.74	99.89	100	99.73	100	100	0	99.59	0	0	0	100	0	0	0	0	0	0	100	0	0
GCA_002767605.1_ASM276760v1_genomic.fna	100	0	0	100	0	82.43	99.87	80.45	100	0	0	0	0	100	99.89	100	0	0	99.95	0	100	0	0	0	0	100	0	0	0	0	0	100	0	0
GCA_002767615.1_ASM276761v1_genomic.fna	0	0	0	100	0	0	100	80.57	100	0	0	0	0	100	99.94	100	0	0	100	0	99.86	0	0	0	0	100	0	0	0	0	0	100	0	0
GCA_002767625.1_ASM276762v1_genomic.fna	0	0	0	0	0	0	0	80.57	0	0	0	0	0	100	100	0	0	0	100	0	0	0	0	0	0	100	0	0	0	0	0	100	0	0
GCA_002767695.1_ASM276769v1_genomic.fna	100	0	0	100	0	82.43	99.87	80.45	100	0	0	0	0	100	99.89	100	0	0	99.95	0	100	0	0	0	0	100	0	100	0	0	0	100	0	0
GCA_002767705.1_ASM276770v1_genomic.fna	100	0	0	0	0	82.43	0	80.57	0	0	0	0	0	99.74	99.94	100	99.73	100	100	0	0	0	0	0	0	0	0	0	0	0	0	0	0	0
GCA_002767765.1_ASM276776v1_genomic.fna	0	0	0	100	0	0	100	80.57	100	0	0	0	0	100	99.94	100	0	0	100	0	100	0	0	0	0	100	0	100	0	0	0	0	0	0
GCA_002767795.1_ASM276779v1_genomic.fna	0	0	0	100	0	0	100	80.57	100	0	0	0	0	100	99.94	100	0	0	100	0	100	0	0	0	0	100	0	100	0	0	0	100	0	0
GCA_002767805.1_ASM276780v1_genomic.fna	0	0	0	100	0	0	100	80.57	100	0	0	0	0	100	0	0	0	0	100	0	99.86	0	0	0	0	100	0	0	0	0	0	100	0	0
GCA_002767815.1_ASM276781v1_genomic.fna	0	0	0	100	0	0	100	80.57	100	0	0	0	0	100	0	0	0	0	100	0	99.86	0	0	0	0	100	0	0	0	0	0	100	0	0
GCA_002767885.1_ASM276788v1_genomic.fna	0	0	0	100	0	0	100	80.57	100	0	0	0	0	99.74	99.94	100	99.73	100	100	0	99.59	0	0	0	0	0	0	100	0	0	0	100	0	0
GCA_002767915.1_ASM276791v1_genomic.fna	100	0	0	100	0	82.43	100	80.57	100	0	0	0	0	99.74	99.94	100	99.73	100	100	0	99.59	0	0	0	0	0	0	100	0	0	0	100	0	0
GCA_002767925.1_ASM276792v1_genomic.fna	100	0	0	0	0	82.43	0	80.57	0	0	0	0	0	99.74	99.94	100	99.73	100	100	0	0	0	0	0	100	0	0	100	0	0	0	0	0	0
GCA_002767945.1_ASM276794v1_genomic.fna	0	0	0	100	0	0	100	80.45	100	0	0	0	0	95.76	92.6	99.78	0	0	100	0	0	0	0	0	0	100	0	0	0	0	0	100	0	0
GCA_002767985.1_ASM276798v1_genomic.fna	0	0	0	0	0	0	0	80.57	0	0	0	0	0	100	99.94	100	0	0	100	0	0	0	0	0	0	99.95	0	0	0	0	0	100	0	0
GCA_002768035.1_ASM276803v1_genomic.fna	99.44	0	0	100	0	82.43	100	80.57	100	0	0	0	0	99.74	99.94	100	99.73	100	100	0	99.59	0	0	0	0	0	0	0	0	0	0	100	0	0
GCA_002768045.1_ASM276804v1_genomic.fna	0	0	0	0	0	0	0	80.57	0	0	0	0	0	100	99.94	100	0	0	100	0	0	0	0	0	0	100	0	0	0	0	0	100	0	0
GCA_002768095.1_ASM276809v1_genomic.fna	0	0	0	100	0	0	100	80.57	100	0	0	0	0	100	99.94	100	0	0	100	0	100	0	0	0	0	100	0	100	0	0	0	100	0	0
GCA_002768105.1_ASM276810v1_genomic.fna	0	0	0	100	0	0	100	80.57	100	0	0	0	0	100	0	99.73	0	0	100	0	99.6	0	0	0	0	0	0	0	0	0	0	100	0	0
GCA_002768155.1_ASM276815v1_genomic.fna	0	0	0	0	0	0	0	80.57	0	0	0	0	0	99.73	93.91	99.73	0	0	100	0	0	0	0	0	0	100	0	0	0	0	0	100	0	0
GCA_002768205.1_ASM276820v1_genomic.fna	100	0	0	100	0	82.43	100	80.57	100	0	0	0	0	99.74	99.94	100	99.73	100	100	0	99.46	0	0	0	100	0	0	0	0	0	0	100	0	0
GCA_002768215.1_ASM276821v1_genomic.fna	0	0	0	100	0	0	100	80.57	100	0	0	0	0	100	0	0	0	0	100	0	99.86	0	0	0	0	100	0	0	0	0	0	100	0	0
GCA_002768225.1_ASM276822v1_genomic.fna	100	0	0	100	0	82.43	99.87	80.45	100	0	0	0	0	100	99.89	100	0	0	99.95	0	100	0	0	0	0	0	0	100	0	0	0	100	0	0
GCA_002768275.1_ASM276827v1_genomic.fna	100	0	0	100	0	82.43	100	80.45	0	0	0	100	0	100	99.94	100	0	0	100	0	100	100	100	0	0	100	0	0	0	0	0	100	0	0
GCA_002768335.1_ASM276833v1_genomic.fna	0	0	0	100	0	0	100	80.57	100	0	0	0	0	100	0	100	0	0	100	0	99.86	0	0	0	0	100	0	0	0	0	0	100	0	0
GCA_002768345.1_ASM276834v1_genomic.fna	0	0	0	100	0	0	100	80.57	100	0	0	0	0	100	0	0	0	0	100	0	0	0	0	0	0	100	0	0	0	0	0	100	0	0
GCA_002768355.1_ASM276835v1_genomic.fna	0	0	0	0	0	0	0	80.45	0	0	0	0	0	100	99.94	100	0	0	100	0	0	0	0	0	0	100	0	0	0	0	0	100	0	0
GCA_002768365.1_ASM276836v1_genomic.fna	0	0	0	100	0	0	100	80.57	100	0	0	0	0	100	0	99.73	0	0	100	0	0	0	0	0	0	100	0	0	0	0	0	100	0	0
GCA_002768435.1_ASM276843v1_genomic.fna	100	0	0	100	0	82.43	100	80.45	0	0	0	100	0	100	99.94	100	0	0	100	0	100	100	100	0	0	100	0	0	0	0	0	100	0	0
GCA_002768455.1_ASM276845v1_genomic.fna	100	0	0	100	0	82.43	99.87	80.45	100	0	0	0	0	100	99.89	100	0	0	99.95	0	100	0	0	0	0	99.95	0	100	0	0	0	100	0	0
GCA_002768475.1_ASM276847v1_genomic.fna	100	0	0	100	0	82.43	100	80.57	100	0	0	0	0	99.74	99.94	100	99.73	100	100	0	99.59	0	0	0	100	0	0	0	0	0	0	100	0	0
GCA_002847165.1_ASM284716v1_genomic.fna	0	0	0	0	0	0	0	80.45	0	0	0	0	0	0	0	0	0	0	0	0	0	0	0	80.81	0	0	0	0	0	0	0	0	0	0
GCA_002847175.1_ASM284717v1_genomic.fna	0	0	0	0	0	0	0	80.57	0	0	0	0	0	0	0	0	0	0	0	0	0	0	0	80.81	0	100	0	0	0	0	0	0	0	0
GCA_002847205.2_ASM284720v2_genomic.fna	0	0	0	0	0	0	0	80.45	0	0	0	0	0	0	0	0	0	0	0	0	0	0	0	0	0	99.95	0	0	0	0	0	0	0	0
GCA_002847225.2_ASM284722v2_genomic.fna	0	0	0	0	0	0	0	80.45	0	0	0	0	0	0	0	0	0	0	0	0	0	0	0	0	0	0	0	0	0	0	0	0	0	0
GCA_002847235.2_ASM284723v2_genomic.fna	0	0	0	0	0	0	0	80.45	0	0	0	0	0	0	0	0	0	0	0	0	0	0	0	0	0	0	0	0	0	0	0	0	0	0
GCA_002847265.2_ASM284726v2_genomic.fna	0	0	0	0	0	0	0	80.57	0	0	0	0	0	0	0	0	0	0	0	0	0	0	0	80.64	0	0	0	0	0	0	0	0	0	0
GCA_002902125.1_ASM290212v1_genomic.fna	0	0	0	100	0	0	100	80.45	100	0	0	0	0	100	0	98.01	0	0	0	0	99.59	0	0	81.25	0	100	0	0	0	0	0	0	0	0
GCA_002922545.1_ASM292254v1_genomic.fna	100	0	0	100	0	82.43	100	80.57	100	0	0	0	0	100	99.94	100	99.73	100	100	0	99.59	0	0	0	0	0	0	0	0	0	0	100	0	0
GCA_002922555.1_ASM292255v1_genomic.fna	100	0	0	100	0	82.43	99.87	80.45	100	0	0	0	0	100	99.89	100	0	0	100	0	99.86	0	0	0	0	100	0	100	0	0	0	0	0	0
GCA_002922565.1_ASM292256v1_genomic.fna	100	0	0	100	0	82.43	100	80.57	100	0	0	0	0	100	99.94	100	99.73	100	100	0	99.59	0	0	0	0	0	0	0	0	0	0	100	0	0
GCA_002922575.1_ASM292257v1_genomic.fna	100	0	0	100	0	82.43	100	80.57	100	0	0	0	0	100	99.94	100	0	0	100	0	99.59	0	0	0	0	0	0	0	0	0	0	100	0	0
GCA_002922625.1_ASM292262v1_genomic.fna	0	0	0	100	0	0	100	80.57	100	0	0	0	0	100	99.94	100	0	0	100	0	100	0	0	80.72	0	0	0	0	0	0	0	0	0	0
GCA_002922635.1_ASM292263v1_genomic.fna	100	0	0	0	0	82.43	0	80.57	0	0	0	0	0	100	99.94	100	99.73	100	100	0	99.59	0	0	0	0	0	0	0	0	0	0	100	0	0
GCA_002922645.1_ASM292264v1_genomic.fna	100	0	0	100	0	82.43	100	80.57	100	0	0	0	0	100	99.94	100	99.73	100	100	0	99.59	0	0	0	0	0	0	0	0	0	0	100	0	0
GCA_002922675.1_ASM292267v1_genomic.fna	100	0	0	100	0	82.43	99.87	80.45	100	0	0	0	0	100	99.89	100	0	0	100	0	99.86	0	0	0	0	100	0	100	0	0	0	0	0	0
GCA_002922705.1_ASM292270v1_genomic.fna	100	0	0	100	0	82.43	100	80.57	100	0	0	0	0	100	99.94	100	99.73	100	100	0	99.59	0	0	0	0	0	0	0	0	0	0	100	0	0
GCA_002950775.1_ASM295077v1_genomic.fna	0	0	0	0	0	0	0	80.57	0	0	0	0	0	95.01	92.61	99.89	0	0	0	0	0	0	0	80.64	0	0	0	0	0	0	0	0	0	0
GCA_002976235.2_ASM297623v2_genomic.fna	100	0	0	100	0	82.43	100	80.57	100	0	0	0	0	100	99.94	100	0	0	100	0	100	0	0	0	0	100	0	100	0	0	0	100	0	0
GCA_002976255.1_ASM297625v1_genomic.fna	100	0	0	100	0	82.43	99.87	80.45	100	0	0	0	0	100	99.89	100	0	0	100	0	99.86	0	0	0	0	100	0	0	0	0	0	0	0	0
GCA_002976305.1_ASM297630v1_genomic.fna	100	0	0	100	0	82.43	99.87	80.57	100	0	0	0	0	100	99.94	100	0	0	100	0	99.59	0	0	80.72	0	100	0	0	0	0	0	100	0	0
GCA_003185065.1_ASM318506v1_genomic.fna	0	0	0	100	0	0	100	80.57	100	0	0	0	0	99.74	0	0	0	0	100	0	99.59	0	0	0	100	0	0	0	0	0	0	0	0	0
GCA_003185075.1_ASM318507v1_genomic.fna	0	0	0	100	0	82.43	99.87	80.57	100	0	0	0	0	100	0	100	99.73	100	99.94	0	100	0	0	0	0	100	0	0	0	0	0	0	0	0
GCA_003185095.1_ASM318509v1_genomic.fna	0	0	0	0	0	0	0	80.45	0	0	0	0	0	95.8	97.04	99.88	0	0	100	0	0	0	0	80.81	0	0	0	0	0	0	0	0	0	0
GCA_003185105.1_ASM318510v1_genomic.fna	0	0	0	100	0	0	100	80.57	100	0	0	0	0	0	0	0	0	0	0	0	99.56	0	0	0	0	0	0	0	0	0	0	0	0	0
GCA_003185145.1_ASM318514v1_genomic.fna	0	0	0	100	0	0	100	80.57	100	0	0	0	0	99.74	0	100	99.73	0	100	0	99.59	0	0	0	100	0	0	0	0	0	0	100	0	0
GCA_003185165.1_ASM318516v1_genomic.fna	0	0	0	100	0	0	100	0	0	0	0	0	0	0	0	0	0	0	0	0	0	0	0	0	0	0	0	0	0	0	0	100	0	0
GCA_003185175.1_ASM318517v1_genomic.fna	0	0	0	100	0	0	99.87	80.57	100	0	0	0	0	100	0	100	0	100	100	0	100	0	0	0	0	100	0	0	0	0	0	0	0	0
GCA_003185195.1_ASM318519v1_genomic.fna	0	0	0	100	0	0	100	80.57	100	0	0	0	0	0	0	0	99.73	100	100	0	99.59	0	0	0	0	0	0	0	0	0	0	100	0	0
GCA_003185215.1_ASM318521v1_genomic.fna	0	0	0	100	0	0	100	80.57	100	0	0	0	0	100	0	100	0	0	99.94	0	100	0	0	0	0	99.32	0	0	0	0	0	0	0	0
GCA_003185225.1_ASM318522v1_genomic.fna	0	0	0	100	0	0	99.87	80.57	100	0	0	0	0	0	0	0	100	0	0	0	100	0	0	0	0	100	0	0	0	0	0	99.79	0	0
GCA_003185255.1_ASM318525v1_genomic.fna	0	0	0	0	0	0	99.87	80.45	100	0	0	0	0	0	0	0	0	0	0	0	100	0	0	0	0	100	0	0	0	0	0	0	0	0
GCA_003185285.1_ASM318528v1_genomic.fna	0	0	0	0	0	0	0	80.57	0	0	0	0	0	0	0	0	0	0	0	0	0	0	0	0	0	100	0	0	0	0	0	0	0	0
GCA_003185295.1_ASM318529v1_genomic.fna	0	0	0	0	0	0	99.87	80.45	0	0	0	0	0	0	0	100	0	0	0	0	99.71	0	0	0	0	0	0	0	0	0	0	100	0	0
GCA_003185305.1_ASM318530v1_genomic.fna	100	0	0	100	0	82.43	99.87	80.45	100	0	0	0	0	100	99.89	100	0	0	99.95	0	100	0	0	0	0	100	0	100	0	0	0	100	0	0
GCA_003185325.1_ASM318532v1_genomic.fna	0	0	0	0	0	0	0	80.45	0	0	0	0	0	100	99.94	100	0	0	100	0	0	0	0	80.72	0	0	0	0	0	0	0	0	0	0
GCA_003185365.1_ASM318536v1_genomic.fna	100	0	0	100	0	82.43	100	80.57	100	0	0	0	0	100	99.94	100	0	0	100	0	100	0	0	0	0	0	0	100	0	0	0	100	0	0
GCA_003185385.1_ASM318538v1_genomic.fna	0	0	0	100	0	0	100	80.45	100	0	0	0	0	100	0	0	0	0	100	0	100	0	0	0	0	0	0	0	0	0	0	0	0	0
GCA_003185395.1_ASM318539v1_genomic.fna	0	0	0	100	0	0	100	80.57	100	0	0	0	0	100	0	100	0	0	100	0	100	0	0	80.72	0	0	0	0	0	0	0	0	0	0
GCA_003185425.1_ASM318542v1_genomic.fna	0	0	0	0	0	0	0	80.57	100	0	0	0	0	99.74	0	100	99.73	0	100	0	99.59	0	0	0	100	0	0	0	0	0	0	100	0	0
GCA_003185445.1_ASM318544v1_genomic.fna	0	0	0	100	0	0	100	80.57	100	0	0	0	0	100	0	100	0	0	100	0	100	0	0	0	0	0	0	0	0	0	0	0	0	0
GCA_003185455.1_ASM318545v1_genomic.fna	100	0	0	100	0	82.64	99.87	80.45	100	0	0	0	0	100	0	0	0	0	100	0	100	0	0	0	0	100	0	0	0	0	0	0	0	0
GCA_003185465.1_ASM318546v1_genomic.fna	0	0	0	100	0	0	100	80.57	100	0	0	0	0	100	98.64	99.41	0	0	100	0	99.86	0	0	0	0	0	0	0	0	0	0	0	0	0
GCA_003185485.1_ASM318548v1_genomic.fna	0	0	0	100	0	0	99.87	80.57	100	0	0	0	0	100	0	0	0	0	100	0	100	0	0	0	0	100	0	0	0	0	0	100	0	0
GCA_003185525.1_ASM318552v1_genomic.fna	0	0	0	100	0	0	100	80.57	100	0	0	0	0	0	0	0	0	0	100	0	0	0	0	0	0	0	0	0	0	0	0	0	0	0
GCA_003185535.1_ASM318553v1_genomic.fna	0	0	0	0	0	0	0	80.57	0	0	0	0	0	0	0	100	99.73	0	100	0	100	0	0	0	0	100	0	0	0	0	0	0	0	0
GCA_003185555.1_ASM318555v1_genomic.fna	0	0	0	0	0	0	0	80.32	0	0	0	0	0	98.69	0	0	0	0	99.55	0	0	0	0	0	0	0	0	0	0	0	0	0	0	0
GCA_003185565.1_ASM318556v1_genomic.fna	0	0	0	0	0	0	0	80.32	0	0	0	0	0	100	0	100	0	0	100	0	0	0	0	0	0	0	0	0	0	0	0	0	0	0
GCA_003185605.1_ASM318560v1_genomic.fna	0	0	0	100	0	0	100	80.45	100	0	0	0	0	95.8	0	0	0	0	99.9	0	100	0	0	81.25	0	0	0	0	0	0	0	0	0	0
GCA_003185615.1_ASM318561v1_genomic.fna	0	0	0	100	0	0	99.87	80.57	100	0	0	0	0	100	99.89	100	100	100	100	0	100	0	0	0	0	100	0	100	0	0	0	100	0	0
GCA_003185635.1_ASM318563v1_genomic.fna	0	0	0	0	0	0	0	80.32	0	0	0	0	0	100	0	99.88	0	0	99.9	0	0	0	0	0	0	0	0	0	0	0	0	0	0	0
GCA_003185785.1_ASM318578v1_genomic.fna	100	0	100	100	0	82.43	100	80.57	100	0	0	0	0	100	99.2	100	0	0	100	0	100	0	0	0	0	0	0	0	0	0	0	0	100	0
GCA_003185815.1_ASM318581v1_genomic.fna	0	0	0	0	0	0	100	80.57	100	0	0	0	0	0	0	100	0	0	0	0	0	0	0	0	0	99.65	0	0	0	0	0	0	0	0
GCA_003337115.1_ASM333711v1_genomic.fna	0	0	0	0	0	0	0	80.45	0	0	0	0	0	95.54	92.55	99.78	0	0	0	0	0	0	0	0	0	0	0	0	0	0	0	0	0	0
GCA_003383635.1_ASM338363v1_genomic.fna	100	0	0	0	0	82.43	0	80.32	0	0	0	0	0	100	99.94	100	0	0	100	0	0	0	0	0	0	0	0	0	0	0	0	0	0	0
GCA_003383655.1_ASM338365v1_genomic.fna	100	0	0	0	0	82.43	0	80.32	0	0	0	0	0	100	99.94	100	0	0	100	0	0	0	0	0	0	0	0	0	0	0	0	0	0	0
GCA_003383685.1_ASM338368v1_genomic.fna	100	0	0	0	0	82.43	0	80.32	0	0	0	0	0	100	99.94	99.88	0	0	100	0	0	0	0	0	0	0	0	0	0	0	0	0	0	0
GCA_003383735.1_ASM338373v1_genomic.fna	0	0	0	100	0	0	100	80.45	100	0	0	0	0	0	0	100	0	0	100	0	100	0	0	80.81	0	100	0	0	0	0	0	0	0	0
GCA_003383745.1_ASM338374v1_genomic.fna	100	0	0	100	0	0	100	80.57	100	0	0	0	0	100	99.89	100	0	0	100	0	0	0	0	0	0	99.69	0	0	0	0	0	100	0	0
GCA_003383795.1_ASM338379v1_genomic.fna	100	0	0	0	0	82.43	0	80.32	0	0	0	0	0	100	99.94	100	0	0	100	0	0	0	0	0	0	0	0	0	0	0	0	0	0	0
GCA_003383805.1_ASM338380v1_genomic.fna	0	0	0	100	0	0	100	80.45	100	0	0	0	0	95.87	97.04	99.88	0	0	99.95	0	100	0	0	80.81	0	0	0	0	0	0	0	0	0	0
GCA_003383815.1_ASM338381v1_genomic.fna	0	0	0	0	0	0	0	80.32	0	0	0	0	0	0	0	99.88	0	0	100	0	0	0	0	0	0	0	0	0	0	0	0	0	0	0
GCA_003383845.1_ASM338384v1_genomic.fna	0	0	0	100	0	0	100	80.57	100	0	0	0	0	0	0	100	0	0	0	0	100	0	0	0	0	0	0	0	0	0	0	100	0	0
GCA_003383875.1_ASM338387v1_genomic.fna	100	0	0	100	0	0	100	80.57	100	0	0	0	0	0	0	0	0	0	99.95	0	100	0	0	0	0	100	0	0	0	0	0	0	0	0
GCA_003383905.1_ASM338390v1_genomic.fna	100	0	0	100	0	82.89	100	80.57	100	0	0	0	0	0	0	100	0	0	0	0	100	0	0	0	0	99.94	0	100	0	0	0	0	0	0
GCA_003383915.1_ASM338391v1_genomic.fna	0	0	0	0	0	0	0	80.45	0	0	0	0	0	99.47	98.07	98.34	0	0	100	0	0	0	0	0	0	0	0	0	0	0	0	0	0	0
GCA_003383925.1_ASM338392v1_genomic.fna	100	0	0	100	0	82.43	100	80.57	100	0	0	0	0	100	99.94	100	0	0	100	0	100	0	0	0	0	0	0	100	0	0	0	100	0	0
GCA_003383975.1_ASM338397v1_genomic.fna	99.79	0	0	100	0	82.33	100	80.57	100	0	0	0	0	100	99.94	99.73	0	0	100	0	100	0	0	0	0	0	99.23	0	0	0	0	100	0	0
GCA_003383985.1_ASM338398v1_genomic.fna	0	0	0	0	0	0	0	80.32	0	0	0	0	0	99.47	0	100	0	0	99.9	0	0	0	0	0	0	0	0	0	0	0	0	0	0	0
GCA_003383995.1_ASM338399v1_genomic.fna	100	0	0	100	0	82.43	100	80.45	100	0	0	0	0	100	100	100	0	0	100	0	99.59	0	0	0	0	100	0	0	0	0	0	100	0	0
GCA_003627735.1_ASM362773v1_genomic.fna	100	0	0	99.89	0	82.43	100	80.57	100	0	0	0	0	99.74	99.94	100	99.73	100	100	0	99.59	0	0	0	0	0	0	0	0	0	0	100	0	0
GCA_004001305.1_ASM400130v1_genomic.fna	0	0	0	100	0	0	100	80.57	100	0	0	0	0	100	99.94	100	0	0	0	0	100	0	0	80.81	0	0	0	0	0	0	0	0	0	0
GCA_004166335.1_ASM416633v1_genomic.fna	0	0	0	0	0	0	0	80.45	0	0	0	0	0	100	99.94	100	0	0	100	0	0	0	0	0	0	0	0	0	0	0	0	0	0	0
GCA_004166345.1_ASM416634v1_genomic.fna	0	0	0	0	0	0	0	80.45	0	0	0	0	0	100	0	100	0	0	100	0	0	0	0	0	0	0	0	0	0	0	0	0	0	0
GCA_004166355.1_ASM416635v1_genomic.fna	100	0	0	100	0	82.43	100	80.57	100	0	0	0	0	100	99.94	100	0	0	100	0	100	0	0	0	0	0	0	100	0	0	0	100	0	0
GCA_004166375.1_ASM416637v1_genomic.fna	100	0	0	100	0	82.43	100	80.57	100	0	0	0	0	99.74	99.94	100	99.73	100	100	0	0	0	0	0	0	0	0	100	0	0	0	100	0	0
GCA_004166385.1_ASM416638v1_genomic.fna	100	0	0	100	0	82.43	100	80.57	100	0	0	0	0	100	99.94	100	0	0	100	0	100	0	0	0	0	0	0	100	0	0	0	100	0	0
GCA_004166435.1_ASM416643v1_genomic.fna	0	0	0	0	0	0	0	80.57	0	0	0	0	0	100	99.94	100	0	0	100	0	100	0	0	80.72	0	100	0	0	0	0	0	0	0	0
GCA_004166445.1_ASM416644v1_genomic.fna	100	0	0	100	0	82.43	100	80.57	100	0	0	0	0	99.74	99.94	100	99.73	100	100	0	99.59	0	0	0	0	0	0	100	0	0	0	100	0	0
GCA_004166455.1_ASM416645v1_genomic.fna	0	0	0	100	0	0	100	80.57	100	0	0	0	0	100	99.94	100	0	0	100	0	99.86	0	0	0	0	0	0	0	0	0	0	0	0	0
GCA_004166465.1_ASM416646v1_genomic.fna	100	0	0	0	0	82.43	0	80.32	0	0	0	0	0	100	99.94	100	0	0	100	0	0	0	0	0	0	0	0	0	0	0	0	0	0	0
GCA_004166495.1_ASM416649v1_genomic.fna	0	0	0	0	0	0	0	80.57	0	0	0	0	0	100	99.94	100	0	0	100	0	0	0	0	0	0	99.9	0	0	0	0	0	100	0	0
GCA_004166535.1_ASM416653v1_genomic.fna	0	0	0	0	0	0	0	80.57	0	0	0	0	0	100	99.94	100	0	0	100	0	100	0	0	80.72	0	100	0	0	0	0	0	0	0	0
GCA_004166545.1_ASM416654v1_genomic.fna	0	0	0	0	0	0	0	80.57	0	0	0	0	0	100	99.94	100	0	0	100	0	0	0	0	80.72	0	100	0	0	0	0	0	100	0	0
GCA_004166555.1_ASM416655v1_genomic.fna	100	0	0	100	0	82.43	100	80.57	100	0	0	0	0	99.74	99.94	100	99.73	100	100	0	99.59	0	0	0	0	0	0	100	0	0	0	100	0	0
GCA_004166575.1_ASM416657v1_genomic.fna	0	0	0	0	0	0	0	80.57	0	0	0	0	0	95.8	97.04	99.88	0	0	100	0	0	0	0	0	0	100	0	0	0	0	0	0	0	0
GCA_004166595.1_ASM416659v1_genomic.fna	0	0	0	0	0	0	0	80.57	0	0	0	0	0	100	99.94	100	0	0	100	0	0	0	0	80.72	0	100	0	0	0	0	0	0	0	0
GCA_004166635.1_ASM416663v1_genomic.fna	0	0	0	100	0	0	100	80.45	100	0	0	0	0	100	99.94	100	0	0	100	0	99.86	0	0	0	0	100	0	0	0	0	0	100	0	0
GCA_004166645.1_ASM416664v1_genomic.fna	100	0	0	100	0	82.43	100	80.57	100	0	0	0	0	99.74	99.94	100	99.73	100	100	0	0	0	0	0	0	0	0	0	0	0	0	100	0	0
GCA_004166665.1_ASM416666v1_genomic.fna	100	0	0	100	0	82.43	100	80.57	100	0	0	0	0	99.74	99.94	100	99.73	100	100	0	99.59	0	0	0	0	0	0	100	0	0	0	100	0	0
GCA_004166685.1_ASM416668v1_genomic.fna	100	0	0	100	0	82.43	100	80.57	100	0	0	0	0	99.74	99.94	100	99.73	100	100	0	99.59	0	0	0	0	0	0	100	0	0	0	100	0	0
GCA_004166695.1_ASM416669v1_genomic.fna	0	0	0	0	0	0	0	80.45	0	0	0	0	0	100	99.94	0	0	0	100	0	0	0	0	0	0	0	0	0	0	0	0	0	0	0
GCA_004166735.1_ASM416673v1_genomic.fna	100	0	0	100	0	82.43	100	80.57	100	0	0	0	0	99.74	99.94	100	99.73	100	100	0	99.59	0	0	0	0	0	0	100	0	0	0	100	0	0
GCA_004166755.1_ASM416675v1_genomic.fna	100	0	0	100	0	82.43	100	80.57	100	0	0	0	0	99.74	99.94	100	99.73	100	100	0	99.59	0	0	0	0	0	0	100	0	0	0	100	0	0
GCA_004166765.1_ASM416676v1_genomic.fna	100	0	0	100	0	82.43	100	80.57	100	0	0	0	0	100	99.94	100	0	0	100	0	100	0	0	0	0	0	0	100	0	0	0	100	0	0
GCA_004166775.1_ASM416677v1_genomic.fna	100	0	0	100	0	82.43	100	80.57	100	0	0	0	0	100	99.94	100	0	0	100	0	100	0	0	0	0	0	0	100	0	0	0	100	0	0
GCA_004166785.1_ASM416678v1_genomic.fna	100	0	0	100	0	82.43	100	80.57	100	0	0	0	0	100	99.94	100	0	0	100	0	100	0	0	0	0	0	0	100	0	0	0	100	0	0
GCA_004166835.1_ASM416683v1_genomic.fna	100	0	0	100	0	82.43	100	80.57	100	0	0	0	0	99.74	99.94	100	99.73	100	100	0	99.59	0	0	0	0	0	0	100	0	0	0	100	0	0
GCA_004166855.1_ASM416685v1_genomic.fna	100	0	0	100	0	82.43	100	80.57	100	0	0	0	0	99.74	99.94	100	99.73	100	100	0	99.59	0	0	0	0	0	0	100	0	0	0	100	0	0
[truncated: 5,334 more rows]

## Sheet: SOTA_cl_1
heatmap AMR prevalence of cluster 1 isolates
[truncated: 312 more rows]

## Sheet: SOTA_cl_2
heatmap AMR prevalence of cluster 2 isolates
[truncated: 1,169 more rows]

## Sheet: SOTA_cl_3
heatmap AMR prevalence of cluster 3 isolates
[truncated: 59 more rows]

[truncated: 7 more sheets: SOTA_cl_4, SOTA_cl_5, SOTA_cl_6, SOTA_cl_7, SOTA_cl_8, SOTA_cl_9, SOTA_cl_10]
